# Supplementary material for: Cryptic developmental events determine medulloblastoma radiosensitivity and cellular heterogeneity without altering transcriptomic profile
Source: Commun Biol. 2021 May 21;4:616. doi: 10.1038/s42003-021-02099-w (PMC8139976; doi:10.1038/s42003-021-02099-w)
Supplement: Supplementary file 4 — Supplementary Data 1 [file 42003_2021_2099_MOESM4_ESM.xlsx]

## Sheet: supp_table_1_microarray_GSMO_vs
Supplementary Data 1. Microarray comparison of G-Smo vs M-Smo tumors
Probeset ID	Gene Symbol	p-value	Fold-Change(G-Smo vs. M-Smo)
17328118	Prm1	5.08e-22	28.6686
17549040		4.75e-20	27.915
17549046		4.75e-20	27.915
17549052		4.75e-20	27.915
17549058		4.75e-20	27.915
17549064		4.75e-20	27.915
17549074		4.75e-20	27.915
17549142		4.75e-20	27.915
17549146		4.75e-20	27.915
17549154		4.75e-20	27.915
17240527	Gm9855	1.19e-11	-4.3822
17296427	Isl1	6.02e-10	-3.68998
17201079		2e-09	2.69466
17503531	Gm15483	3.33e-09	-6.95556
17311058		1.47e-08	2.00892
17254809	Rnf43	6.42e-08	2.61619
17550687		7.11e-08	-2.26918
17363626	Pgm5	7.76e-08	-2.13409
17201203		8.7e-08	4.47144
17462451	Slc6a13	1.52e-07	-2.11339
17548961	Gm19335	4.96e-07	2.39796
17464530	Gm20559	7.05e-07	3.43123
17509479	Galntl6	1.35e-06	-2.37147
17201235		1.44e-06	3.70447
17480555	Klhl35	1.97e-06	-2.2593
17371212		2.13e-06	2.79632
17493467	Myo7a	3.81e-06	2.58229
17420874	Padi2	6.72e-06	-2.50463
17482731		7.27e-06	2.34932
17301932	Esd	1.01e-05	2.14309
17547835	Gm20236	2.04e-05	2.17069
17547844	Gm20236	2.04e-05	2.17069
17212719	Sdpr	2.38e-05	2.10256
17333318		2.54e-05	2.17252
17208789		2.54e-05	2.16025
17293006	Cxcl14	2.76e-05	-2.09519
17396240	Trim55	3.32e-05	2.11266
17208689		3.75e-05	2.00622
17209115		5.09e-05	2.06267
17509498	Gm15881	7.2e-05	-2.0463
17550466		7.22e-05	-2.32675
17208735		7.5e-05	3.34472
17208763		0.000100646	2.97652
17383520	Mir219-2	0.000131472	-2.36757
17208675		0.00015924	2.14216
17237701	Wif1	0.000196966	2.10512
17458439	Gpnmb	0.000219707	2.05179
17210753		0.000228116	2.12113
17356412	4930481A15Rik	0.000319637	2.32493
17421432	Gm13251	0.000409551	-2.41854
17419405	Snora16a	0.000534835	2.18042
17328070	Tekt5	0.000640472	-2.11152
17396652	Cldn11	0.000682012	-2.23173
17462492	A2m	0.000718863	-2.331
17208731		0.000800536	3.7386
17305034	Sncg	0.000816071	-2.09635
17208755		0.00088974	3.61093
17202303		0.00104423	2.10567
17274308		0.00108415	2.39335
17204833		0.00121272	2.10779
17292011	Tfap2a	0.00124591	-2.02693
17465805	Slc13a4	0.0014169	-2.29394
17202983		0.00164641	2.05777
