# Supplementary material for: Cryptic developmental events determine medulloblastoma radiosensitivity and cellular heterogeneity without altering transcriptomic profile
Source: Commun Biol. 2021 May 21;4:616. doi: 10.1038/s42003-021-02099-w (PMC8139976; doi:10.1038/s42003-021-02099-w)
Supplement: Supplementary file 5 — Supplementary Data 2 [file 42003_2021_2099_MOESM5_ESM.xlsx]

## Sheet: supp_table_2_microarray_GSMO_vs
Supplementary Data 2. Microarray comparison of G-Smo vs M-Smo tumors in Schuller et al. 2008
Probeset ID	Gene Symbol	p-value(G-Smo vs. M-Smo)	Fold-Change(G-Smo vs. M-Smo)
1436753_at	Adck5	1.37e-08	-4.12641
1419327_at	Pdxdc1	1.58e-07	-2.51972
1430384_at	Tle4	1.97e-07	-2.16054
1450723_at	Isl1	5.29e-07	-5.39851
1416594_at	Sfrp1	1.33e-06	-2.35876
1425833_a_at	Hpca	1.35e-06	-7.02158
1454903_at	Ngfr	1.84e-06	-2.37607
1437303_at	Il6st	3.37e-06	2.43231
1448414_at	Rad1	4.94e-06	-2.84205
1429368_at	---	8.13e-06	-2.06517
1450860_at	Lap3	1.57e-05	-2.08839
1435765_at	E130114P18Rik	1.61e-05	-2.00946
1449123_at	Itih3	1.77e-05	6.47951
1419717_at	Sema3e	1.81e-05	-4.24589
1436408_at	Rprml	1.88e-05	-2.91736
1446324_at	---	2.07e-05	-3.05972
1419719_at	Gabrb1	2.43e-05	2.1318
1430167_a_at	Rwdd3	4.56e-05	-2.19817
1437689_x_at	Clu	4.59e-05	2.52871
1416498_at	Ppic	5.62e-05	-2.07359
1422720_at	Isl1	5.79e-05	-2.4616
1447517_at	Skiv2l2	5.94e-05	4.6755
1442270_at	---	6.08e-05	-2.3807
1424795_a_at	1700001O22Rik	6.43e-05	-2.07894
1422198_a_at	Shmt1	6.46e-05	-2.06465
1418452_at	Gng2	6.74e-05	-2.18711
1451257_at	Acsl6	7.39e-05	2.21465
1421916_at	Pdgfra	8.79e-05	-2.64721
1438822_at	---	9.13e-05	-3.37916
1460506_s_at	LOC102641347 /// Ndufc2	9.23e-05	-2.06216
1427673_a_at	Sema3e	0.000100857	-2.34142
1425070_at	Ntrk3	0.000110647	-2.46076
1436485_s_at	Whrn	0.000118749	-2.17949
1454849_x_at	Clu	0.000131011	2.14424
1437458_x_at	Clu	0.000135778	2.18533
1448972_at	Gria1	0.000139812	2.94842
1457847_at	---	0.000144973	-2.27724
1419632_at	Tecta	0.000153386	-2.58999
1456067_at	Gli3	0.000162655	2.09842
1448524_s_at	Ssr4	0.000170657	-2.19032
1451046_at	Zfpm1	0.000172167	-2.98617
1460314_s_at	Hist1h3a /// Hist1h3b /// Hist1h3c /// Hist1h3d /// Hist1h3e /// Hist1h3f /// Hist1h3g /// Hist1h3h /// Hist1h3i /// Hist2h3b /// Hist2h3c1 /// Hist2h3c2	0.000203099	-2.20365
1416366_at	LOC102641347 /// Ndufc2	0.000204801	-2.38849
1416212_at	Magoh	0.000234303	-2.30447
1448127_at	Rrm1	0.000252706	-2.7381
1460187_at	Sfrp1	0.000254507	-3.53835
1425779_a_at	Tbx1	0.000264892	-2.28402
1442226_at	Sema3e	0.000265753	-3.52478
1441677_at	---	0.000292202	-2.04077
1429514_at	Plpp3	0.000295371	2.54843
1455750_at	Ralgapa2	0.000303098	-2.00412
1421072_at	Irx5	0.000306286	2.25118
1424144_at	Cdt1	0.000312613	-2.1471
1428136_at	Sfrp1	0.000316641	-2.51058
1432042_a_at	Smu1	0.000331023	-2.03134
1428184_at	3110035E14Rik	0.000331633	-2.13164
1425071_s_at	Ntrk3	0.00034769	-2.47856
1452806_at	Fam57b	0.000352077	-2.33054
1419257_at	Tcea1	0.000388472	-2.47722
1448321_at	Smoc1	0.000433373	-2.31515
1450782_at	Wnt4	0.000472321	-2.17835
1416277_a_at	Rplp1	0.000476356	-2.31418
1416348_at	Men1	0.000495512	-2.31218
1449157_at	Nr2c1	0.00049916	-2.01922
1451839_a_at	Pde7a	0.000499814	-2.3812
