# Supplementary material for: Cryptic developmental events determine medulloblastoma radiosensitivity and cellular heterogeneity without altering transcriptomic profile
Source: Commun Biol. 2021 May 21;4:616. doi: 10.1038/s42003-021-02099-w (PMC8139976; doi:10.1038/s42003-021-02099-w)
Supplement: Supplementary file 6 — Supplementary Data 3 [file 42003_2021_2099_MOESM6_ESM.xlsx]

## Sheet: supp_table_3_microarray_GSMO_vs
Supplementary Data 3. Microarray comparison of G-Smo vs M-Smo tumors, untreated vs 2 hours after radiation
Column ID	Gene Symbol	p-value(genotype)	p-value(Treatment)	p-value(genotype * Treatment)
17331692	Cyyr1	0.000456327	5.1e-07	1.4e-05
17207557		0.406648	0.0621564	2.86e-05
17347267	Fez2	0.002965	0.000134356	3.88e-05
17484049	Gpr26	5e-06	0.587279	4.04e-05
17385063	Gm23505	0.931388	0.552995	6.63e-05
17290689		0.809414	0.0669201	6.95e-05
17445253	Vmn1r-ps5	0.608389	0.847269	8.32e-05
17504376	Gm15679	0.494823	0.0113603	8.77e-05
17438969	Pf4	0.00200521	5.47e-05	0.000109631
17307433	Tnfrsf19	2e-05	0.0483928	0.000118337
17441168	Pxn	0.0257461	0.0663675	0.0001219
17451734		0.494532	0.285153	0.000126246
17464915	B630005N14Rik	3.64e-06	2.05e-14	0.000133155
17475640	Akt2	0.0226991	0.507846	0.000152607
17210473		6.03e-06	0.155942	0.000156279
17279919	Rhob	0.00113311	4.39e-09	0.000164318
17326914	Krtap13-1	0.603185	0.00551236	0.000178089
17547923	Gm8702	0.545839	0.0120632	0.000212276
17200385		0.156701	0.118993	0.000231553
17255335	Samd14	0.0611971	0.581428	0.000234696
17355665	Gm2176	0.970875	0.970383	0.000250491
17206335		0.0259861	0.00175308	0.000250523
17486859	C5ar2	0.00135786	0.812541	0.000250568
17200033		0.0615336	0.022069	0.000259933
17491730	A330076H08Rik	0.397642	0.0106914	0.000297646
17283242	Gm26723	0.561411	0.814533	0.000301151
17275832	Fancm	0.626444	0.0633793	0.000308932
17371996	Gm13707	0.8787	0.0368102	0.000317103
17220475	Dusp10	0.317667	0.183646	0.000340781
17445041	Gm20005	0.084329	0.00445261	0.000342708
17323576	Ccdc74a	3.63e-05	0.214918	0.000353593
17249980	Igtp	0.0227874	3.76e-07	0.000363352
17229094	Gm22671	0.642448	0.421468	0.00037529
17277766	Tshr	0.720987	4.01e-06	0.000376212
17468247	1700124L16Rik	0.131218	0.429103	0.000383782
17210363		0.00475105	0.000569908	0.000433178
17380747	Mir3091	0.092534	0.000378481	0.000438915
17291078	Gm11300	0.808252	0.424003	0.000464427
17497058	Cpxm2	0.978265	0.00384204	0.00047366
17324959	n-R5s33	0.942043	0.000986947	0.00050254
17208225		0.504621	0.117322	0.000543894
17427970	Podn	0.364848	8.41e-07	0.000546657
17419613	Kdf1	0.553222	0.124878	0.000561144
17285746	Hist1h2bj	0.565452	1.73e-07	0.000564466
17350876	Adamts19	6.31e-06	0.0115365	0.000567049
17472159	Hist4h4	0.0368895	5.98e-09	0.000569213
17509944	Ncan	2.62e-06	9.49e-06	0.000685837
17277794	Gpr65	0.0239027	6.34e-06	0.00068678
17206917		0.70035	0.0778409	0.000689435
17285680	Hist1h3h	0.00235873	2.76e-07	0.000700979
17431663	Gm13001	0.413314	0.00231196	0.000709763
17363925	8430431K14Rik	0.05188	0.794079	0.000714843
17489923	Gm4454	0.379162	0.555548	0.000739923
17488370	BC089491	0.000378256	0.340323	0.000740997
17429301	Gm12866	0.106709	0.57479	0.000741976
17329145	Gm16618	0.0854028	0.00758281	0.000746532
17376210	AU015228	0.341492	0.0804814	0.000760051
17304523	Stab1	0.0382694	0.000222893	0.000769946
17278880	Mir496a	0.188055	0.606809	0.000785311
17206935		0.503808	0.00533443	0.000791427
17208873		0.450343	0.00787819	0.000816517
17408546	Slc22a15	0.0251944	0.232707	0.000820279
17455545	Zar1l	0.963062	0.227119	0.000823545
17257565		0.0437641	0.0823906	0.000824094
17286595	Rreb1	0.182945	0.238599	0.000826155
17463509	Clec12a	0.0229223	0.00205988	0.000851863
17367102	Mrc1	0.000158978	0.00467144	0.000888074
17309041	Dach1	0.0022154	0.00822721	0.000901605
17400562	Hist2h2bb	0.0192167	0.126649	0.000917522
17203305		0.0943596	0.190825	0.000922503
17236800	Dcn	2.68e-06	0.00176675	0.000946866
17370412	Gpr21	0.0481657	0.0612071	0.000953863
