# Supplementary material for: Cryptic developmental events determine medulloblastoma radiosensitivity and cellular heterogeneity without altering transcriptomic profile
Source: Commun Biol. 2021 May 21;4:616. doi: 10.1038/s42003-021-02099-w (PMC8139976; doi:10.1038/s42003-021-02099-w)
Supplement: Supplementary file 7 — Supplementary Data 4 [file 42003_2021_2099_MOESM7_ESM.xlsx]

## Sheet: supp_table_4_cluster_markers_GM
Supplementary Data 4. Cluster markers in G-Smo vs M-Smo scRNA-seq data
Cluster#	gene name	p value	adj p value	avg_logFC	pct.1 (in cluster)	pct.2 (all others)	ratio (pct.1:pct.2)
0	Pdzrn3	1.21e-91	2.24e-87	0.155212	0.197	0.058	3.39655
0	Thsd7a	1.65e-119	3.06e-115	0.230017	0.265	0.082	3.2317
0	Pde1c	2.04e-210	3.79e-206	0.43897	0.521	0.198	2.63131
0	Srrm3	1.28e-51	2.38e-47	0.124415	0.179	0.07	2.55714
0	Nrn1	8.81e-127	1.64e-122	0.288993	0.389	0.154	2.52597
0	Nhlh1	1e-113	1.86e-109	0.245823	0.38	0.155	2.45161
0	Cntn2	9.04e-117	1.68e-112	0.253477	0.402	0.164	2.45122
0	Tubb3	0	0	0.592811	0.752	0.325	2.31385
0	Slc17a6	7.06e-80	1.31e-75	0.209255	0.314	0.136	2.30882
0	2610203C20Rik	1.17e-49	2.17e-45	0.139548	0.206	0.09	2.28889
0	Miat	3.03e-87	5.64e-83	0.219775	0.343	0.151	2.27152
0	Nhlh2	2.97e-146	5.53e-142	0.343041	0.523	0.234	2.23504
0	Mllt11	4.47e-43	8.31e-39	0.113861	0.232	0.112	2.07143
0	Mab21l2	5.52e-36	1.03e-31	0.124144	0.196	0.095	2.06316
0	Elavl4	2.88e-71	5.35e-67	0.21147	0.38	0.19	2
0	Stmn2	9.46e-172	1.76e-167	0.311905	0.8	0.403	1.98511
0	Lhx1	2e-102	3.73e-98	0.319867	0.507	0.268	1.89179
0	A330076H08Rik	6.6e-30	1.23e-25	0.117166	0.203	0.108	1.87963
0	Uncx	3.37e-55	6.27e-51	0.189457	0.341	0.182	1.87363
0	Clmp	4.83e-29	8.97e-25	0.113164	0.202	0.108	1.87037
0	C1ql1	6.59e-35	1.23e-30	0.129365	0.242	0.131	1.84733
0	Ebf3	4.8e-34	8.93e-30	0.127276	0.239	0.13	1.83846
0	Igfbpl1	4.29e-263	7.97e-259	0.563392	0.799	0.437	1.82837
0	Podxl2	1.59e-55	2.96e-51	0.183996	0.376	0.207	1.81642
0	1700025G04Rik	1.54e-25	2.87e-21	0.102125	0.198	0.11	1.8
0	Hist3h2ba	7.56e-34	1.41e-29	0.135153	0.257	0.143	1.7972
0	Schip1	4.1e-31	7.62e-27	0.124342	0.246	0.139	1.76978
0	Elavl3	6.52e-120	1.21e-115	0.344406	0.621	0.353	1.75921
0	Dpysl4	1.01e-47	1.87e-43	0.190653	0.348	0.198	1.75757
0	Igsf8	1e-24	1.86e-20	0.105516	0.217	0.126	1.72222
0	1500016L03Rik	1.07e-55	1.98e-51	0.196927	0.415	0.242	1.71488
0	Gng3	2.32e-36	4.3e-32	0.14414	0.318	0.186	1.70968
0	Apc	7.22e-76	1.34e-71	0.274666	0.529	0.313	1.6901
0	Hist3h2a	2.06e-24	3.83e-20	0.112202	0.244	0.147	1.65986
0	Gap43	1.71e-71	3.18e-67	0.239433	0.583	0.355	1.64225
0	Nnat	3.43e-255	6.37e-251	0.797976	0.806	0.495	1.62828
0	Kif5c	4.48e-32	8.33e-28	0.144089	0.315	0.194	1.62371
0	Map2	2.97e-56	5.51e-52	0.21635	0.49	0.303	1.61716
0	Dcx	1.21e-25	2.25e-21	0.110828	0.282	0.175	1.61143
0	Ptprs	1.08e-23	2.01e-19	0.107839	0.271	0.171	1.58479
0	Tubb2b	2.05e-38	3.81e-34	0.163536	0.405	0.258	1.56977
0	Ina	1.1e-29	2.04e-25	0.136113	0.343	0.219	1.56621
0	Ddah2	9.22e-82	1.71e-77	0.292721	0.601	0.387	1.55297
0	Islr2	5.06e-20	9.4e-16	0.107341	0.251	0.163	1.53988
0	Cacna2d1	4.16e-22	7.73e-18	0.127376	0.276	0.18	1.53333
0	Ckb	2.74e-181	5.09e-177	0.500724	0.805	0.528	1.52462
0	Basp1	1.53e-75	2.85e-71	0.26571	0.64	0.422	1.51659
0	Barhl1	1.1e-51	2.04e-47	0.215673	0.508	0.336	1.5119
0	Map1b	3.6e-52	6.69e-48	0.224003	0.56	0.374	1.49733
0	E130114P18Rik	3.54e-67	6.57e-63	0.292019	0.598	0.402	1.48756
0	Ank3	1.59e-28	2.95e-24	0.161747	0.369	0.25	1.476
0	Rtn1	1.17e-56	2.17e-52	0.201253	0.684	0.478	1.43096
0	Syt11	8.27e-18	1.54e-13	0.100735	0.303	0.212	1.42924
0	Nrep	7.67e-33	1.42e-28	0.131604	0.546	0.387	1.41085
0	Mex3a	1.49e-21	2.77e-17	0.145453	0.374	0.271	1.38007
0	Nfix	3.46e-66	6.43e-62	0.289601	0.655	0.478	1.37029
0	Crmp1	4.98e-29	9.25e-25	0.164664	0.47	0.343	1.37026
0	Celf2	8.41e-32	1.56e-27	0.177818	0.548	0.409	1.33985
0	Gm17750	9.39e-15	1.74e-10	0.108261	0.355	0.268	1.32463
0	Kmt2e	6.14e-16	1.14e-11	0.112571	0.409	0.312	1.3109
0	Gsk3b	6.28e-14	1.17e-09	0.108342	0.358	0.274	1.30657
0	Chd4	6.67e-41	1.24e-36	0.227113	0.643	0.519	1.23892
0	Zic1	4.94e-20	9.18e-16	0.125449	0.576	0.466	1.23605
0	Cog7	7.04e-11	1.31e-06	0.100315	0.384	0.311	1.23473
0	Ptms	4.85e-21	9.01e-17	0.131349	0.592	0.481	1.23077
0	Ttc3	1.02e-26	1.89e-22	0.166099	0.642	0.526	1.22053
0	Tcf4	2.12e-55	3.95e-51	0.268082	0.758	0.625	1.2128
0	Marcksl1	1.06e-29	1.98e-25	0.185812	0.666	0.557	1.19569
0	Nfib	2.39e-121	4.43e-117	0.376156	0.916	0.777	1.17889
0	Tuba1a	6.27e-188	1.16e-183	0.426726	0.974	0.837	1.16368
0	Ccnd2	2.38e-10	4.42e-06	0.131438	0.528	0.458	1.15284
0	Nfia	4.27e-27	7.94e-23	0.196454	0.754	0.665	1.13383
0	Tmsb10	1.25e-47	2.32e-43	0.217165	0.9	0.806	1.11663
0	Atrx	1.26e-09	2.34e-05	0.121391	0.585	0.53	1.10377
0	Marcks	3.32e-31	6.16e-27	0.154146	0.847	0.768	1.10286
0	Tmsb4x	1.62e-30	3.02e-26	0.114455	0.869	0.788	1.10279
0	Ddx5	3e-09	5.57e-05	0.100976	0.728	0.695	1.04748
0	Actb	9.74e-27	1.81e-22	0.123464	0.983	0.962	1.02183
0	Hsp90ab1	5.03e-40	9.34e-36	0.166083	0.989	0.972	1.01749
0	mt-Rnr2	1.19e-08	0.00022028	0.116516	0.994	0.995	0.998995
0	Rpl13a	9.36e-07	0.0173993	-0.109205	0.761	0.778	0.978149
0	Rps19	3.18e-20	5.9e-16	-0.192519	0.769	0.793	0.969735
0	Rplp0	5.25e-11	9.76e-07	-0.146208	0.696	0.737	0.944369
0	Rpl41	1.19e-14	2.21e-10	-0.145924	0.684	0.748	0.914438
0	Ncl	4.19e-11	7.78e-07	-0.105537	0.659	0.732	0.900273
0	Rps11	1.02e-09	1.89e-05	-0.101013	0.529	0.598	0.884615
0	Rplp1	4.58e-21	8.51e-17	-0.165102	0.611	0.707	0.864215
0	Serbp1	2.39e-22	4.44e-18	-0.145227	0.666	0.772	0.862694
0	Hnrnpu	9.53e-16	1.77e-11	-0.126558	0.569	0.667	0.853073
0	Rpl14	1.07e-12	1.99e-08	-0.118492	0.444	0.526	0.844106
0	Hmgn1	6.02e-14	1.12e-09	-0.115777	0.453	0.546	0.82967
0	Cnbp	5.02e-18	9.33e-14	-0.148166	0.4	0.497	0.804829
0	Ybx1	1.82e-25	3.38e-21	-0.164642	0.503	0.633	0.794629
0	Cst3	1.23e-08	0.000228237	-0.371607	0.216	0.274	0.788321
0	Snrpg	1.75e-13	3.25e-09	-0.102744	0.295	0.381	0.774278
0	Arl6ip1	1.58e-19	2.95e-15	-0.242875	0.323	0.419	0.770883
0	Rps25	2e-14	3.71e-10	-0.1212	0.322	0.418	0.770335
0	Rpl14-ps1	3.76e-14	7e-10	-0.10003	0.31	0.408	0.759804
0	Fkbp3	1.61e-38	2.99e-34	-0.21296	0.474	0.63	0.752381
0	Npm1	2.31e-37	4.29e-33	-0.216958	0.441	0.587	0.751278
0	Slc25a5	4.32e-19	8.03e-15	-0.123722	0.325	0.435	0.747126
0	Banf1	1.94e-15	3.61e-11	-0.106508	0.281	0.378	0.743386
0	H2afy	2.96e-13	5.51e-09	-0.100312	0.244	0.33	0.739394
0	Id2	5.19e-18	9.65e-14	-0.159288	0.267	0.366	0.729508
0	Pa2g4	2.28e-15	4.23e-11	-0.108941	0.239	0.33	0.724242
0	Fth1	3.31e-27	6.14e-23	-0.252437	0.35	0.486	0.720164
0	Nucks1	1.61e-16	2.99e-12	-0.112597	0.242	0.34	0.711764
0	Hint1	3.17e-28	5.9e-24	-0.163413	0.314	0.448	0.700893
0	Nop10	1.48e-16	2.75e-12	-0.103402	0.238	0.34	0.7
0	Nap1l1	5.77e-19	1.07e-14	-0.113596	0.249	0.357	0.697479
0	Apoe	1.36e-09	2.54e-05	-0.863915	0.131	0.188	0.696808
0	Ezh2	2.71e-19	5.04e-15	-0.131555	0.223	0.328	0.679878
0	Txn1	6.68e-21	1.24e-16	-0.122047	0.233	0.344	0.677325
0	Nop58	3.16e-27	5.87e-23	-0.167521	0.267	0.397	0.672544
0	Smc6	2.73e-15	5.07e-11	-0.101935	0.185	0.277	0.66787
0	Anp32e	2e-35	3.72e-31	-0.197741	0.315	0.473	0.665962
0	Ptn	1.62e-18	3.01e-14	-0.252236	0.192	0.289	0.66436
0	H2afv	3.19e-45	5.93e-41	-0.239491	0.335	0.506	0.662055
0	Rpl22l1	8.87e-24	1.65e-19	-0.142379	0.237	0.359	0.660167
0	Pkm	8.86e-16	1.65e-11	-0.100286	0.167	0.256	0.652343
0	Gm10075	1.44e-64	2.67e-60	-0.282304	0.371	0.581	0.638554
0	Mif	7.37e-35	1.37e-30	-0.177978	0.244	0.395	0.617721
0	Ranbp1	3.02e-64	5.61e-60	-0.301152	0.317	0.517	0.613153
0	Ctsd	6.14e-09	0.000114044	-0.266417	0.072	0.119	0.605042
0	Prdx1	5.22e-40	9.69e-36	-0.187941	0.25	0.416	0.600961
0	Rad21	3.15e-22	5.85e-18	-0.128215	0.166	0.277	0.599278
0	Hmgb1	7.85e-35	1.46e-30	-0.177921	0.215	0.362	0.593922
0	Cbx5	2.39e-43	4.45e-39	-0.200189	0.257	0.436	0.589449
0	Paics	8.86e-20	1.65e-15	-0.104805	0.141	0.241	0.585062
0	Hirip3	1.07e-23	1.99e-19	-0.139714	0.145	0.256	0.566406
0	Nasp	8.45e-67	1.57e-62	-0.313585	0.279	0.495	0.563636
0	Vim	3.38e-13	6.28e-09	-0.101607	0.084	0.15	0.56
0	Spop	1.06e-17	1.97e-13	-0.101473	0.11	0.197	0.558375
0	Lyar	1.48e-19	2.74e-15	-0.104546	0.12	0.215	0.558139
0	Anp32b	4.33e-67	8.05e-63	-0.308641	0.259	0.473	0.547569
0	2700094K13Rik	5.17e-45	9.61e-41	-0.211859	0.203	0.374	0.542781
0	Lmnb1	1.4e-23	2.61e-19	-0.11872	0.125	0.232	0.538793
0	Ran	2.04e-57	3.79e-53	-0.242231	0.225	0.424	0.53066
0	Smc4	5.71e-47	1.06e-42	-0.2768	0.187	0.356	0.525281
0	Dkc1	5.23e-21	9.72e-17	-0.105133	0.105	0.202	0.519802
0	Dtymk	2.1e-29	3.9e-25	-0.140111	0.136	0.262	0.519084
0	Ccdc34	4.51e-24	8.38e-20	-0.121144	0.115	0.224	0.513393
0	H2afz	2.27e-49	4.21e-45	-0.219129	0.175	0.353	0.495751
0	Gm2694	1.84e-32	3.41e-28	-0.154501	0.125	0.255	0.490196
0	Cplx2	6.25e-37	1.16e-32	-0.173137	0.133	0.277	0.480144
0	Mcm7	9.9e-32	1.84e-27	-0.140894	0.118	0.247	0.477733
0	Hpca	7.19e-20	1.34e-15	-0.108011	0.078	0.164	0.475609
0	Cltb	1.08e-27	2e-23	-0.13202	0.103	0.218	0.472477
0	Dbi	3.79e-44	7.05e-40	-0.294056	0.14	0.3	0.466667
0	Hist1h1e	8.08e-22	1.5e-17	-0.133576	0.079	0.17	0.464706
0	Fxyd6	5.97e-30	1.11e-25	-0.136903	0.105	0.227	0.462555
0	Siva1	4.72e-22	8.78e-18	-0.100087	0.079	0.172	0.459302
0	Dek	1.02e-110	1.9e-106	-0.410469	0.234	0.516	0.453488
0	Hmgn2	1.98e-34	3.69e-30	-0.173141	0.108	0.239	0.451883
0	Rbbp7	1.45e-26	2.7e-22	-0.113228	0.089	0.198	0.449495
0	Tipin	7.86e-23	1.46e-18	-0.101877	0.076	0.171	0.444444
0	Tuba1b	4.03e-94	7.49e-90	-0.374471	0.198	0.453	0.437086
0	Usp1	8.44e-37	1.57e-32	-0.147512	0.098	0.237	0.413502
0	Pcna	3.11e-37	5.77e-33	-0.161715	0.092	0.227	0.405286
0	Dut	3.69e-41	6.85e-37	-0.16673	0.1	0.248	0.403226
0	RP23-45G16.5	4.57e-28	8.49e-24	-0.12494	0.071	0.178	0.398876
0	Dnajc9	4.04e-40	7.5e-36	-0.158132	0.094	0.238	0.394958
0	Gnai2	3.12e-26	5.8e-22	-0.105125	0.066	0.168	0.392857
0	Tmpo	4.66e-33	8.65e-29	-0.132184	0.077	0.201	0.383084
0	B2m	6.68e-28	1.24e-23	-0.22415	0.063	0.165	0.381818
0	Cdca7	6.4e-28	1.19e-23	-0.109733	0.063	0.168	0.375
0	Lgals1	5.03e-31	9.36e-27	-0.146992	0.064	0.177	0.361582
0	Lig1	7.86e-42	1.46e-37	-0.186696	0.08	0.223	0.358744
0	Sparcl1	1.59e-27	2.96e-23	-0.326989	0.051	0.148	0.344594
0	Cks1b	9.81e-40	1.82e-35	-0.152764	0.066	0.199	0.331658
0	Prim1	1.07e-32	1.99e-28	-0.12062	0.055	0.17	0.323529
0	H2afx	1.03e-28	1.91e-24	-0.114023	0.045	0.144	0.3125
0	Smc2	5.32e-101	9.88e-97	-0.401775	0.113	0.377	0.299735
0	Cenpe	5.95e-35	1.11e-30	-0.189918	0.049	0.165	0.29697
0	Hells	5.39e-30	1e-25	-0.114511	0.043	0.146	0.29452
0	Egr1	3.08e-27	5.73e-23	-0.137906	0.038	0.13	0.292307
0	Hmgb2	3.06e-101	5.68e-97	-0.40801	0.108	0.373	0.289544
0	Cenpf	5.17e-53	9.62e-49	-0.309814	0.066	0.229	0.288209
0	Mt1	3.24e-31	6.02e-27	-0.232625	0.041	0.144	0.284722
0	Tbata	1.23e-38	2.28e-34	-0.156653	0.046	0.17	0.270588
0	Mcm6	8.5e-38	1.58e-33	-0.133204	0.043	0.164	0.262195
0	Atad2	1.16e-29	2.15e-25	-0.111093	0.033	0.13	0.253846
0	Incenp	8.2e-36	1.52e-31	-0.136554	0.038	0.152	0.25
0	Mki67	2.96e-82	5.51e-78	-0.385842	0.073	0.294	0.248299
0	Ccnd1	2.65e-94	4.93e-90	-0.326305	0.079	0.324	0.243827
0	Mcm3	2.24e-32	4.16e-28	-0.109964	0.032	0.134	0.238806
0	Prc1	8.8e-42	1.64e-37	-0.188708	0.038	0.164	0.231707
0	Hist1h1b	8.43e-37	1.57e-32	-0.197977	0.032	0.143	0.223776
0	Cenpq	4.13e-29	7.68e-25	-0.101088	0.025	0.115	0.217391
0	Cenpa	3.91e-37	7.26e-33	-0.161888	0.029	0.141	0.205674
0	Top2a	4.1e-109	7.62e-105	-0.532596	0.061	0.325	0.187692
0	Cdc20	3.03e-28	5.64e-24	-0.11637	0.019	0.103	0.184466
0	Ccna2	1.13e-29	2.1e-25	-0.100773	0.02	0.11	0.181818
0	Cdca8	5.2e-43	9.67e-39	-0.14274	0.027	0.151	0.178808
0	Rrm2	5.33e-47	9.9e-43	-0.156647	0.029	0.163	0.177914
0	2810417H13Rik	2.03e-98	3.78e-94	-0.374405	0.053	0.298	0.177852
0	Ube2c	2.18e-41	4.05e-37	-0.19622	0.025	0.145	0.172414
0	Kif15	5.21e-32	9.69e-28	-0.106342	0.019	0.113	0.168141
0	Nusap1	2.2e-52	4.1e-48	-0.212023	0.029	0.174	0.166667
0	Tpx2	5.43e-53	1.01e-48	-0.194701	0.029	0.177	0.163842
0	Tacc3	1.61e-34	3e-30	-0.112672	0.019	0.119	0.159664
0	Ckap2	7.51e-35	1.4e-30	-0.118519	0.019	0.12	0.158333
0	Esco2	3.72e-38	6.91e-34	-0.129651	0.019	0.128	0.148437
0	Zfp36l1	8.24e-35	1.53e-30	-0.11987	0.017	0.116	0.146552
0	Spc25	3.43e-45	6.38e-41	-0.15188	0.02	0.145	0.137931
0	Kif11	6.07e-33	1.13e-28	-0.109919	0.015	0.109	0.137615
0	Sgol2	1.28e-32	2.39e-28	-0.11309	0.014	0.107	0.130841
0	Casc5	1.16e-43	2.16e-39	-0.149203	0.018	0.139	0.129496
0	Pbk	2.58e-47	4.8e-43	-0.1525	0.019	0.15	0.126667
0	Hmmr	3.03e-34	5.64e-30	-0.128901	0.014	0.111	0.126126
0	Pdgfa	2.78e-39	5.17e-35	-0.120486	0.015	0.125	0.12
0	Birc5	1.57e-48	2.92e-44	-0.156082	0.017	0.148	0.114865
0	Ckap2l	1.86e-39	3.45e-35	-0.129004	0.014	0.122	0.114754
0	Spc24	1.27e-42	2.36e-38	-0.127938	0.014	0.13	0.107692
0	Cdk1	8.27e-45	1.54e-40	-0.140917	0.01	0.128	0.0781249
1	Hes1	7.96e-37	1.48e-32	0.125524	0.159	0.067	2.37313
1	Rps3a3	2.13e-51	3.95e-47	0.208153	0.253	0.116	2.18103
1	Gm10263	9.06e-69	1.68e-64	0.258853	0.379	0.193	1.96373
1	Ccnd1	4.95e-45	9.21e-41	0.217639	0.452	0.28	1.61429
1	Tbata	4.72e-18	8.78e-14	0.124939	0.232	0.148	1.56757
1	Srebf1	5.87e-19	1.09e-14	0.118163	0.272	0.178	1.52809
1	Mdk	4.12e-31	7.66e-27	0.188801	0.417	0.278	1.5
1	Rpl35a	1.69e-56	3.13e-52	0.259032	0.567	0.388	1.46134
1	Rps20	4.52e-107	8.39e-103	0.376412	0.708	0.49	1.4449
1	Draxin	2.84e-14	5.27e-10	0.101416	0.344	0.253	1.35968
1	Jun	7.53e-15	1.4e-10	0.154024	0.333	0.249	1.33735
1	Rpl14	6.72e-62	1.25e-57	0.282177	0.667	0.5	1.334
1	Gas5	3.73e-58	6.94e-54	0.292487	0.664	0.503	1.32008
1	Rplp0	2.54e-195	4.73e-191	0.478967	0.925	0.711	1.30098
1	Rps10	6.68e-38	1.24e-33	0.238073	0.568	0.437	1.29977
1	Mif	5.62e-21	1.05e-16	0.152477	0.477	0.368	1.2962
1	Eef1b2	3.03e-46	5.63e-42	0.251409	0.645	0.499	1.29258
1	Rpl13	1.86e-50	3.45e-46	0.247344	0.68	0.527	1.29032
1	Cnbp	4.05e-34	7.53e-30	0.207396	0.609	0.473	1.28753
1	Rplp2	2.01e-64	3.74e-60	0.273818	0.727	0.569	1.27768
1	Rpl8	2.64e-75	4.91e-71	0.317719	0.734	0.575	1.27652
1	Rps8	1.94e-15	3.61e-11	0.130817	0.41	0.322	1.27329
1	Rps15	3.78e-45	7.03e-41	0.239756	0.671	0.53	1.26604
1	Npm1	1.47e-57	2.73e-53	0.266804	0.703	0.557	1.26212
1	Rplp1	7.91e-123	1.47e-118	0.38218	0.856	0.679	1.26068
1	Gnb2l1	1.2e-22	2.23e-18	0.167245	0.5	0.397	1.25945
1	Rpl37	6.43e-83	1.19e-78	0.299731	0.808	0.646	1.25077
1	Rpl13a	1.25e-216	2.33e-212	0.487316	0.947	0.758	1.24934
1	Rnd3	1.33e-11	2.47e-07	0.118132	0.407	0.326	1.24847
1	Rps19	1.17e-229	2.17e-225	0.508755	0.958	0.772	1.24093
1	Eif3f	3.35e-10	6.22e-06	0.108669	0.374	0.304	1.23026
1	Gm8292	5.93e-16	1.1e-11	0.140832	0.481	0.393	1.22392
1	Rpl22	3.68e-76	6.83e-72	0.300079	0.801	0.655	1.2229
1	Rps21	3.59e-61	6.67e-57	0.302565	0.73	0.597	1.22278
1	Gm13826	3.76e-14	6.99e-10	0.129355	0.511	0.423	1.20804
1	Rps15a	4.61e-82	8.57e-78	0.311828	0.812	0.674	1.20475
1	Rpl23	2.57e-20	4.78e-16	0.166438	0.543	0.451	1.20399
1	Rps5	6.54e-148	1.22e-143	0.407966	0.911	0.757	1.20343
1	Rpl32	2.02e-199	3.75e-195	0.460499	0.937	0.783	1.19668
1	Rpl26	4.34e-73	8.07e-69	0.292908	0.786	0.658	1.19453
1	Naca	1.51e-10	2.81e-06	0.111745	0.46	0.387	1.18863
1	Rpl39	2.62e-71	4.86e-67	0.313058	0.789	0.666	1.18468
1	Eef2	4.35e-14	8.08e-10	0.136549	0.498	0.421	1.1829
1	Rps14	2.02e-192	3.75e-188	0.461263	0.935	0.794	1.17758
1	Rpl4	6.97e-88	1.3e-83	0.315785	0.854	0.727	1.17469
1	Rps3	4.02e-101	7.47e-97	0.333351	0.887	0.756	1.17328
1	E130114P18Rik	2.34e-11	4.34e-07	0.11796	0.489	0.417	1.17266
1	Id2	1.64e-08	0.000304021	0.130889	0.409	0.349	1.17192
1	Rps9	5.97e-154	1.11e-149	0.402204	0.919	0.789	1.16477
1	Rps28	4.15e-09	7.71e-05	0.121027	0.469	0.403	1.16377
1	Sfrp1	2.31e-22	4.29e-18	0.203793	0.656	0.564	1.16312
1	Rpl34	4.62e-22	8.58e-18	0.173296	0.629	0.541	1.16266
1	Rps3a1	1.79e-24	3.32e-20	0.194274	0.664	0.576	1.15278
1	Rps26	1.93e-263	3.59e-259	0.543371	0.978	0.851	1.14924
1	Rpl37a	9.32e-18	1.73e-13	0.152681	0.608	0.531	1.14501
1	Rpl41	3.33e-48	6.18e-44	0.25189	0.828	0.731	1.13269
1	Cdk4	1.39e-08	0.000258622	0.109409	0.492	0.435	1.13103
1	Rps11	4.34e-23	8.06e-19	0.179572	0.659	0.583	1.13036
1	Ranbp1	8.58e-08	0.00159372	0.10225	0.546	0.489	1.11656
1	Rps24	2.53e-28	4.69e-24	0.184084	0.771	0.692	1.11416
1	Eef1a1	1.26e-10	2.34e-06	0.118765	0.615	0.563	1.09236
1	Chchd2	1.01e-10	1.88e-06	0.119876	0.626	0.582	1.0756
1	Pabpc1	5.35e-15	9.94e-11	0.120107	0.762	0.71	1.07324
1	mt-Nd1	3.74e-17	6.94e-13	0.132244	0.876	0.848	1.03302
1	Malat1	1.52e-79	2.83e-75	-0.429106	0.965	0.984	0.980691
1	Actb	6.51e-14	1.21e-09	-0.119498	0.945	0.967	0.977249
1	Tmsb10	8.47e-30	1.57e-25	-0.224381	0.745	0.825	0.90303
1	Tmsb4x	2.43e-30	4.52e-26	-0.298602	0.714	0.807	0.884758
1	Tuba1b	7.67e-08	0.00142583	-0.114919	0.373	0.43	0.867442
1	Nfib	3.67e-41	6.81e-37	-0.279748	0.691	0.803	0.860523
1	Ckb	3.88e-13	7.21e-09	-0.169124	0.486	0.567	0.857143
1	Marcks	9.17e-27	1.7e-22	-0.194288	0.669	0.789	0.847909
1	Tuba1a	5.98e-119	1.11e-114	-0.542322	0.733	0.866	0.84642
1	Tubb5	7.59e-60	1.41e-55	-0.307068	0.687	0.816	0.841912
1	Smc2	1.31e-06	0.0242794	-0.107004	0.297	0.353	0.84136
1	Acin1	4.29e-11	7.98e-07	-0.10712	0.436	0.526	0.828897
1	Ccnd2	4.84e-10	9e-06	-0.121115	0.392	0.474	0.827004
1	Matr3	2.36e-12	4.38e-08	-0.108047	0.459	0.557	0.824057
1	Chd4	1.57e-11	2.93e-07	-0.101577	0.443	0.543	0.815838
1	Ubb	2.65e-24	4.92e-20	-0.18487	0.575	0.707	0.813295
1	Tcf4	9.47e-20	1.76e-15	-0.159941	0.526	0.652	0.806748
1	Gnas	9.38e-14	1.74e-09	-0.106225	0.393	0.495	0.793939
1	2021-09-07	1.31e-13	2.43e-09	-0.117098	0.35	0.447	0.782998
1	Psip1	1.76e-15	3.27e-11	-0.117706	0.38	0.487	0.780287
1	Atrx	3.21e-16	5.96e-12	-0.140038	0.427	0.548	0.779197
1	Son	3.31e-19	6.15e-15	-0.12147	0.42	0.555	0.756757
1	Cst3	1.86e-09	3.46e-05	-0.370246	0.207	0.275	0.752727
1	Nnat	5.72e-33	1.06e-28	-0.356617	0.407	0.543	0.749539
1	Calm2	6.99e-76	1.3e-71	-0.35075	0.582	0.777	0.749035
1	Dynll1	1.25e-14	2.32e-10	-0.106985	0.307	0.411	0.746958
1	Luc7l3	5.02e-20	9.33e-16	-0.142296	0.342	0.469	0.729211
1	Igfbpl1	1.74e-25	3.23e-21	-0.19591	0.356	0.491	0.725051
1	Ttc3	1.72e-32	3.2e-28	-0.215661	0.401	0.554	0.723827
1	Akap9	6.2e-12	1.15e-07	-0.10058	0.225	0.311	0.723472
1	Smc1a	6.53e-17	1.21e-12	-0.130289	0.281	0.391	0.71867
1	Tax1bp1	9.39e-22	1.75e-17	-0.148565	0.332	0.462	0.718615
1	Ncor1	1.82e-14	3.39e-10	-0.110281	0.245	0.341	0.718475
1	Rsrc2	6.92e-14	1.29e-09	-0.112312	0.227	0.318	0.713836
1	Psmc1	1.33e-15	2.46e-11	-0.11179	0.242	0.34	0.711764
1	Hsp90b1	6.97e-27	1.3e-22	-0.183097	0.352	0.495	0.711111
1	Nfix	5.22e-28	9.69e-24	-0.185359	0.364	0.513	0.709552
1	Calm1	6.02e-54	1.12e-49	-0.295235	0.476	0.671	0.709389
1	Hmgb2	1.18e-22	2.19e-18	-0.239725	0.246	0.355	0.692958
1	Hspa5	7.96e-21	1.48e-16	-0.161413	0.253	0.371	0.681941
1	Ythdc1	4.59e-17	8.54e-13	-0.125914	0.225	0.33	0.681818
1	Calm3	4.83e-17	8.97e-13	-0.113751	0.22	0.323	0.681114
1	Ezh2	3.25e-17	6.04e-13	-0.127271	0.222	0.326	0.680981
1	Cog7	3.7e-18	6.87e-14	-0.123164	0.223	0.33	0.675757
1	Nucks1	9.88e-19	1.84e-14	-0.133316	0.228	0.34	0.670588
1	Rtn3	2.43e-16	4.52e-12	-0.104055	0.205	0.306	0.669934
1	Sltm	2.79e-16	5.18e-12	-0.115111	0.213	0.318	0.669811
1	Itm2b	8.51e-29	1.58e-24	-0.216278	0.287	0.43	0.667442
1	Calr	1.4e-17	2.6e-13	-0.136116	0.196	0.295	0.664407
1	Smc6	4.17e-15	7.76e-11	-0.106987	0.183	0.276	0.663043
1	App	3.64e-21	6.76e-17	-0.144861	0.234	0.353	0.662889
1	Celf2	1.73e-30	3.21e-26	-0.207039	0.291	0.44	0.661363
1	Gpm6b	1.87e-17	3.47e-13	-0.118926	0.201	0.305	0.659016
1	Cdkn1b	1.17e-17	2.17e-13	-0.120244	0.19	0.291	0.652921
1	Dnaja1	4.33e-27	8.05e-23	-0.161785	0.265	0.406	0.652709
1	Arpc5	1.29e-14	2.4e-10	-0.101817	0.165	0.253	0.652174
1	Cpe	4.18e-16	7.77e-12	-0.117352	0.178	0.274	0.649635
1	Lamp1	2.99e-14	5.55e-10	-0.109641	0.156	0.242	0.644628
1	Cbx3	5.53e-18	1.03e-13	-0.113357	0.18	0.283	0.636042
1	Ccdc88a	1.05e-16	1.94e-12	-0.117617	0.172	0.272	0.632353
1	Gsk3b	2.77e-19	5.15e-15	-0.121112	0.185	0.294	0.629251
1	Ywhab	7.68e-26	1.43e-21	-0.147819	0.225	0.359	0.626741
1	Ptms	4.61e-49	8.57e-45	-0.277488	0.32	0.512	0.625
1	Zic1	1.03e-47	1.9e-43	-0.270514	0.309	0.497	0.62173
1	Atp2b1	1.27e-21	2.35e-17	-0.156723	0.185	0.298	0.620805
1	2810417H13Rik	1.75e-20	3.25e-16	-0.181728	0.174	0.281	0.619217
1	Stmn3	7.98e-22	1.48e-17	-0.131094	0.188	0.304	0.618421
1	Serinc1	6.24e-20	1.16e-15	-0.127321	0.174	0.283	0.614841
1	Smarca4	7.1e-17	1.32e-12	-0.103437	0.15	0.245	0.612245
1	Scg3	3.47e-16	6.45e-12	-0.109095	0.144	0.237	0.607595
1	Oxct1	3.45e-17	6.42e-13	-0.100408	0.153	0.252	0.607143
1	Ctsd	4.28e-08	0.000796014	-0.260867	0.072	0.119	0.605042
1	Purb	6.17e-21	1.15e-16	-0.135116	0.174	0.288	0.604166
1	Gm1673	3.11e-23	5.78e-19	-0.130842	0.187	0.31	0.603226
1	Dync1i2	9.88e-37	1.84e-32	-0.207601	0.249	0.416	0.598558
1	Pafah1b1	3.02e-21	5.61e-17	-0.122586	0.17	0.285	0.596491
1	Ctsb	2.2e-10	4.08e-06	-0.190765	0.087	0.146	0.59589
1	Nsg1	7.55e-17	1.4e-12	-0.102493	0.14	0.235	0.595744
1	Kif1b	7.55e-21	1.4e-16	-0.12898	0.157	0.266	0.590225
1	Nipbl	4.41e-19	8.2e-15	-0.121816	0.151	0.256	0.589844
1	Fxyd6	5.97e-17	1.11e-12	-0.114892	0.131	0.223	0.587444
1	Myef2	1.53e-17	2.84e-13	-0.102425	0.138	0.235	0.587234
1	Ddah2	7.39e-44	1.37e-39	-0.230416	0.25	0.429	0.58275
1	Smc4	1.09e-34	2.02e-30	-0.253103	0.203	0.352	0.576704
1	Hn1	1.19e-24	2.21e-20	-0.137797	0.166	0.288	0.576389
1	Ptn	1.78e-26	3.3e-22	-0.282907	0.166	0.291	0.570447
1	Nrep	3.38e-45	6.29e-41	-0.27405	0.24	0.423	0.567376
1	Pax6	4.46e-23	8.29e-19	-0.132084	0.15	0.265	0.566038
1	Lhx1	3.98e-28	7.4e-24	-0.171757	0.173	0.308	0.561688
1	Hsp90aa1	1.52e-50	2.82e-46	-0.227879	0.255	0.457	0.557987
1	Rtn1	7.46e-80	1.39e-75	-0.420896	0.286	0.524	0.545801
1	Strbp	1.48e-23	2.76e-19	-0.138594	0.136	0.25	0.544
1	Brd8	1.96e-22	3.65e-18	-0.120928	0.134	0.247	0.54251
1	Hist1h1e	6.08e-15	1.13e-10	-0.115583	0.091	0.168	0.541666
1	Cep170	1.22e-21	2.27e-17	-0.12592	0.122	0.228	0.535087
1	Soga3	1.19e-19	2.22e-15	-0.116013	0.114	0.214	0.53271
1	Apoe	1.52e-19	2.83e-15	-0.90092	0.099	0.19	0.521052
1	Fnbp1l	1.09e-29	2.03e-25	-0.151281	0.15	0.289	0.519031
1	Basp1	1.7e-70	3.15e-66	-0.355579	0.242	0.469	0.515991
1	Stmn1	2.21e-37	4.12e-33	-0.184206	0.166	0.327	0.507645
1	Dpysl2	3.67e-25	6.83e-21	-0.13269	0.12	0.237	0.506329
1	Map2	1.61e-41	3e-37	-0.218829	0.172	0.341	0.504399
1	RP23-45G16.5	1.22e-18	2.26e-14	-0.106723	0.086	0.175	0.491428
1	Ppp3ca	4.52e-32	8.41e-28	-0.17113	0.134	0.275	0.487273
1	Gnao1	7.18e-20	1.33e-15	-0.116043	0.088	0.181	0.486188
1	Elavl3	6.4e-59	1.19e-54	-0.280624	0.194	0.403	0.481389
1	Mtf2	1.57e-21	2.92e-17	-0.111313	0.094	0.197	0.477157
1	Ank3	1.51e-34	2.8e-30	-0.176626	0.132	0.277	0.476534
1	Arl6ip1	1.74e-67	3.24e-63	-0.377098	0.205	0.431	0.475638
1	Rtn4	1.55e-24	2.87e-20	-0.116794	0.103	0.217	0.474654
1	Snap25	2.07e-22	3.84e-18	-0.162116	0.09	0.192	0.46875
1	Tubb2b	2.78e-39	5.17e-35	-0.202376	0.133	0.29	0.458621
1	Ncam1	1.73e-30	3.22e-26	-0.147677	0.11	0.241	0.456431
1	Miat	4.15e-22	7.71e-18	-0.118347	0.083	0.182	0.456044
1	Uchl1	2.15e-23	3.99e-19	-0.114917	0.086	0.19	0.452631
1	Ptprs	1.17e-23	2.18e-19	-0.112776	0.087	0.193	0.450777
1	Klf7	3.06e-19	5.68e-15	-0.100951	0.072	0.16	0.45
1	Hist3h2a	2.13e-20	3.96e-16	-0.113319	0.075	0.167	0.449102
1	Kif5c	1.57e-28	2.91e-24	-0.145187	0.098	0.219	0.447488
1	Apc	5.43e-54	1.01e-49	-0.267084	0.159	0.356	0.446629
1	2021-09-11	3.18e-27	5.9e-23	-0.124437	0.094	0.214	0.439252
1	Podxl2	5.48e-32	1.02e-27	-0.149495	0.104	0.239	0.435146
1	Pde1c	5.36e-35	9.96e-31	-0.19992	0.107	0.247	0.433198
1	Dcx	2.42e-26	4.49e-22	-0.128412	0.085	0.198	0.429293
1	Ckap5	3.5e-30	6.5e-26	-0.149188	0.088	0.211	0.417061
1	Nrn1	3.28e-27	6.1e-23	-0.130691	0.077	0.192	0.401041
1	Map1b	2.22e-81	4.13e-77	-0.367735	0.168	0.42	0.4
1	Syt11	9.72e-36	1.81e-31	-0.159191	0.094	0.236	0.398305
1	Mki67	3.24e-49	6.02e-45	-0.32735	0.114	0.287	0.397212
1	Ttr	1.12e-19	2.08e-15	-0.565349	0.054	0.137	0.39416
1	Schip1	3.92e-23	7.29e-19	-0.105598	0.063	0.16	0.39375
1	Mapt	1.04e-19	1.94e-15	-0.104779	0.053	0.135	0.392592
1	Rufy3	1.39e-36	2.57e-32	-0.163017	0.092	0.235	0.391489
1	Gm11223	1.53e-46	2.85e-42	-0.223158	0.103	0.272	0.378676
1	Hist1h1b	1.85e-21	3.44e-17	-0.167324	0.053	0.14	0.378571
1	Cenpa	1.8e-21	3.35e-17	-0.132305	0.051	0.137	0.372263
1	Gria2	9.98e-48	1.85e-43	-0.215297	0.1	0.272	0.367647
1	Tubb3	2.24e-84	4.16e-80	-0.394635	0.145	0.397	0.365239
1	Nhlh2	8.98e-53	1.67e-48	-0.24199	0.101	0.284	0.355634
1	Elavl4	2.81e-40	5.21e-36	-0.196981	0.079	0.226	0.349557
1	Nhlh1	4.28e-33	7.96e-29	-0.15286	0.067	0.192	0.348958
1	Ankrd12	6.82e-29	1.27e-24	-0.152979	0.059	0.171	0.345029
1	H2afx	7.71e-24	1.43e-19	-0.104197	0.049	0.143	0.342657
1	Sptbn1	4.41e-28	8.2e-24	-0.13442	0.056	0.164	0.341463
1	Ina	2.21e-46	4.11e-42	-0.201135	0.085	0.249	0.341365
1	Cdca8	6.78e-25	1.26e-20	-0.112277	0.05	0.147	0.340136
1	Top2a	4.64e-69	8.63e-65	-0.473258	0.107	0.317	0.337539
1	Cenpf	8.2e-44	1.52e-39	-0.311528	0.075	0.226	0.331858
1	Tagln3	9.54e-27	1.77e-22	-0.111955	0.05	0.153	0.326797
1	Ppp1r14c	5.99e-29	1.11e-24	-0.126262	0.05	0.159	0.314465
1	2021-09-03	2.63e-53	4.89e-49	-0.230198	0.08	0.259	0.30888
1	Gpm6a	6.09e-50	1.13e-45	-0.219942	0.075	0.244	0.307377
1	Nbea	2.76e-23	5.12e-19	-0.108077	0.039	0.127	0.307086
1	Gap43	1.63e-106	3.02e-102	-0.51949	0.125	0.408	0.306372
1	Cenpe	1.52e-31	2.83e-27	-0.19264	0.049	0.164	0.29878
1	Gng3	1.98e-44	3.67e-40	-0.19079	0.063	0.216	0.291667
1	Casc5	1.91e-26	3.56e-22	-0.125563	0.039	0.136	0.286764
1	Rab6b	7.73e-29	1.44e-24	-0.115404	0.042	0.148	0.283784
1	Pbk	6.46e-29	1.2e-24	-0.125955	0.041	0.146	0.280822
1	Incenp	1.6e-29	2.97e-25	-0.129562	0.042	0.15	0.28
1	Tubb2a	2.68e-39	4.98e-35	-0.168801	0.052	0.188	0.276596
1	Mtss1	6.64e-48	1.23e-43	-0.202723	0.059	0.218	0.270642
1	Esco2	1.55e-25	2.87e-21	-0.111235	0.034	0.126	0.269841
1	Cdc20	1.06e-20	1.97e-16	-0.10554	0.027	0.101	0.267326
1	Sema6a	2.26e-27	4.2e-23	-0.110109	0.036	0.135	0.266666
1	Cadm3	1.72e-27	3.2e-23	-0.114576	0.034	0.131	0.259542
1	Spc25	1.76e-30	3.27e-26	-0.128995	0.036	0.142	0.253521
1	Mllt11	4.85e-29	9.02e-25	-0.109999	0.034	0.135	0.251852
1	Birc5	1.16e-32	2.16e-28	-0.134889	0.034	0.145	0.234483
1	Celf4	1.7e-56	3.16e-52	-0.265703	0.053	0.23	0.230435
1	Ank2	4.34e-37	8.07e-33	-0.154063	0.034	0.157	0.21656
1	Neurod1	1.32e-165	2.45e-161	-1.02462	0.101	0.468	0.215812
1	Slc17a6	7.04e-41	1.31e-36	-0.157229	0.036	0.169	0.213018
1	Nrxn1	8.22e-57	1.53e-52	-0.234132	0.047	0.224	0.209821
1	St18	1.47e-30	2.74e-26	-0.124028	0.027	0.129	0.209302
1	Stmn2	1.61e-173	2.99e-169	-0.84697	0.101	0.485	0.208247
1	Tpx2	1.54e-43	2.87e-39	-0.187479	0.036	0.175	0.205714
1	Dpysl3	2.54e-31	4.71e-27	-0.130155	0.027	0.132	0.204545
1	Prc1	1.48e-40	2.75e-36	-0.189579	0.033	0.163	0.202454
1	Nusap1	2.94e-44	5.46e-40	-0.203722	0.033	0.172	0.19186
1	Ube2c	2.46e-37	4.58e-33	-0.194851	0.025	0.143	0.174825
1	Cntn2	3.37e-57	6.27e-53	-0.242197	0.036	0.207	0.173913
1	Ckap2l	3.16e-32	5.87e-28	-0.121571	0.018	0.12	0.15
1	Chgb	1.75e-64	3.26e-60	-0.290715	0.031	0.217	0.142857
1	Stmn4	4.52e-67	8.39e-63	-0.274022	0.031	0.223	0.139013
1	Tex14	4.38e-29	8.15e-25	-0.107916	0.014	0.104	0.134615
1	Kif11	6.46e-31	1.2e-26	-0.110749	0.013	0.108	0.12037
1	Hmmr	9.33e-32	1.73e-27	-0.130873	0.013	0.11	0.118182
2	Islr2	8.29e-26	1.54e-21	0.115259	0.271	0.162	1.67284
2	Srebf1	4.62e-23	8.58e-19	0.119154	0.283	0.177	1.59887
2	Fam210b	4.57e-25	8.49e-21	0.137681	0.309	0.196	1.57653
2	Cacng2	1.54e-25	2.87e-21	0.14148	0.356	0.237	1.50211
2	Cbfa2t3	1.67e-20	3.1e-16	0.123657	0.317	0.212	1.49528
2	Barhl1	8.8e-41	1.63e-36	0.193492	0.505	0.339	1.48968
2	Draxin	1.86e-20	3.45e-16	0.116198	0.364	0.251	1.4502
2	Mdk	2.59e-19	4.82e-15	0.141338	0.392	0.281	1.39502
2	Slc29a1	7.14e-18	1.33e-13	0.114461	0.411	0.298	1.37919
2	Igfbpl1	2.64e-29	4.9e-25	0.157229	0.625	0.461	1.35575
2	Rnd3	7.66e-20	1.42e-15	0.136102	0.433	0.324	1.33642
2	Sfrp1	1.87e-52	3.47e-48	0.279998	0.727	0.556	1.30755
2	Crmp1	2.71e-14	5.04e-10	0.124038	0.437	0.348	1.25575
2	Ccnd2	1.45e-13	2.7e-09	0.115845	0.556	0.456	1.2193
2	Rpl8	1.78e-19	3.32e-15	0.134147	0.693	0.58	1.19483
2	E130114P18Rik	2.85e-11	5.3e-07	0.122163	0.494	0.416	1.1875
2	Rps10	1.25e-11	2.32e-07	0.104791	0.524	0.442	1.18552
2	Rpl35a	3.01e-10	5.59e-06	0.102198	0.473	0.399	1.18546
2	Ckb	4.96e-13	9.23e-09	0.111128	0.65	0.549	1.18397
2	Rpl13	4.32e-13	8.03e-09	0.104569	0.627	0.533	1.17636
2	Rps21	6.02e-18	1.12e-13	0.140743	0.704	0.6	1.17333
2	Rpl13a	7.97e-52	1.48e-47	0.219272	0.896	0.764	1.17277
2	Rplp0	3.25e-29	6.04e-25	0.158751	0.845	0.721	1.17198
2	Eef1b2	1.18e-11	2.18e-07	0.101267	0.591	0.505	1.1703
2	Rpl22	1.02e-22	1.89e-18	0.157252	0.77	0.659	1.16844
2	Rps15	3.78e-14	7.03e-10	0.111435	0.625	0.536	1.16604
2	Rpl23	4.48e-10	8.32e-06	0.105259	0.527	0.453	1.16336
2	Cd63	1.03e-10	1.91e-06	0.107635	0.609	0.527	1.1556
2	Rps19	1.38e-31	2.56e-27	0.155214	0.898	0.779	1.15276
2	Rps3	6.09e-35	1.13e-30	0.17602	0.87	0.758	1.14776
2	Rps15a	2.48e-17	4.61e-13	0.135633	0.775	0.678	1.14307
2	Rpl32	7.02e-35	1.3e-30	0.175402	0.897	0.787	1.13977
2	Rps5	6.16e-29	1.14e-24	0.161279	0.863	0.763	1.13106
2	Rps11	4.81e-11	8.94e-07	0.102572	0.658	0.583	1.12864
2	Rps14	6.35e-31	1.18e-26	0.163725	0.898	0.798	1.12531
2	Rps9	9.57e-30	1.78e-25	0.154352	0.892	0.793	1.12484
2	Rplp2	6.23e-13	1.16e-08	0.122131	0.65	0.578	1.12457
2	Rpl4	4.69e-24	8.72e-20	0.152796	0.822	0.731	1.12449
2	Rps26	3.97e-53	7.37e-49	0.210617	0.958	0.854	1.12178
2	Rpl26	4.79e-16	8.9e-12	0.126559	0.74	0.663	1.11614
2	Nfia	1.21e-14	2.25e-10	0.154598	0.738	0.668	1.10479
2	Rpl39	1.72e-10	3.2e-06	0.108116	0.732	0.673	1.08767
2	Rps24	8.22e-11	1.53e-06	0.110095	0.752	0.695	1.08201
2	Hsp90ab1	1.16e-17	2.15e-13	0.104154	0.986	0.972	1.0144
2	Malat1	6.62e-48	1.23e-43	-0.349181	0.989	0.981	1.00815
2	Tubb5	1.92e-15	3.57e-11	-0.161667	0.791	0.804	0.983831
2	Stmn2	3.59e-10	6.67e-06	-0.386297	0.428	0.449	0.953229
2	Gm10075	4.28e-07	0.00794566	-0.105317	0.52	0.562	0.925267
2	Ptms	1.35e-06	0.0250251	-0.125183	0.456	0.497	0.917505
2	Calm2	3.14e-34	5.84e-30	-0.259995	0.695	0.764	0.909686
2	Ubb	7.53e-14	1.4e-09	-0.141967	0.622	0.702	0.88604
2	Rtn1	4.18e-14	7.77e-10	-0.224541	0.447	0.506	0.883399
2	Dek	1.49e-09	2.77e-05	-0.132254	0.429	0.49	0.87551
2	Calm1	1.49e-22	2.78e-18	-0.20316	0.565	0.66	0.85606
2	Tax1bp1	2.83e-08	0.000524997	-0.10231	0.389	0.456	0.85307
2	Dync1i2	6.89e-08	0.00127968	-0.106373	0.342	0.405	0.844444
2	Hsp90b1	1.83e-10	3.41e-06	-0.126005	0.411	0.488	0.842213
2	Hsp90aa1	4.64e-09	8.62e-05	-0.10221	0.372	0.444	0.837838
2	Cst3	9.74e-08	0.00181041	-0.369004	0.216	0.274	0.788321
2	Tuba1b	7.36e-18	1.37e-13	-0.184361	0.337	0.434	0.776498
2	Nucks1	2.34e-11	4.35e-07	-0.102326	0.254	0.337	0.753709
2	2021-09-03	6.44e-10	1.2e-05	-0.115408	0.18	0.247	0.728745
2	Smc2	6.21e-18	1.15e-13	-0.195761	0.256	0.358	0.715084
2	Smc4	1.81e-19	3.36e-15	-0.207658	0.244	0.347	0.70317
2	Atp2b1	9.45e-13	1.76e-08	-0.11597	0.207	0.295	0.701695
2	Gap43	2.13e-28	3.95e-24	-0.316342	0.268	0.392	0.683673
2	Itm2b	9.17e-31	1.7e-26	-0.244201	0.292	0.429	0.680653
2	Apoe	2.95e-10	5.48e-06	-0.867415	0.125	0.187	0.668449
2	Rad21	3.85e-15	7.15e-11	-0.119636	0.182	0.274	0.664233
2	Neurod1	8.07e-49	1.5e-44	-0.732266	0.296	0.446	0.663677
2	Gng3	6.96e-12	1.29e-07	-0.107845	0.135	0.207	0.652174
2	Hmgb2	5.9e-28	1.1e-23	-0.265856	0.232	0.356	0.651685
2	Chgb	6.31e-12	1.17e-07	-0.156358	0.134	0.206	0.650485
2	Gm11223	2.63e-16	4.88e-12	-0.130048	0.169	0.264	0.640151
2	Sparcl1	3.96e-09	7.35e-05	-0.266085	0.089	0.143	0.622377
2	Arl6ip1	6.16e-42	1.15e-37	-0.337502	0.262	0.424	0.617924
2	Mtss1	4.11e-14	7.64e-10	-0.117554	0.128	0.21	0.609524
2	Cntn2	3.1e-16	5.77e-12	-0.147051	0.113	0.199	0.567839
2	Nrxn1	7.78e-19	1.45e-14	-0.157116	0.12	0.216	0.555555
2	Celf4	1.62e-20	3.01e-16	-0.188189	0.123	0.222	0.554054
2	Ank2	4.07e-13	7.57e-09	-0.100346	0.082	0.152	0.539473
2	Gpm6a	2.74e-22	5.09e-18	-0.152944	0.128	0.238	0.537815
2	Stmn4	1.49e-20	2.78e-16	-0.173535	0.114	0.213	0.535211
2	RP23-45G16.5	7.63e-16	1.42e-11	-0.10217	0.092	0.174	0.528735
2	Tubb2a	2.88e-19	5.35e-15	-0.126609	0.091	0.183	0.497267
2	Ptn	8.27e-36	1.54e-31	-0.315324	0.142	0.293	0.484641
2	Ckap5	9.25e-23	1.72e-18	-0.120354	0.1	0.21	0.47619
2	2810417H13Rik	6.06e-38	1.13e-33	-0.245005	0.13	0.286	0.454545
2	Hist1h1e	1.33e-20	2.48e-16	-0.136986	0.076	0.169	0.449704
2	Ppp1r14c	1.15e-18	2.13e-14	-0.103986	0.07	0.156	0.448718
2	Cenpe	4.54e-23	8.44e-19	-0.170948	0.064	0.162	0.395061
2	Cenpf	4.45e-35	8.28e-31	-0.280637	0.088	0.224	0.392857
2	Mki67	8.25e-55	1.53e-50	-0.351633	0.102	0.287	0.355401
2	Cenpa	3.03e-22	5.64e-18	-0.136746	0.048	0.137	0.350365
2	Top2a	7.28e-67	1.35e-62	-0.46819	0.106	0.317	0.334385
2	Incenp	1.2e-25	2.23e-21	-0.121846	0.048	0.149	0.322147
2	Esco2	1.08e-21	2e-17	-0.104569	0.039	0.125	0.312
2	Casc5	3.37e-24	6.26e-20	-0.119486	0.042	0.135	0.311111
2	Cdca8	1.24e-26	2.3e-22	-0.116924	0.045	0.147	0.306122
2	Pbk	1.95e-27	3.63e-23	-0.124959	0.042	0.145	0.289655
2	Kif20b	3.52e-20	6.54e-16	-0.10061	0.029	0.104	0.278846
2	Cdk1	2.97e-24	5.51e-20	-0.11117	0.034	0.124	0.274193
2	Cdc20	4.14e-20	7.68e-16	-0.106598	0.027	0.101	0.267326
2	Hist1h1b	1.86e-29	3.45e-25	-0.181816	0.036	0.141	0.255319
2	Tpx2	7.19e-38	1.34e-33	-0.179149	0.043	0.174	0.247126
2	Birc5	1.4e-31	2.6e-27	-0.134135	0.034	0.144	0.236111
2	Ckap2l	1.96e-25	3.64e-21	-0.109315	0.028	0.119	0.235294
2	Ube2c	2.18e-32	4.05e-28	-0.186063	0.032	0.142	0.225352
2	Kif15	7.13e-25	1.33e-20	-0.102106	0.024	0.111	0.216216
2	Spc25	1.57e-35	2.92e-31	-0.143755	0.026	0.143	0.181818
2	Kif11	1.29e-26	2.4e-22	-0.103938	0.018	0.107	0.168224
2	Prc1	1.16e-43	2.16e-39	-0.199057	0.026	0.163	0.159509
2	Nusap1	1.13e-47	2.09e-43	-0.211743	0.025	0.172	0.145349
2	Hmmr	1.12e-29	2.08e-25	-0.128567	0.015	0.109	0.137615
3	Ung	8.75e-58	1.63e-53	0.101613	0.133	0.037	3.59458
3	Mcm2	3.25e-47	6.04e-43	0.116545	0.183	0.07	2.61428
3	Mcm6	4.33e-95	8.05e-91	0.22119	0.342	0.132	2.59091
3	Mcm3	2.95e-71	5.48e-67	0.173798	0.276	0.108	2.55555
3	Hes1	8.57e-41	1.59e-36	0.116541	0.17	0.067	2.53731
3	Hes6	6.29e-43	1.17e-38	0.103905	0.177	0.07	2.52857
3	Mfap4	7e-41	1.3e-36	0.112515	0.175	0.07	2.5
3	Mcm4	8.9e-45	1.65e-40	0.120823	0.192	0.077	2.4935
3	Srebf1	5.5e-103	1.02e-98	0.243137	0.406	0.166	2.44578
3	Sema7a	6.28e-58	1.17e-53	0.147586	0.255	0.105	2.42857
3	Cdca7	2e-74	3.72e-70	0.183503	0.331	0.14	2.36428
3	Atoh1	2.08e-35	3.87e-31	0.106653	0.182	0.08	2.275
3	Tbata	3.4e-64	6.32e-60	0.203925	0.315	0.141	2.23404
3	Cdh20	1.48e-35	2.74e-31	0.108364	0.201	0.092	2.18478
3	Siva1	9.04e-59	1.68e-54	0.159973	0.318	0.147	2.16326
3	Pqlc1	9.59e-37	1.78e-32	0.114052	0.216	0.101	2.13861
3	Fam210b	1.85e-75	3.44e-71	0.209834	0.402	0.188	2.1383
3	Rps19-ps11	1.94e-49	3.6e-45	0.143884	0.286	0.135	2.11852
3	Tead2	1.04e-55	1.94e-51	0.160816	0.315	0.149	2.11409
3	Sdha	7.57e-32	1.41e-27	0.101437	0.193	0.092	2.09782
3	Gm10263	4.2e-72	7.8e-68	0.215567	0.403	0.193	2.08808
3	Gm8730	9.52e-39	1.77e-34	0.118781	0.242	0.116	2.08621
3	Ldha	9.69e-55	1.8e-50	0.167681	0.318	0.153	2.07843
3	Ifitm2	3.68e-39	6.84e-35	0.113455	0.248	0.12	2.06666
3	Bok	3.42e-31	6.35e-27	0.102867	0.202	0.098	2.06122
3	Nkd1	3.84e-32	7.13e-28	0.112418	0.209	0.102	2.04902
3	Gm10260	1.93e-59	3.59e-55	0.172631	0.362	0.178	2.03371
3	Prdx6	2.92e-42	5.43e-38	0.129861	0.278	0.137	2.0292
3	Hsd11b2	1.65e-31	3.06e-27	0.107863	0.215	0.107	2.00934
3	Mdk	1.4e-94	2.6e-90	0.278205	0.536	0.268	2
3	Gm11478	2.76e-50	5.13e-46	0.160555	0.327	0.164	1.9939
3	Nhp2	3.25e-53	6.05e-49	0.156957	0.356	0.179	1.98883
3	Mad2l2	4.65e-33	8.65e-29	0.11711	0.229	0.116	1.97414
3	Pvalb	2.84e-22	5.29e-18	0.12287	0.163	0.083	1.96385
3	Rps26-ps1	5.81e-28	1.08e-23	0.105302	0.202	0.103	1.96116
3	Phb2	1.04e-38	1.93e-34	0.122026	0.285	0.147	1.93877
3	Vps37b	5.97e-49	1.11e-44	0.162144	0.342	0.178	1.92135
3	Parp1	5.39e-37	1e-32	0.119716	0.282	0.147	1.91837
3	Esd	1.33e-28	2.48e-24	0.100649	0.222	0.116	1.91379
3	Ccnd1	1.11e-81	2.06e-77	0.259097	0.525	0.275	1.90909
3	Etfa	2.64e-30	4.91e-26	0.107797	0.236	0.124	1.90322
3	Sumo3	8.73e-32	1.62e-27	0.106481	0.249	0.131	1.90076
3	Snhg6	7.87e-30	1.46e-25	0.106501	0.24	0.127	1.88976
3	Pkm	4.42e-62	8.21e-58	0.19787	0.428	0.228	1.87719
3	Tipin	7.37e-35	1.37e-30	0.126577	0.279	0.149	1.87248
3	Srsf7	2.3e-48	4.27e-44	0.156671	0.372	0.199	1.86935
3	Hells	3.92e-27	7.29e-23	0.100499	0.233	0.125	1.864
3	Dctpp1	9.66e-34	1.8e-29	0.109616	0.281	0.151	1.86093
3	Eno1	7.17e-31	1.33e-26	0.117095	0.256	0.138	1.85507
3	Ppp1r14b	4.46e-29	8.29e-25	0.116845	0.244	0.132	1.84848
3	Myl12a	3.18e-40	5.91e-36	0.131409	0.336	0.182	1.84615
3	Cdk6	3.38e-29	6.28e-25	0.109561	0.249	0.135	1.84444
3	Ezr	4.9e-38	9.1e-34	0.144667	0.308	0.167	1.84431
3	Islr2	6.57e-36	1.22e-31	0.13955	0.294	0.16	1.8375
3	Slc29a1	2.37e-79	4.4e-75	0.249209	0.528	0.288	1.83333
3	Rpl3-ps1	2.26e-35	4.2e-31	0.126776	0.304	0.166	1.83132
3	Mycn	3.02e-39	5.61e-35	0.146521	0.324	0.177	1.83051
3	Polr2e	2.12e-29	3.94e-25	0.102998	0.258	0.141	1.82979
3	Cltb	1.03e-40	1.91e-36	0.153602	0.346	0.191	1.81152
3	Rps3a3	1.89e-25	3.5e-21	0.163016	0.219	0.121	1.80992
3	Trp53	1.49e-38	2.76e-34	0.143583	0.328	0.182	1.8022
3	Eif5a	4.35e-76	8.08e-72	0.225379	0.542	0.301	1.80066
3	Paics	6.28e-44	1.17e-39	0.146597	0.384	0.214	1.79439
3	Rcn2	3.82e-31	7.09e-27	0.114275	0.288	0.161	1.78882
3	Tceal8	1.6e-26	2.98e-22	0.102882	0.245	0.137	1.78832
3	Psmc4	2.07e-28	3.85e-24	0.102196	0.268	0.15	1.78667
3	Napa	4.48e-27	8.33e-23	0.100011	0.26	0.146	1.78082
3	Glrx3	6e-29	1.11e-24	0.105417	0.276	0.155	1.78064
3	Gm15427	1.55e-31	2.88e-27	0.118307	0.292	0.164	1.78049
3	Prpf19	1.18e-28	2.2e-24	0.10877	0.267	0.15	1.78
3	Cbfa2t3	2.82e-43	5.24e-39	0.161848	0.37	0.208	1.77885
3	Rnd3	2.44e-71	4.54e-67	0.22534	0.554	0.313	1.76997
3	Pfn1	1.21e-49	2.25e-45	0.171158	0.419	0.237	1.76793
3	Apex1	1.12e-51	2.08e-47	0.172469	0.449	0.254	1.76772
3	Adh5	2.26e-33	4.21e-29	0.123388	0.311	0.176	1.76704
3	Naa50	6.34e-25	1.18e-20	0.101978	0.242	0.137	1.76642
3	Pcbp4	6.3e-28	1.17e-23	0.112716	0.268	0.152	1.76316
3	Prmt1	5.19e-58	9.65e-54	0.194584	0.47	0.268	1.75373
3	Pcna	4.41e-35	8.19e-31	0.13335	0.348	0.199	1.74874
3	Dkc1	1.87e-31	3.48e-27	0.117982	0.313	0.179	1.7486
3	Mat2a	2.22e-40	4.13e-36	0.150846	0.367	0.21	1.74762
3	Mcm7	5.71e-41	1.06e-36	0.153229	0.38	0.218	1.74312
3	Eif2s1	2.13e-24	3.96e-20	0.100125	0.252	0.145	1.73793
3	Cct3	2.99e-44	5.56e-40	0.146217	0.417	0.24	1.7375
3	Gstm5	5.24e-28	9.73e-24	0.111378	0.278	0.16	1.7375
3	Rps13-ps2	3.13e-27	5.81e-23	0.113048	0.272	0.157	1.73248
3	Rbbp7	3.62e-30	6.73e-26	0.11595	0.303	0.175	1.73143
3	C1qbp	1.11e-35	2.07e-31	0.137556	0.341	0.197	1.73096
3	Cct7	5.19e-41	9.64e-37	0.154561	0.387	0.225	1.72
3	Fkbp4	4.88e-35	9.07e-31	0.136151	0.344	0.2	1.72
3	Eef1d	1.93e-26	3.58e-22	0.102812	0.28	0.163	1.71779
3	Tmed9	3.21e-36	5.97e-32	0.134419	0.363	0.212	1.71226
3	Rpa3	5.92e-24	1.1e-19	0.101909	0.255	0.149	1.71141
3	Eif3k	9.12e-47	1.7e-42	0.159681	0.44	0.258	1.70543
3	Draxin	1.17e-41	2.17e-37	0.152351	0.421	0.247	1.70445
3	Egr1	1.22e-16	2.27e-12	0.106028	0.191	0.113	1.69026
3	Gm2694	2.91e-37	5.41e-33	0.144056	0.383	0.227	1.68722
3	Mif	4.03e-67	7.49e-63	0.213365	0.602	0.357	1.68627
3	Hpca	2.53e-22	4.7e-18	0.110259	0.246	0.146	1.68493
3	Pfdn2	2.22e-23	4.12e-19	0.100551	0.268	0.16	1.675
3	Cd81	7.33e-33	1.36e-28	0.110118	0.378	0.226	1.67257
3	Naa38	1.89e-26	3.51e-22	0.114663	0.292	0.175	1.66857
3	Ewsr1	6.22e-39	1.16e-34	0.153095	0.403	0.242	1.66529
3	Ube2d3	1.27e-24	2.36e-20	0.102331	0.288	0.173	1.66474
3	Rpl18	6.31e-35	1.17e-30	0.139359	0.374	0.225	1.66222
3	Ppp1ca	7.28e-28	1.35e-23	0.114348	0.323	0.195	1.65641
3	Fscn1	4.4e-26	8.17e-22	0.118503	0.301	0.183	1.64481
3	Polr2i	3.68e-27	6.84e-23	0.122839	0.314	0.191	1.64398
3	D430041D05Rik	7.23e-29	1.34e-24	0.114781	0.354	0.216	1.63889
3	G3bp1	1.54e-27	2.85e-23	0.119864	0.324	0.198	1.63636
3	Rps8	1.16e-49	2.15e-45	0.177395	0.512	0.313	1.63578
3	Eef1g	1.76e-44	3.27e-40	0.16414	0.479	0.293	1.63481
3	Rpl35a	3.26e-69	6.06e-65	0.231489	0.627	0.384	1.63281
3	Pdia6	5.09e-23	9.46e-19	0.106685	0.287	0.176	1.63068
3	Eif3i	6.27e-28	1.17e-23	0.122082	0.331	0.203	1.63054
3	Map3k1	4.03e-29	7.48e-25	0.115863	0.357	0.219	1.63014
3	Tshz2	8.72e-24	1.62e-19	0.106486	0.295	0.181	1.62983
3	Tra2b	2.17e-32	4.03e-28	0.133417	0.373	0.229	1.62882
3	Rpl3	3.86e-45	7.18e-41	0.174129	0.47	0.289	1.6263
3	Prdx4	5.99e-21	1.11e-16	0.101578	0.263	0.162	1.62346
3	Eif3e	3.02e-46	5.62e-42	0.16963	0.491	0.303	1.62046
3	Cadm1	6.06e-30	1.13e-25	0.12809	0.375	0.232	1.61638
3	Cnbp	2.22e-98	4.13e-94	0.294029	0.744	0.461	1.61388
3	Prdx1	4.39e-56	8.15e-52	0.190315	0.606	0.377	1.60743
3	Ndufb8	2.9e-28	5.39e-24	0.110149	0.364	0.227	1.60352
3	Dtymk	2.96e-30	5.49e-26	0.136496	0.377	0.236	1.59746
3	Psmb4	2.41e-27	4.48e-23	0.125107	0.343	0.215	1.59535
3	Srsf10	4.42e-30	8.21e-26	0.134231	0.373	0.234	1.59402
3	Cct5	4.48e-34	8.32e-30	0.133788	0.419	0.263	1.59316
3	Cnn3	2.94e-29	5.47e-25	0.126404	0.374	0.235	1.59149
3	Eif3f	2.1e-40	3.9e-36	0.156358	0.47	0.296	1.58784
3	Akr1a1	3.61e-36	6.71e-32	0.147408	0.435	0.274	1.58759
3	Snrpb	3.61e-38	6.71e-34	0.146708	0.46	0.29	1.58621
3	Timm13	9.35e-25	1.74e-20	0.109073	0.336	0.212	1.5849
3	Lsm4	1.34e-30	2.49e-26	0.132846	0.388	0.246	1.57724
3	Bola2	1.66e-26	3.08e-22	0.114649	0.361	0.229	1.57642
3	Park7	2.12e-33	3.94e-29	0.142007	0.431	0.274	1.57299
3	Nop10	1.08e-39	2.01e-35	0.152223	0.492	0.313	1.57188
3	Barhl1	3.02e-44	5.61e-40	0.181498	0.531	0.338	1.57101
3	Fkbp1a	6e-26	1.12e-21	0.112734	0.354	0.226	1.56637
3	Chchd1	1.33e-24	2.47e-20	0.113375	0.343	0.219	1.56621
3	Hspe1	2.71e-25	5.04e-21	0.112273	0.36	0.231	1.55844
3	Romo1	1.87e-28	3.47e-24	0.125714	0.388	0.249	1.55823
3	Eif3h	2.79e-34	5.18e-30	0.145028	0.438	0.282	1.55319
3	Srsf6	4e-22	7.44e-18	0.104999	0.321	0.207	1.55072
3	Tmem59	4.91e-22	9.13e-18	0.106306	0.324	0.209	1.55024
3	Psmb6	3.34e-34	6.2e-30	0.139089	0.463	0.299	1.54849
3	Pomp	7.73e-23	1.44e-18	0.101796	0.336	0.217	1.54839
3	Tspan3	1.42e-23	2.63e-19	0.105326	0.349	0.226	1.54425
3	Lsm6	5.71e-22	1.06e-17	0.103236	0.331	0.215	1.53953
3	Npc2	1.86e-23	3.46e-19	0.10023	0.357	0.232	1.53879
3	Jun	1.15e-27	2.14e-23	0.162936	0.377	0.245	1.53877
3	Rpl6	6.06e-27	1.13e-22	0.133158	0.381	0.248	1.53629
3	Dut	5.03e-21	9.35e-17	0.101549	0.339	0.221	1.53394
3	Cct8	3.21e-25	5.97e-21	0.114679	0.371	0.242	1.53306
3	Naca	2.58e-45	4.79e-41	0.172644	0.577	0.377	1.5305
3	Gltscr2	8.44e-23	1.57e-18	0.114444	0.342	0.224	1.52679
3	Snrpd2	1.55e-30	2.88e-26	0.141865	0.431	0.283	1.52297
3	Eef2	2.28e-48	4.23e-44	0.180034	0.62	0.409	1.51589
3	Ndufv2	2.23e-21	4.15e-17	0.101428	0.341	0.225	1.51555
3	Pebp1	7.42e-22	1.38e-17	0.104749	0.357	0.236	1.51271
3	Hspd1	6.67e-35	1.24e-30	0.141332	0.502	0.332	1.51205
3	Cox7a2l	2.83e-21	5.26e-17	0.107084	0.331	0.219	1.51141
3	Tecr	1.54e-25	2.86e-21	0.113917	0.4	0.265	1.50943
3	Rps20	2.92e-68	5.43e-64	0.231646	0.738	0.489	1.5092
3	Cdk4	5.58e-50	1.04e-45	0.187936	0.636	0.422	1.50711
3	U2af1	4.37e-20	8.12e-16	0.10398	0.318	0.211	1.50711
3	Gm9843	8.29e-25	1.54e-20	0.114736	0.387	0.257	1.50584
3	2700060E02Rik	1.67e-23	3.1e-19	0.111583	0.37	0.246	1.50406
3	Ssrp1	4.59e-21	8.52e-17	0.101737	0.347	0.231	1.50216
3	Nme1	1.09e-27	2.03e-23	0.123868	0.436	0.291	1.49828
3	Mrpl52	7.86e-24	1.46e-19	0.11754	0.377	0.252	1.49603
3	Srsf5	7.31e-23	1.36e-18	0.108486	0.368	0.246	1.49593
3	Oaz1	1.71e-39	3.17e-35	0.16064	0.567	0.38	1.4921
3	Rps10	2.3e-47	4.27e-43	0.174126	0.643	0.431	1.49188
3	Atp5a1	1.01e-34	1.88e-30	0.151036	0.506	0.34	1.48823
3	Mrfap1	1.29e-27	2.4e-23	0.124971	0.443	0.298	1.48658
3	Zmiz1	3.22e-19	5.98e-15	0.100964	0.327	0.22	1.48636
3	Gnb2l1	8.35e-40	1.55e-35	0.167036	0.579	0.39	1.48462
3	Pdia3	3.84e-24	7.13e-20	0.129614	0.381	0.257	1.48249
3	Atp5d	1.12e-21	2.09e-17	0.109641	0.363	0.245	1.48163
3	Snrpf	3.28e-36	6.1e-32	0.14616	0.571	0.386	1.47927
3	Rpl22l1	6.33e-32	1.18e-27	0.152696	0.489	0.331	1.47734
3	Ranbp1	2.78e-50	5.16e-46	0.200719	0.701	0.475	1.47579
3	Tmem258	8.95e-23	1.66e-18	0.108856	0.396	0.269	1.47212
3	Rpl18a	4.17e-28	7.75e-24	0.141307	0.446	0.303	1.47195
3	Cct6a	6.8e-32	1.26e-27	0.13787	0.498	0.339	1.46903
3	Sepw1	1.08e-30	2.01e-26	0.141523	0.487	0.332	1.46687
3	Rpl14	1.65e-59	3.06e-55	0.223655	0.727	0.496	1.46573
3	Npm1	1.72e-72	3.19e-68	0.245176	0.803	0.549	1.46266
3	Ddx39b	2.45e-26	4.56e-22	0.129185	0.445	0.305	1.45902
3	Swi5	6.26e-23	1.16e-18	0.123685	0.387	0.266	1.45489
3	Ndufa7	7.85e-24	1.46e-19	0.115682	0.421	0.29	1.45172
3	Crmp1	6.57e-29	1.22e-24	0.13936	0.496	0.343	1.44606
3	Uqcr11	1.01e-23	1.87e-19	0.113901	0.429	0.297	1.44444
3	Eif4a1	2.06e-41	3.84e-37	0.178513	0.621	0.43	1.44419
3	Rpl13	1.02e-62	1.9e-58	0.227981	0.752	0.521	1.44338
3	Rps27l	1.23e-25	2.28e-21	0.119555	0.478	0.332	1.43976
3	Snrpe	1.33e-27	2.48e-23	0.126469	0.512	0.356	1.4382
3	Psmb1	3.93e-29	7.31e-25	0.135955	0.51	0.355	1.43662
3	Zeb1	1.04e-19	1.94e-15	0.110109	0.386	0.269	1.43494
3	Pcbp2	9.34e-25	1.73e-20	0.119403	0.46	0.322	1.42857
3	Ndufc2	4.03e-31	7.49e-27	0.153649	0.524	0.367	1.42779
3	Eif5	1.05e-23	1.96e-19	0.106343	0.471	0.33	1.42727
3	Cd63	7.7e-51	1.43e-46	0.202342	0.734	0.515	1.42524
3	Ppib	1.51e-33	2.8e-29	0.148063	0.597	0.419	1.42482
3	H2afv	1.89e-27	3.5e-23	0.106336	0.667	0.469	1.42217
3	Rpl8	1.75e-71	3.25e-67	0.261692	0.809	0.569	1.42179
3	Nop58	2.86e-24	5.32e-20	0.110899	0.524	0.369	1.42005
3	Psmb3	1.15e-16	2.13e-12	0.100321	0.342	0.241	1.41909
3	Tomm7	6.49e-24	1.21e-19	0.126322	0.457	0.323	1.41486
3	Ndufa13	2.58e-22	4.79e-18	0.114291	0.437	0.309	1.41424
3	Uqcrh	6.17e-31	1.15e-26	0.14679	0.538	0.381	1.41207
3	Cbx5	9.65e-29	1.79e-24	0.131566	0.565	0.401	1.40898
3	Nedd4	1.84e-35	3.41e-31	0.149789	0.647	0.46	1.40652
3	Banf1	1.31e-22	2.44e-18	0.1118	0.497	0.355	1.4
3	Txn1	6.28e-22	1.17e-17	0.114068	0.449	0.321	1.39875
3	Sparcl1	1.38e-06	0.0256295	-0.148432	0.186	0.133	1.3985
3	Rsl1d1	1.77e-21	3.29e-17	0.100802	0.485	0.347	1.39769
3	Atp5e	2e-32	3.72e-28	0.150966	0.584	0.418	1.39713
3	Ngfrap1	2.96e-23	5.51e-19	0.118052	0.498	0.357	1.39496
3	Srsf3	1.53e-30	2.85e-26	0.143833	0.603	0.433	1.39261
3	Rps15	9.65e-43	1.79e-38	0.178434	0.732	0.526	1.39163
3	Rps7	1.75e-16	3.25e-12	0.10093	0.366	0.263	1.39163
3	Slc25a5	6.29e-27	1.17e-22	0.128035	0.569	0.409	1.3912
3	Hint1	3.59e-25	6.66e-21	0.121135	0.577	0.419	1.37709
3	Fus	1.72e-26	3.2e-22	0.119399	0.592	0.431	1.37355
3	Rpl7	1.15e-15	2.14e-11	0.103638	0.373	0.272	1.37132
3	Rplp2	2.5e-47	4.65e-43	0.194423	0.775	0.566	1.36926
3	Rbx1	2.76e-20	5.14e-16	0.112169	0.456	0.334	1.36527
3	Gm8292	6.61e-21	1.23e-16	0.104397	0.531	0.389	1.36504
3	Prdx2	2.33e-29	4.32e-25	0.140074	0.618	0.453	1.36424
3	Rps11	1.43e-49	2.66e-45	0.206949	0.78	0.572	1.36364
3	Hnrnpk	6.57e-43	1.22e-38	0.182366	0.735	0.54	1.36111
3	Skp1a	2.36e-28	4.39e-24	0.124579	0.671	0.493	1.36105
3	Atp5b	8.21e-25	1.53e-20	0.125899	0.564	0.415	1.35904
3	Laptm4a	3.36e-19	6.25e-15	0.106301	0.479	0.354	1.35311
3	Marcksl1	4.45e-35	8.27e-31	0.151174	0.744	0.552	1.34783
3	Gm13826	9.97e-22	1.85e-17	0.111645	0.564	0.419	1.34606
3	Sfrp1	3.44e-41	6.4e-37	0.223791	0.748	0.556	1.34532
3	Gas5	2.57e-36	4.77e-32	0.177301	0.676	0.503	1.34394
3	Id2	2.22e-16	4.13e-12	0.101825	0.462	0.345	1.33913
3	Eef1b2	1.86e-31	3.45e-27	0.151957	0.668	0.499	1.33868
3	Rplp0	7.46e-155	1.39e-150	0.427612	0.946	0.712	1.32865
3	Rps21	1.19e-31	2.2e-27	0.139548	0.781	0.593	1.31703
3	Rps3a1	2.01e-38	3.74e-34	0.182469	0.748	0.569	1.31459
3	Hnrnpdl	1.11e-19	2.06e-15	0.111072	0.59	0.451	1.3082
3	Rpl34	6.11e-30	1.13e-25	0.156238	0.697	0.536	1.30037
3	Shfm1	6.42e-20	1.19e-15	0.115486	0.605	0.471	1.2845
3	Rpl4	4.19e-85	7.78e-81	0.279737	0.926	0.722	1.28255
3	Rplp1	9.83e-44	1.83e-39	0.192352	0.87	0.679	1.2813
3	Rpl26	2.68e-37	4.99e-33	0.174374	0.837	0.655	1.27786
3	Rpl37	4.03e-32	7.49e-28	0.165054	0.822	0.646	1.27245
3	Rps19	4.33e-164	8.05e-160	0.415787	0.979	0.772	1.26813
3	Fkbp3	3.7e-20	6.87e-16	0.108528	0.758	0.598	1.26756
3	Rpl13a	1.7e-115	3.17e-111	0.353762	0.95	0.76	1.25
3	Chchd2	5.28e-24	9.8e-20	0.138147	0.713	0.573	1.24433
3	Rps3	7.29e-67	1.35e-62	0.252007	0.934	0.753	1.24037
3	Rps15a	3.93e-33	7.3e-29	0.179241	0.834	0.673	1.23923
3	Hspa8	6.8e-18	1.26e-13	0.108507	0.755	0.612	1.23366
3	Rpl22	3.82e-17	7.1e-13	0.1051	0.808	0.656	1.23171
3	Rps5	2.89e-91	5.36e-87	0.30007	0.932	0.757	1.23118
3	Rpl41	1.18e-25	2.19e-21	0.132653	0.887	0.727	1.22008
3	Rps9	3.51e-110	6.52e-106	0.328761	0.958	0.787	1.21728
3	Rpl39	1.01e-20	1.87e-16	0.117247	0.809	0.665	1.21654
3	Rpl32	2.74e-71	5.09e-67	0.273212	0.941	0.784	1.20025
3	Rps14	2.41e-96	4.47e-92	0.311753	0.951	0.794	1.19773
3	Ddx5	1.38e-15	2.56e-11	0.108159	0.81	0.688	1.17733
3	Rps26	5.78e-98	1.07e-93	0.323124	0.96	0.855	1.12281
3	Tubb5	8.41e-15	1.56e-10	-0.180159	0.846	0.799	1.05882
3	Tmsb4x	7.14e-14	1.33e-09	-0.244876	0.831	0.794	1.0466
3	Tuba1a	1.35e-23	2.51e-19	-0.295903	0.884	0.849	1.04122
3	Nfib	1.31e-22	2.43e-18	-0.244281	0.815	0.79	1.03165
3	Hsp90ab1	9.14e-08	0.00169896	-0.115481	0.987	0.972	1.01543
3	Malat1	1.95e-38	3.63e-34	-0.323845	0.991	0.981	1.01019
3	Actb	2.71e-08	0.00050449	-0.109879	0.972	0.964	1.0083
3	mt-Rnr2	4.99e-08	0.000926546	-0.236672	0.999	0.995	1.00402
3	Calm1	1.21e-15	2.26e-11	-0.208692	0.616	0.655	0.940458
3	Calm2	4.91e-40	9.12e-36	-0.280961	0.715	0.761	0.939553
3	Marcks	1.03e-39	1.91e-35	-0.269816	0.732	0.781	0.93726
3	Rtn1	1.71e-17	3.18e-13	-0.281946	0.453	0.505	0.89703
3	Map1b	1.03e-09	1.91e-05	-0.193389	0.347	0.399	0.869674
3	Smc4	5.61e-07	0.0104193	-0.15939	0.294	0.342	0.859649
3	Hsp90aa1	1.13e-10	2.1e-06	-0.139415	0.377	0.443	0.851016
3	Zic1	4.3e-17	7.99e-13	-0.210954	0.41	0.485	0.845361
3	Basp1	1.25e-18	2.33e-14	-0.239597	0.368	0.454	0.810573
3	Elavl3	6.77e-12	1.26e-07	-0.164548	0.314	0.389	0.807198
3	Dync1i2	3.7e-13	6.88e-09	-0.164931	0.327	0.406	0.805419
3	Ptms	9.67e-24	1.8e-19	-0.2464	0.402	0.502	0.800797
3	Tubb3	1.12e-13	2.08e-09	-0.210123	0.301	0.379	0.794195
3	Apc	1.04e-10	1.93e-06	-0.158076	0.27	0.343	0.787172
3	Map2	3.24e-10	6.02e-06	-0.13318	0.256	0.331	0.773414
3	Tubb2b	3.95e-09	7.33e-05	-0.121094	0.213	0.28	0.760714
3	Gria2	5.76e-10	1.07e-05	-0.119338	0.189	0.262	0.721374
3	Nhlh2	1.11e-12	2.06e-08	-0.146778	0.191	0.273	0.699633
3	Ptn	6.2e-16	1.15e-11	-0.279618	0.196	0.287	0.682927
3	Gpm6a	1.85e-11	3.44e-07	-0.124517	0.158	0.234	0.675213
3	Arl6ip1	1.76e-32	3.27e-28	-0.33008	0.283	0.421	0.672209
3	Hist1h1b	5.46e-07	0.0101541	-0.122848	0.089	0.135	0.659259
3	Top2a	1.41e-26	2.62e-22	-0.381445	0.192	0.306	0.627451
3	2021-09-03	1.11e-15	2.05e-11	-0.149261	0.156	0.249	0.626506
3	Elavl4	2.16e-13	4.02e-09	-0.134014	0.137	0.219	0.62557
3	Mtss1	2.04e-13	3.78e-09	-0.121569	0.127	0.209	0.607655
3	Gap43	2.36e-40	4.39e-36	-0.390803	0.237	0.394	0.601523
3	Mki67	4.34e-27	8.06e-23	-0.290438	0.156	0.281	0.55516
3	Tubb2a	6.01e-15	1.12e-10	-0.110538	0.097	0.182	0.532967
3	Stmn2	2.75e-73	5.11e-69	-0.660642	0.246	0.467	0.526766
3	Neurod1	8.94e-76	1.66e-71	-0.855473	0.232	0.451	0.514412
3	Ank2	4.72e-14	8.78e-10	-0.10825	0.077	0.152	0.506579
3	Chgb	3.14e-21	5.84e-17	-0.205961	0.104	0.208	0.5
3	Cenpf	1.44e-23	2.68e-19	-0.269956	0.11	0.221	0.497737
3	Celf4	4.34e-26	8.06e-22	-0.207786	0.103	0.223	0.461883
3	Prc1	7.92e-18	1.47e-13	-0.14993	0.072	0.158	0.455696
3	Nrxn1	2.06e-26	3.84e-22	-0.186919	0.097	0.217	0.447004
3	Stmn4	3.63e-26	6.74e-22	-0.198257	0.095	0.214	0.443925
3	Cenpa	1.21e-15	2.25e-11	-0.120553	0.059	0.135	0.437037
3	Nusap1	2.75e-21	5.12e-17	-0.157966	0.069	0.167	0.413173
3	Cntn2	2.18e-28	4.05e-24	-0.191444	0.079	0.201	0.393035
3	Tpx2	1.7e-23	3.16e-19	-0.15154	0.066	0.17	0.388235
3	Cenpe	9.26e-23	1.72e-18	-0.18444	0.061	0.161	0.378882
3	St18	2.14e-18	3.98e-14	-0.102963	0.044	0.126	0.349206
3	Spc25	4.33e-21	8.04e-17	-0.116858	0.048	0.14	0.342857
3	Ube2c	1.11e-26	2.06e-22	-0.179844	0.038	0.141	0.269503
3	Hmmr	1.28e-20	2.38e-16	-0.113875	0.027	0.107	0.252336
4	Hist1h2ae	4.07e-143	7.57e-139	0.15397	0.168	0.025	6.71997
4	Hist1h2ab	1.95e-142	3.62e-138	0.155146	0.182	0.029	6.27584
4	Hist1h1b	0	0	0.739983	0.552	0.093	5.93548
4	Hist1h2ak	1.02e-201	1.89e-197	0.247898	0.271	0.047	5.76595
4	Esco2	5.45e-234	1.01e-229	0.341193	0.403	0.091	4.42857
4	Spc25	8.66e-215	1.61e-210	0.325878	0.422	0.106	3.98113
4	Hist1h1e	2.39e-258	4.45e-254	0.48613	0.495	0.13	3.80769
4	Kif4	6.83e-69	1.27e-64	0.124764	0.16	0.043	3.72092
4	Kif11	7.84e-131	1.46e-126	0.229676	0.297	0.08	3.7125
4	Pbk	7.39e-181	1.37e-176	0.311398	0.404	0.111	3.63964
4	Nusap1	6.02e-201	1.12e-196	0.34286	0.465	0.131	3.54962
4	Kif15	8.8e-123	1.63e-118	0.228468	0.299	0.085	3.51764
4	Top2a	0	0	0.861511	0.854	0.246	3.47154
4	Casc5	6.37e-140	1.18e-135	0.277489	0.356	0.105	3.39047
4	Ndc80	6.64e-60	1.23e-55	0.118514	0.164	0.049	3.34693
4	Prc1	5.44e-160	1.01e-155	0.291755	0.419	0.126	3.32539
4	Incenp	3.6e-150	6.69e-146	0.28271	0.386	0.117	3.29914
4	Ckap2l	3.56e-112	6.62e-108	0.20856	0.306	0.093	3.29032
4	2810417H13Rik	0	0	0.636734	0.747	0.228	3.27631
4	Mki67	0	0	0.639662	0.741	0.227	3.26432
4	Atad2	4.93e-121	9.16e-117	0.247178	0.326	0.101	3.22772
4	Bub1	6.58e-65	1.22e-60	0.13858	0.187	0.058	3.22413
4	Nuf2	1.83e-73	3.4e-69	0.159985	0.219	0.07	3.12857
4	Diap3	6.35e-54	1.18e-49	0.122933	0.165	0.053	3.1132
4	Cdk1	5.67e-101	1.05e-96	0.198029	0.305	0.098	3.11224
4	Ncapg	2.01e-78	3.73e-74	0.165583	0.24	0.078	3.07692
4	Fbxo5	2.33e-76	4.32e-72	0.167266	0.233	0.076	3.06579
4	Tpx2	4.98e-143	9.25e-139	0.270009	0.423	0.138	3.06522
4	Cdca8	7.5e-116	1.39e-111	0.231882	0.355	0.118	3.00847
4	Mns1	3.76e-67	6.98e-63	0.154534	0.218	0.073	2.9863
4	Cenph	1.45e-73	2.69e-69	0.163024	0.244	0.083	2.93976
4	Ccne2	1.07e-49	1.99e-45	0.122628	0.181	0.064	2.82812
4	Birc5	2.01e-93	3.73e-89	0.209129	0.327	0.116	2.81896
4	Plk4	5.62e-43	1.04e-38	0.102959	0.16	0.057	2.80701
4	Rrm2	7.43e-105	1.38e-100	0.239272	0.361	0.129	2.79845
4	Spc24	1.91e-78	3.55e-74	0.180405	0.284	0.103	2.75728
4	Tyms	9.68e-67	1.8e-62	0.162418	0.252	0.093	2.70967
4	Mis18bp1	9.56e-53	1.78e-48	0.141091	0.211	0.079	2.67088
4	Hmmr	1.22e-55	2.26e-51	0.129048	0.233	0.088	2.64772
4	Tacc3	1.73e-62	3.21e-58	0.151907	0.251	0.095	2.6421
4	Ckap2	2.37e-59	4.4e-55	0.138862	0.251	0.096	2.61458
4	Rad51ap1	9.38e-55	1.74e-50	0.147446	0.228	0.088	2.59091
4	Slbp	2.61e-38	4.85e-34	0.104013	0.168	0.066	2.54545
4	Arhgap11a	1.43e-45	2.66e-41	0.117979	0.204	0.081	2.51852
4	Cenpf	2.79e-103	5.18e-99	0.218942	0.468	0.188	2.48936
4	Clspn	2e-44	3.71e-40	0.127666	0.203	0.082	2.47561
4	Cdca3	5.05e-44	9.39e-40	0.116175	0.203	0.082	2.47561
4	Cenpq	2.58e-51	4.79e-47	0.147434	0.232	0.094	2.46808
4	Ube2c	3.48e-56	6.46e-52	0.121195	0.286	0.118	2.42373
4	Kif20b	2.16e-43	4.02e-39	0.142613	0.21	0.087	2.41379
4	Sgol2	1.65e-42	3.06e-38	0.117364	0.21	0.087	2.41379
4	Rrm1	1.16e-59	2.15e-55	0.157465	0.284	0.118	2.40678
4	Ccna2	1.08e-44	2.02e-40	0.126279	0.216	0.09	2.4
4	Hmgb2	1.22e-212	2.27e-208	0.495054	0.733	0.309	2.37217
4	Prim1	5.47e-68	1.02e-63	0.191156	0.331	0.142	2.33098
4	H2afx	8.69e-54	1.61e-49	0.150675	0.278	0.12	2.31666
4	Lig1	1.92e-93	3.57e-89	0.282563	0.43	0.187	2.29946
4	Cenpk	3.16e-38	5.88e-34	0.120733	0.21	0.092	2.28261
4	RP23-45G16.5	1.92e-65	3.57e-61	0.194781	0.341	0.15	2.27333
4	Smc2	2.5e-180	4.64e-176	0.47592	0.705	0.316	2.23101
4	Atad5	3.95e-34	7.35e-30	0.130782	0.197	0.089	2.21348
4	Smc4	1.38e-178	2.57e-174	0.480167	0.679	0.307	2.21173
4	Cenpe	4.44e-47	8.26e-43	0.141925	0.301	0.139	2.16547
4	Hmgn2	1.88e-86	3.5e-82	0.28019	0.443	0.205	2.16097
4	Tmpo	1.86e-62	3.45e-58	0.1958	0.365	0.171	2.1345
4	Suz12	4.95e-38	9.2e-34	0.142301	0.243	0.116	2.09483
4	Hirip3	3.86e-84	7.16e-80	0.28181	0.464	0.224	2.07143
4	Dut	3.91e-75	7.27e-71	0.23509	0.44	0.213	2.06573
4	Racgap1	4.61e-30	8.57e-26	0.105728	0.206	0.1	2.06
4	Cep290	1.09e-22	2.02e-18	0.104211	0.16	0.078	2.05128
4	Hells	1.07e-33	1.99e-29	0.124915	0.25	0.125	2
4	Dnmt1	6.22e-47	1.16e-42	0.172967	0.331	0.167	1.98203
4	Dnajc9	1.63e-58	3.04e-54	0.19316	0.404	0.205	1.97073
4	Ckap5	1.27e-47	2.35e-43	0.179245	0.356	0.185	1.92432
4	Usp1	7.91e-53	1.47e-48	0.202258	0.391	0.206	1.89806
4	Pcna	9.49e-44	1.76e-39	0.166245	0.369	0.198	1.86364
4	Tuba1b	4e-152	7.43e-148	0.447694	0.736	0.397	1.8539
4	Cks1b	6.59e-34	1.22e-29	0.131512	0.316	0.173	1.82659
4	Dek	2.11e-205	3.93e-201	0.532319	0.829	0.454	1.82599
4	Ccdc34	5.28e-40	9.81e-36	0.168206	0.359	0.198	1.81313
4	Smc6	2.73e-55	5.08e-51	0.22416	0.45	0.25	1.8
4	Ezh2	6.81e-70	1.27e-65	0.263523	0.529	0.297	1.78114
4	Prdx4	1.32e-28	2.45e-24	0.114542	0.286	0.161	1.7764
4	Hjurp	2.02e-29	3.75e-25	0.132339	0.293	0.166	1.76506
4	Tipin	2.7e-25	5.02e-21	0.111013	0.266	0.151	1.76159
4	Nop56	1.78e-28	3.3e-24	0.133291	0.315	0.185	1.7027
4	Hmgb1	3.79e-70	7.05e-66	0.283506	0.551	0.327	1.68501
4	Lyar	9.11e-29	1.69e-24	0.141891	0.326	0.194	1.68041
4	Tpm4	9.07e-31	1.69e-26	0.142805	0.356	0.212	1.67924
4	Whsc1	1.47e-34	2.73e-30	0.168579	0.373	0.223	1.67264
4	Lmnb1	5.68e-29	1.06e-24	0.132532	0.346	0.209	1.6555
4	Hmgn5	1.46e-27	2.71e-23	0.153059	0.34	0.207	1.64251
4	H2afz	4.2e-47	7.81e-43	0.202404	0.518	0.317	1.63407
4	Anp32e	3.03e-98	5.63e-94	0.351703	0.705	0.433	1.62818
4	Casp8ap2	2.6e-18	4.84e-14	0.104461	0.259	0.161	1.60869
4	Anp32b	1.54e-87	2.86e-83	0.34758	0.684	0.428	1.59813
4	Ranbp1	2.31e-100	4.3e-96	0.34972	0.751	0.472	1.5911
4	Supt16	2.03e-46	3.77e-42	0.213185	0.517	0.326	1.58589
4	Smc5	1.69e-16	3.14e-12	0.101178	0.245	0.155	1.58064
4	Nasp	1.25e-87	2.32e-83	0.362661	0.706	0.45	1.56889
4	Rad21	2.61e-27	4.85e-23	0.145223	0.394	0.253	1.55731
4	Nudc	2.8e-21	5.2e-17	0.112921	0.322	0.207	1.55555
4	Paics	9.37e-23	1.74e-18	0.118989	0.341	0.22	1.55
4	Cbx3	4.43e-28	8.23e-24	0.154815	0.404	0.261	1.54789
4	H2afy	9.66e-37	1.8e-32	0.190794	0.475	0.307	1.54723
4	Mcm7	1.53e-22	2.84e-18	0.124347	0.345	0.223	1.54708
4	2700094K13Rik	1.8e-41	3.35e-37	0.196084	0.526	0.34	1.54706
4	Ran	2.48e-49	4.61e-45	0.224123	0.592	0.385	1.53766
4	Gm10075	6.46e-116	1.2e-111	0.370665	0.82	0.534	1.53558
4	Rfc1	3.38e-18	6.28e-14	0.111722	0.306	0.2	1.53
4	Nucks1	6.79e-35	1.26e-30	0.184372	0.48	0.316	1.51899
4	Srsf10	1.07e-21	1.98e-17	0.125451	0.358	0.236	1.51695
4	Smarcc1	7.46e-18	1.39e-13	0.107357	0.314	0.209	1.50239
4	Syncrip	2.15e-20	4e-16	0.11224	0.381	0.257	1.48249
4	Acat1	3.05e-18	5.67e-14	0.111434	0.345	0.235	1.46808
4	Brd8	1.9e-17	3.53e-13	0.115857	0.331	0.227	1.45815
4	Cbx5	3.83e-39	7.12e-35	0.202809	0.582	0.401	1.45137
4	Dtymk	2.67e-18	4.96e-14	0.117302	0.348	0.24	1.45
4	Set	4.2e-29	7.8e-25	0.184121	0.471	0.326	1.44478
4	Thrap3	1.68e-19	3.12e-15	0.118623	0.381	0.264	1.44318
4	Snrpd1	5.03e-20	9.34e-16	0.114847	0.403	0.28	1.43929
4	H2afv	1.88e-48	3.5e-44	0.22713	0.674	0.47	1.43404
4	Hnrnpab	7.41e-30	1.38e-25	0.172016	0.526	0.37	1.42162
4	Nop58	1.04e-28	1.93e-24	0.167653	0.526	0.37	1.42162
4	Smarca5	2.46e-19	4.57e-15	0.138896	0.393	0.278	1.41367
4	Hnrnpd	1.34e-25	2.49e-21	0.16095	0.479	0.339	1.41298
4	Baz1b	3.99e-17	7.41e-13	0.12073	0.369	0.263	1.40304
4	H1f0	8.59e-34	1.6e-29	0.241587	0.527	0.376	1.4016
4	Pa2g4	2.73e-20	5.07e-16	0.132721	0.434	0.31	1.4
4	Dnajc8	1.16e-17	2.16e-13	0.128544	0.4	0.287	1.39373
4	Smc1a	9.21e-28	1.71e-23	0.186702	0.51	0.368	1.38587
4	Fkbp3	4.59e-75	8.52e-71	0.298158	0.823	0.594	1.38552
4	Nap1l1	2.34e-21	4.36e-17	0.1385	0.464	0.335	1.38507
4	Srsf2	1.06e-16	1.98e-12	0.120861	0.381	0.278	1.3705
4	Hmgb3	7.27e-17	1.35e-12	0.118707	0.44	0.323	1.36223
4	Psip1	1.55e-39	2.87e-35	0.218083	0.63	0.463	1.36069
4	Scaf11	1.17e-13	2.18e-09	0.107426	0.352	0.259	1.35907
4	Uba52	1.68e-12	3.12e-08	0.107259	0.331	0.244	1.35656
4	Ccnd1	1.88e-13	3.49e-09	0.104647	0.392	0.289	1.3564
4	Rnd3	2.67e-15	4.97e-11	0.102906	0.44	0.325	1.35385
4	Snrpg	8.98e-17	1.67e-12	0.11054	0.483	0.362	1.33425
4	Stmn1	1.2e-13	2.22e-09	0.114588	0.401	0.302	1.32781
4	Smc3	1.07e-18	1.99e-14	0.142569	0.505	0.384	1.3151
4	Hmgn1	1.15e-35	2.13e-31	0.192789	0.685	0.522	1.31226
4	Snrpd3	1.68e-16	3.12e-12	0.128982	0.503	0.391	1.28644
4	Ybx1	1.37e-44	2.54e-40	0.229515	0.774	0.605	1.27934
4	Gm9800	1.27e-96	2.36e-92	0.380107	0.868	0.679	1.27835
4	Wbp5	9.07e-12	1.69e-07	0.109105	0.43	0.34	1.26471
4	Hnrnpdl	5.06e-20	9.41e-16	0.156796	0.57	0.454	1.25551
4	Pcm1	1.45e-11	2.69e-07	0.11256	0.466	0.373	1.24933
4	Hnrnpu	6.86e-41	1.27e-36	0.222662	0.798	0.644	1.23913
4	Hint1	2.82e-12	5.23e-08	0.107165	0.525	0.425	1.23529
4	Sfrp1	5.19e-18	9.65e-14	0.13315	0.691	0.562	1.22954
4	Ptma	1.41e-106	2.62e-102	0.38889	0.902	0.735	1.22721
4	Npm1	3.43e-17	6.37e-13	0.13254	0.684	0.561	1.21925
4	Cbx1	4.81e-14	8.95e-10	0.118853	0.573	0.473	1.21142
4	Sf3b1	5.35e-12	9.94e-08	0.114417	0.52	0.431	1.2065
4	Ccnd2	7.66e-09	0.000142322	0.112769	0.54	0.459	1.17647
4	Ssb	5.1e-13	9.48e-09	0.130264	0.607	0.517	1.17408
4	Hnrnpm	1.11e-10	2.06e-06	0.102264	0.588	0.502	1.17131
4	Srrm1	3.77e-09	7e-05	0.104008	0.516	0.441	1.17007
4	Pdap1	2.8e-11	5.21e-07	0.109661	0.619	0.531	1.16572
4	Srsf3	7.31e-09	0.000135846	0.102561	0.514	0.442	1.1629
4	Tubb5	3.62e-44	6.73e-40	0.224196	0.912	0.793	1.15006
4	Serbp1	4.02e-36	7.48e-32	0.20313	0.855	0.752	1.13697
4	Calm2	9.9e-26	1.84e-21	0.174668	0.846	0.749	1.12951
4	Ncl	9.01e-19	1.67e-14	0.157461	0.807	0.717	1.12552
4	Hnrnpa2b1	2.76e-28	5.13e-24	0.181509	0.863	0.772	1.11788
4	Rpl41	4e-12	7.44e-08	0.105993	0.808	0.735	1.09932
4	H3f3b	3.99e-44	7.41e-40	0.236732	0.913	0.848	1.07665
4	Rps3	3.61e-07	0.00670133	-0.112854	0.774	0.769	1.0065
4	Rplp0	2.95e-10	5.49e-06	-0.157239	0.735	0.732	1.0041
4	Hsp90ab1	5.98e-30	1.11e-25	-0.193531	0.971	0.974	0.99692
4	Rps26	1.06e-16	1.97e-12	-0.196018	0.859	0.864	0.994213
4	Rpl13a	9.04e-11	1.68e-06	-0.155698	0.764	0.778	0.982005
4	Rpl32	1.84e-15	3.42e-11	-0.170534	0.784	0.799	0.981226
4	Rps9	8.9e-17	1.65e-12	-0.171741	0.784	0.804	0.975124
4	Rps15a	1.69e-06	0.0313917	-0.108776	0.67	0.689	0.972424
4	Marcks	3.67e-10	6.83e-06	-0.143793	0.743	0.78	0.952564
4	Rps14	2e-24	3.71e-20	-0.208279	0.771	0.811	0.950678
4	Rpl26	3.01e-07	0.00560236	-0.104136	0.634	0.674	0.940653
4	Tuba1a	2.64e-56	4.91e-52	-0.415166	0.795	0.858	0.926573
4	Rpl8	6e-07	0.0111506	-0.106298	0.544	0.595	0.914286
4	mt-Nd4	9.11e-08	0.00169314	-0.107155	0.519	0.578	0.897924
4	Rpl37	2.58e-11	4.79e-07	-0.131996	0.596	0.668	0.892215
4	Calm1	2.94e-14	5.47e-10	-0.172662	0.584	0.657	0.888889
4	Basp1	2.94e-07	0.00547051	-0.156975	0.4	0.45	0.888889
4	Rps20	5.81e-08	0.00107989	-0.116416	0.456	0.516	0.883721
4	Tmsb4x	1.89e-55	3.52e-51	-0.415157	0.701	0.806	0.869727
4	Celf2	1.99e-07	0.00368995	-0.131304	0.371	0.429	0.864802
4	Slc25a4	7.44e-12	1.38e-07	-0.115458	0.515	0.602	0.855482
4	Gas5	2.53e-10	4.69e-06	-0.129105	0.448	0.525	0.853333
4	Nnat	3.37e-15	6.26e-11	-0.291729	0.456	0.536	0.850746
4	Cox4i1	6.85e-12	1.27e-07	-0.108037	0.521	0.615	0.847154
4	Igfbpl1	9.22e-14	1.71e-09	-0.199717	0.408	0.483	0.84472
4	Nfix	9.34e-11	1.74e-06	-0.131086	0.425	0.504	0.843254
4	Rpl35a	1.94e-07	0.00360389	-0.100262	0.346	0.411	0.841849
4	Hspa8	2.58e-17	4.79e-13	-0.148196	0.529	0.633	0.835703
4	Sfrs18	4.36e-10	8.1e-06	-0.120855	0.409	0.495	0.826262
4	Ttc3	3.2e-17	5.94e-13	-0.19342	0.45	0.546	0.824176
4	Ppib	1.18e-09	2.19e-05	-0.107222	0.361	0.442	0.816742
4	Ftl1	1.84e-18	3.41e-14	-0.208941	0.461	0.574	0.803136
4	Marcksl1	1.67e-22	3.1e-18	-0.197808	0.464	0.578	0.802768
4	Map2	9.48e-09	0.000176167	-0.131331	0.261	0.33	0.790909
4	Nhlh2	1.19e-08	0.000220409	-0.127825	0.204	0.271	0.752767
4	Apc	1.83e-11	3.4e-07	-0.156382	0.258	0.344	0.75
4	Gap43	7.04e-19	1.31e-14	-0.290791	0.288	0.388	0.742268
4	Sox4	9.29e-11	1.73e-06	-0.129127	0.226	0.308	0.733766
4	Elavl3	4.9e-16	9.11e-12	-0.176158	0.286	0.391	0.731458
4	2021-09-03	9.35e-09	0.000173826	-0.117499	0.179	0.246	0.727642
4	Eef2	1.38e-17	2.56e-13	-0.145527	0.318	0.438	0.726027
4	Barhl1	1.78e-14	3.31e-10	-0.135331	0.261	0.364	0.717033
4	Ptms	1.5e-25	2.78e-21	-0.222179	0.362	0.505	0.716832
4	Cd24a	3.71e-13	6.89e-09	-0.113134	0.246	0.345	0.713043
4	Sepw1	2.16e-14	4.01e-10	-0.121385	0.251	0.354	0.709039
4	Stmn3	2.09e-11	3.88e-07	-0.104888	0.211	0.3	0.703333
4	Neurod1	6.96e-37	1.29e-32	-0.716635	0.31	0.443	0.699774
4	Map1b	1.22e-22	2.27e-18	-0.234974	0.281	0.405	0.693827
4	Ina	2.4e-10	4.45e-06	-0.106708	0.162	0.239	0.677824
4	Snap25	7.77e-09	0.000144346	-0.125933	0.123	0.187	0.657754
4	Rtn1	1.57e-48	2.92e-44	-0.37813	0.334	0.515	0.648544
4	Id2	1.29e-23	2.4e-19	-0.213621	0.234	0.366	0.639344
4	Calr	1.9e-16	3.53e-12	-0.13952	0.187	0.294	0.636054
4	Apoe	2.2e-10	4.08e-06	-0.859834	0.118	0.187	0.631016
4	Nsg1	2.8e-12	5.2e-08	-0.101381	0.147	0.233	0.630901
4	Cpe	3.37e-16	6.27e-12	-0.139812	0.17	0.273	0.62271
4	Itm2b	5.23e-34	9.72e-30	-0.266605	0.266	0.429	0.620046
4	Gm10263	1.31e-12	2.44e-08	-0.114562	0.133	0.218	0.610091
4	Stmn2	1.44e-49	2.68e-45	-0.575998	0.279	0.462	0.603896
4	Nrep	5.36e-37	9.96e-33	-0.29827	0.252	0.418	0.602871
4	Mtss1	6.24e-13	1.16e-08	-0.121721	0.126	0.209	0.602871
4	Ctsb	1.28e-08	0.000237194	-0.192524	0.087	0.145	0.6
4	Dcx	4.33e-12	8.04e-08	-0.100203	0.114	0.193	0.590673
4	Rbfox3	3.56e-14	6.62e-10	-0.118982	0.13	0.221	0.588235
4	D4Wsu53e	7.07e-23	1.31e-18	-0.166107	0.185	0.316	0.585443
4	Ctsd	1.56e-07	0.00289715	-0.260761	0.069	0.118	0.584745
4	Ckb	2.92e-80	5.43e-76	-0.447067	0.326	0.58	0.562069
4	Serinc1	1.13e-21	2.09e-17	-0.143783	0.157	0.283	0.55477
4	Celf4	1.4e-17	2.6e-13	-0.189561	0.122	0.221	0.552036
4	Nrxn1	6.77e-17	1.26e-12	-0.159298	0.117	0.215	0.544186
4	Stmn4	6.51e-17	1.21e-12	-0.168877	0.115	0.212	0.542453
4	Tubb3	2e-41	3.72e-37	-0.32712	0.209	0.386	0.541451
4	Tsc22d1	2.68e-19	4.98e-15	-0.123994	0.134	0.248	0.540322
4	Nhlh1	2.8e-14	5.21e-10	-0.108813	0.101	0.187	0.540107
4	Tubb2b	2.1e-25	3.91e-21	-0.179327	0.151	0.285	0.529824
4	Elavl4	5.11e-19	9.5e-15	-0.148885	0.113	0.22	0.513636
4	Chgb	5.36e-19	9.97e-15	-0.190953	0.103	0.207	0.497584
4	Ank2	1.15e-13	2.14e-09	-0.107022	0.074	0.152	0.486842
4	Hist3h2a	5.88e-15	1.09e-10	-0.103779	0.08	0.165	0.484848
4	Ankrd12	1.21e-15	2.25e-11	-0.125006	0.08	0.167	0.479042
4	Gpm6a	2.65e-25	4.92e-21	-0.177606	0.111	0.237	0.468354
4	Ctsl	6.38e-14	1.18e-09	-0.109592	0.066	0.142	0.464788
4	Mapt	6.16e-17	1.14e-12	-0.105058	0.051	0.134	0.380597
4	Gng3	1.28e-28	2.38e-24	-0.165338	0.079	0.211	0.374407
4	Aldoa	7.82e-25	1.45e-20	-0.130158	0.065	0.181	0.359116
4	Tubb2a	4.41e-26	8.2e-22	-0.150824	0.065	0.184	0.353261
4	Cntn2	8.83e-30	1.64e-25	-0.191189	0.069	0.201	0.343283
4	Dpysl3	4.69e-20	8.71e-16	-0.114502	0.039	0.129	0.302325
5	Elmo1	9.66e-70	1.8e-65	0.14596	0.197	0.056	3.51785
5	B3galt2	1.11e-56	2.07e-52	0.15243	0.186	0.058	3.20689
5	Dpysl3	2.57e-103	4.78e-99	0.266222	0.331	0.105	3.15238
5	Epb4.1l1	1.43e-39	2.67e-35	0.104908	0.14	0.045	3.1111
5	Tubb2a	4.23e-140	7.86e-136	0.340707	0.456	0.153	2.98039
5	Mtss1	8.62e-165	1.6e-160	0.407436	0.521	0.178	2.92696
5	Ppp1r14c	1.28e-95	2.38e-91	0.274882	0.364	0.132	2.75757
5	Celf4	9.67e-145	1.8e-140	0.420066	0.52	0.19	2.73684
5	Neurod2	3.23e-29	6e-25	0.101842	0.131	0.048	2.72916
5	Stmn4	8.93e-127	1.66e-122	0.362886	0.49	0.182	2.69231
5	Myt1	7.9e-46	1.47e-41	0.146022	0.212	0.081	2.61728
5	Cntn2	2.71e-106	5.04e-102	0.325917	0.444	0.171	2.59649
5	St18	4.41e-60	8.2e-56	0.196694	0.277	0.107	2.58878
5	Dner	6.77e-51	1.26e-46	0.171341	0.24	0.094	2.55319
5	Tnik	3.75e-43	6.97e-39	0.149746	0.208	0.082	2.53658
5	Rab3a	5.46e-35	1.01e-30	0.106634	0.175	0.069	2.53623
5	BC005764	1.16e-44	2.15e-40	0.139106	0.223	0.089	2.50562
5	Sema6a	6.16e-58	1.14e-53	0.194317	0.283	0.113	2.50442
5	Itsn1	3.18e-44	5.91e-40	0.138653	0.231	0.093	2.48387
5	Trpc4ap	5.73e-42	1.06e-37	0.147791	0.215	0.087	2.47126
5	Neurod1	0	0	1.0793	0.962	0.392	2.45408
5	Mapt	1.61e-54	2.99e-50	0.186309	0.282	0.115	2.45217
5	Gpm6a	1.56e-117	2.89e-113	0.365912	0.504	0.206	2.4466
5	Kcnk1	4.8e-42	8.92e-38	0.149899	0.247	0.107	2.30841
5	A930011O12Rik	5.48e-30	1.02e-25	0.118671	0.181	0.079	2.29114
5	Gng3	8.26e-77	1.54e-72	0.26831	0.42	0.184	2.28261
5	2021-09-03	1.13e-102	2.09e-98	0.373874	0.501	0.221	2.26697
5	Gap43	1.68e-220	3.12e-216	0.622866	0.791	0.349	2.26647
5	Cdk5r1	2.41e-41	4.48e-37	0.161489	0.251	0.111	2.26126
5	Ank2	1.31e-47	2.43e-43	0.179711	0.299	0.134	2.23134
5	Cadm3	1.31e-36	2.44e-32	0.133907	0.246	0.112	2.19643
5	Dcx	2.2e-60	4.08e-56	0.220962	0.376	0.172	2.18605
5	Stxbp1	2.58e-27	4.8e-23	0.109143	0.195	0.091	2.14285
5	Dbn1	3.76e-32	6.99e-28	0.129619	0.227	0.106	2.14151
5	Stmn2	2.81e-223	5.22e-219	0.626651	0.882	0.414	2.13043
5	Tex14	1.25e-24	2.33e-20	0.113754	0.186	0.088	2.11363
5	Thra	4.55e-27	8.46e-23	0.124113	0.206	0.099	2.08081
5	Nrxn1	6.31e-55	1.17e-50	0.238314	0.394	0.193	2.04145
5	Tubb2b	1.2e-78	2.23e-74	0.320979	0.511	0.256	1.99609
5	Ina	3.27e-53	6.08e-49	0.249705	0.42	0.219	1.91781
5	Nhlh1	1.37e-35	2.54e-31	0.156579	0.324	0.169	1.91716
5	Tubb3	3.99e-109	7.41e-105	0.419713	0.666	0.35	1.90286
5	Rbfox3	1.84e-42	3.41e-38	0.205138	0.378	0.201	1.8806
5	Mllt11	9.38e-22	1.74e-17	0.106904	0.22	0.118	1.86441
5	Chgb	1.04e-32	1.93e-28	0.14745	0.346	0.188	1.84042
5	Rtn1	1.02e-225	1.9e-221	0.635874	0.869	0.473	1.83721
5	Rab6b	1.41e-22	2.62e-18	0.11706	0.238	0.13	1.83077
5	Podxl2	6.19e-41	1.15e-36	0.210527	0.386	0.213	1.81221
5	Uchl1	3.42e-28	6.36e-24	0.143854	0.306	0.17	1.8
5	Ankrd12	4.78e-25	8.89e-21	0.167998	0.273	0.152	1.79605
5	Nbea	2.39e-17	4.45e-13	0.103675	0.2	0.112	1.78571
5	Zbtb18	2.42e-24	4.5e-20	0.147387	0.282	0.16	1.7625
5	Nrep	5.99e-99	1.11e-94	0.408996	0.676	0.384	1.76042
5	Kif5c	5.36e-31	9.96e-27	0.167623	0.346	0.197	1.75634
5	Prkcb	2.01e-18	3.74e-14	0.10861	0.22	0.126	1.74603
5	Hist3h2a	7.44e-21	1.38e-16	0.123143	0.26	0.15	1.73333
5	Nsg1	9.67e-35	1.8e-30	0.192274	0.372	0.215	1.73023
5	Map1b	7.57e-92	1.41e-87	0.436276	0.648	0.376	1.7234
5	Fxyd6	7.87e-31	1.46e-26	0.196308	0.349	0.204	1.71078
5	Elavl4	1.35e-25	2.51e-21	0.139608	0.341	0.202	1.68812
5	Apc	2.05e-54	3.8e-50	0.301724	0.539	0.321	1.67913
5	Mllt4	6.81e-16	1.27e-11	0.116638	0.228	0.138	1.65217
5	Gria2	5.22e-32	9.7e-28	0.207185	0.403	0.244	1.65164
5	Phf20l1	2.15e-25	4e-21	0.195066	0.322	0.196	1.64286
5	Rufy3	1.81e-23	3.37e-19	0.148214	0.342	0.211	1.62085
5	Ptprs	1.9e-18	3.52e-14	0.11454	0.283	0.175	1.61714
5	Klf7	1.35e-14	2.5e-10	0.10422	0.233	0.145	1.6069
5	Pax6	9.36e-29	1.74e-24	0.188534	0.391	0.244	1.60246
5	Scg5	8.98e-16	1.67e-11	0.120341	0.247	0.155	1.59355
5	Cep170	4.94e-22	9.17e-18	0.155924	0.332	0.209	1.58852
5	Map2	3.45e-40	6.41e-36	0.242802	0.494	0.311	1.58842
5	Gnao1	1.61e-15	2.99e-11	0.115457	0.261	0.165	1.58182
5	Serinc1	7.54e-27	1.4e-22	0.179807	0.407	0.262	1.55343
5	Nsg2	5.78e-15	1.07e-10	0.111244	0.266	0.172	1.54651
5	Celf2	1.72e-66	3.2e-62	0.360534	0.631	0.409	1.54279
5	Nhlh2	2.04e-22	3.79e-18	0.164932	0.393	0.256	1.53516
5	Fnbp1l	2.59e-25	4.82e-21	0.181137	0.406	0.265	1.53207
5	Zic1	6.85e-84	1.27e-79	0.386278	0.704	0.461	1.52711
5	Basp1	6.18e-66	1.15e-61	0.337932	0.655	0.43	1.52326
5	Sox4	2.09e-22	3.89e-18	0.179815	0.429	0.291	1.47423
5	Ank3	1.95e-18	3.62e-14	0.154419	0.372	0.255	1.45882
5	Cpe	1.07e-17	1.99e-13	0.141523	0.373	0.256	1.45703
5	Elavl3	9.54e-33	1.77e-28	0.22609	0.537	0.371	1.44744
5	D4Wsu53e	8.16e-20	1.52e-15	0.159245	0.424	0.296	1.43243
5	Itm2b	1.62e-34	3e-30	0.213127	0.574	0.404	1.42079
5	Hn1	7.61e-17	1.41e-12	0.14007	0.38	0.268	1.41791
5	Stmn3	7.3e-17	1.36e-12	0.139751	0.401	0.284	1.41197
5	Id2	6.52e-25	1.21e-20	0.221955	0.484	0.346	1.39884
5	Ckb	2.13e-64	3.96e-60	0.360704	0.742	0.545	1.36147
5	Syt11	2.02e-09	3.76e-05	0.105012	0.294	0.216	1.36111
5	Ptms	1.21e-43	2.25e-39	0.287145	0.651	0.481	1.35343
5	Gm1673	1.2e-12	2.22e-08	0.114188	0.391	0.291	1.34364
5	Eid1	4.36e-10	8.1e-06	0.107495	0.325	0.243	1.33745
5	Ncam1	4.95e-09	9.2e-05	0.106162	0.298	0.223	1.33632
5	Gpm6b	2.51e-12	4.66e-08	0.126187	0.383	0.288	1.32986
5	Chd7	1.21e-12	2.24e-08	0.144381	0.394	0.298	1.32215
5	Ttc3	1.75e-40	3.25e-36	0.298459	0.682	0.528	1.29167
5	Gm11223	5.44e-09	0.000101003	0.152567	0.32	0.25	1.28
5	Cd24a	2.61e-11	4.85e-07	0.135344	0.42	0.331	1.26888
5	Nfix	6.45e-29	1.2e-24	0.232681	0.618	0.489	1.2638
5	Ddah2	2.5e-14	4.64e-10	0.160924	0.505	0.404	1.25
5	Dync1i2	1.47e-14	2.73e-10	0.181492	0.488	0.393	1.24173
5	Atp2b1	1.97e-06	0.0366979	0.102052	0.347	0.282	1.2305
5	Marcksl1	2.4e-30	4.45e-26	0.246698	0.676	0.561	1.20499
5	Calm1	3.28e-43	6.09e-39	0.268946	0.772	0.642	1.20249
5	Tmsb4x	4.38e-167	8.14e-163	0.519037	0.934	0.787	1.18679
5	Tuba1a	2.1e-221	3.91e-217	0.643481	0.987	0.842	1.17221
5	Nfib	2.43e-79	4.51e-75	0.377677	0.915	0.783	1.16858
5	Igfbpl1	1.84e-08	0.000341504	0.104636	0.549	0.472	1.16314
5	Calm2	6.84e-72	1.27e-67	0.347228	0.871	0.749	1.16288
5	Tmsb10	5.98e-81	1.11e-76	0.355647	0.924	0.809	1.14215
5	Tcf4	7.53e-18	1.4e-13	0.188332	0.712	0.634	1.12303
5	Sfrs18	1.96e-08	0.000363676	0.144373	0.539	0.484	1.11364
5	Marcks	1.96e-33	3.64e-29	0.255023	0.844	0.772	1.09326
5	Tubb5	7.87e-21	1.46e-16	0.1744	0.863	0.798	1.08145
5	Atrx	3.19e-07	0.00592167	0.138435	0.569	0.533	1.06754
5	H3f3b	5.03e-17	9.34e-13	0.140522	0.893	0.85	1.05059
5	Ubb	2.86e-07	0.0053237	0.136087	0.711	0.693	1.02597
5	Hsp90ab1	6.78e-18	1.26e-13	0.134294	0.986	0.973	1.01336
5	Malat1	1.35e-92	2.52e-88	0.375199	0.993	0.981	1.01223
5	mt-Nd1	3.93e-18	7.31e-14	-0.158394	0.747	0.859	0.869616
5	Gm9800	7.95e-15	1.48e-10	-0.173713	0.6	0.702	0.854701
5	Anp32a	1.07e-12	1.98e-08	-0.122185	0.597	0.727	0.821183
5	Rps14	1.54e-42	2.86e-38	-0.290615	0.654	0.819	0.798535
5	Ptma	5.59e-24	1.04e-19	-0.214976	0.603	0.76	0.793421
5	Arl6ip1	2.04e-09	3.79e-05	-0.18919	0.328	0.414	0.79227
5	Gas5	3.76e-12	6.99e-08	-0.125823	0.413	0.527	0.783681
5	Rps9	3.78e-60	7.03e-56	-0.338667	0.636	0.815	0.780368
5	mt-Nd2	2.06e-11	3.84e-07	-0.107641	0.442	0.568	0.778169
5	Cox6c	2.82e-15	5.24e-11	-0.127253	0.474	0.612	0.77451
5	Psip1	6.97e-12	1.29e-07	-0.114968	0.373	0.484	0.770661
5	Serbp1	4.84e-35	8.99e-31	-0.246807	0.594	0.773	0.768435
5	Nedd4	1.81e-12	3.37e-08	-0.113076	0.369	0.485	0.760825
5	Ssb	8.26e-13	1.53e-08	-0.10487	0.405	0.533	0.75985
5	Rps26	2.95e-128	5.49e-124	-0.561507	0.664	0.879	0.755404
5	Rps5	1.07e-57	1.99e-53	-0.338361	0.588	0.786	0.748092
5	Eef1a1	2.52e-17	4.68e-13	-0.147426	0.432	0.579	0.746114
5	Ncl	8.29e-37	1.54e-32	-0.265073	0.547	0.737	0.742198
5	Rps3	7.39e-55	1.37e-50	-0.323667	0.576	0.784	0.734694
5	Chchd2	4.07e-21	7.57e-17	-0.159438	0.438	0.597	0.733668
5	Hnrnpdl	3.06e-15	5.68e-11	-0.138914	0.344	0.472	0.728813
5	Atp5b	3.7e-13	6.88e-09	-0.106479	0.316	0.437	0.723112
5	Rpl37	6.23e-34	1.16e-29	-0.23637	0.486	0.675	0.72
5	Rplp0	1.36e-59	2.53e-55	-0.376606	0.536	0.747	0.717537
5	Sub1	1.21e-14	2.24e-10	-0.125038	0.317	0.442	0.717194
5	Hnrnpc	1.09e-15	2.02e-11	-0.122199	0.367	0.512	0.716797
5	Rpl34	1.31e-23	2.43e-19	-0.186195	0.402	0.561	0.716577
5	Hnrnpu	1.11e-34	2.07e-30	-0.243266	0.479	0.67	0.714925
5	Uqcrh	1.83e-12	3.4e-08	-0.109223	0.288	0.403	0.71464
5	Cst3	2.52e-09	4.68e-05	-0.376066	0.194	0.274	0.708029
5	Atp5h	7.67e-12	1.43e-07	-0.102176	0.248	0.352	0.704545
5	Rps24	2e-40	3.71e-36	-0.26124	0.502	0.715	0.702098
5	Rpl38	1.61e-12	3e-08	-0.119985	0.257	0.367	0.700272
5	Ndufc2	7.67e-14	1.42e-09	-0.122767	0.272	0.389	0.699229
5	Rpl4	4.88e-60	9.08e-56	-0.336782	0.527	0.756	0.69709
5	Ndufa3	6.07e-13	1.13e-08	-0.111231	0.247	0.355	0.695774
5	Rpl32	1.26e-87	2.34e-83	-0.426018	0.565	0.816	0.692402
5	Rpl26	8.11e-45	1.51e-40	-0.274181	0.47	0.686	0.685131
5	Psmb1	9.85e-14	1.83e-09	-0.104556	0.258	0.377	0.68435
5	Rsl1d1	1.14e-13	2.12e-09	-0.116107	0.251	0.367	0.683924
5	Hspa5	2.07e-14	3.84e-10	-0.146256	0.249	0.367	0.678474
5	Ndufc1	6.35e-14	1.18e-09	-0.11232	0.251	0.37	0.678378
5	Wbp5	1.96e-13	3.63e-09	-0.107666	0.24	0.356	0.674157
5	E130114P18Rik	1e-18	1.86e-14	-0.171216	0.292	0.434	0.672811
5	Oaz1	6.92e-17	1.29e-12	-0.130029	0.273	0.406	0.672414
5	Prmt1	1.15e-11	2.14e-07	-0.104057	0.197	0.293	0.672355
5	Rpl13a	8.58e-99	1.6e-94	-0.477279	0.534	0.795	0.671698
5	Rpl37a	1.68e-28	3.13e-24	-0.190517	0.37	0.551	0.671506
5	Set	7.11e-14	1.32e-09	-0.119332	0.232	0.346	0.67052
5	Jun	1.47e-10	2.72e-06	-0.120929	0.176	0.263	0.669201
5	Ddx39b	2.46e-13	4.58e-09	-0.110251	0.217	0.325	0.667692
5	Atp5k	5.01e-14	9.32e-10	-0.110119	0.236	0.354	0.666666
5	Hnrnpab	7.49e-16	1.39e-11	-0.128114	0.261	0.392	0.665816
5	Pcbp2	1.66e-14	3.09e-10	-0.118191	0.227	0.342	0.663742
5	Hnrnpm	1.97e-24	3.67e-20	-0.172671	0.346	0.522	0.662835
5	Psma4	7.62e-14	1.42e-09	-0.113845	0.221	0.334	0.661676
5	Rbm8a	1.37e-12	2.54e-08	-0.101731	0.209	0.316	0.661392
5	Cald1	5.89e-12	1.09e-07	-0.110295	0.191	0.289	0.660899
5	Rps15a	2.98e-53	5.54e-49	-0.31625	0.465	0.704	0.660511
5	Hsp90b1	4.4e-24	8.18e-20	-0.192644	0.325	0.493	0.659229
5	Rps15	4.38e-34	8.14e-30	-0.225511	0.366	0.558	0.655914
5	Cox7b	9.47e-18	1.76e-13	-0.136993	0.257	0.392	0.655612
5	Hint1	3.58e-23	6.66e-19	-0.166806	0.29	0.444	0.653153
5	Rpl7	8.57e-13	1.59e-08	-0.113518	0.188	0.288	0.652778
5	Gm13826	1.79e-21	3.33e-17	-0.163692	0.289	0.443	0.65237
5	Park7	1.05e-12	1.96e-08	-0.102758	0.192	0.295	0.650847
5	Pabpc1	9.97e-62	1.85e-57	-0.33241	0.477	0.733	0.65075
5	Fth1	2.25e-28	4.17e-24	-0.295127	0.314	0.483	0.650103
5	Rpl41	2.94e-81	5.47e-77	-0.420261	0.493	0.76	0.648684
5	Shfm1	5.39e-29	1e-24	-0.193846	0.319	0.495	0.644444
5	Eif4a1	1.72e-24	3.21e-20	-0.177082	0.295	0.458	0.644105
5	Uqcrq	6.71e-14	1.25e-09	-0.106774	0.202	0.314	0.643312
5	Cbx3	1.43e-12	2.66e-08	-0.110988	0.18	0.28	0.642857
5	Mrfap1	1.04e-14	1.93e-10	-0.117351	0.205	0.319	0.642633
5	Rps19	7.62e-140	1.42e-135	-0.597257	0.52	0.811	0.641184
5	Thrap3	2.63e-13	4.88e-09	-0.115472	0.178	0.28	0.635714
5	Ybx1	9.69e-46	1.8e-41	-0.269836	0.402	0.635	0.633071
5	Scaf11	8.06e-13	1.5e-08	-0.110926	0.172	0.273	0.630036
5	Eif3k	1.53e-13	2.85e-09	-0.108876	0.177	0.281	0.629893
5	Ccnd2	2.41e-27	4.48e-23	-0.227047	0.301	0.478	0.629707
5	Ezh2	7.44e-16	1.38e-11	-0.133944	0.204	0.324	0.629629
5	Rpl39	1.03e-66	1.91e-62	-0.353068	0.438	0.696	0.62931
5	Atp5e	1.76e-25	3.27e-21	-0.173193	0.279	0.444	0.628378
5	Ndufa2	8.19e-22	1.52e-17	-0.154154	0.255	0.407	0.626535
5	Snrpd3	9.38e-22	1.74e-17	-0.153408	0.257	0.411	0.625304
5	Rpl23	1.14e-28	2.12e-24	-0.198834	0.295	0.473	0.623679
5	Gm8292	3.54e-22	6.57e-18	-0.153476	0.257	0.413	0.622276
5	Cbx5	4.36e-24	8.1e-20	-0.177763	0.265	0.427	0.620609
5	Hmgn1	2.77e-38	5.14e-34	-0.235142	0.341	0.55	0.62
5	Psmb6	8.44e-16	1.57e-11	-0.111774	0.2	0.323	0.619195
5	Ndufa7	9.63e-16	1.79e-11	-0.110751	0.191	0.31	0.616129
5	Rplp1	2.53e-81	4.7e-77	-0.406561	0.44	0.716	0.614525
5	Eef1g	2.91e-16	5.41e-12	-0.117565	0.195	0.318	0.613207
5	Apoe	9.94e-10	1.85e-05	-0.852973	0.114	0.186	0.612903
5	Hnrnpd	4.91e-19	9.12e-15	-0.13498	0.22	0.36	0.611111
5	Srsf3	1.17e-30	2.17e-26	-0.207327	0.281	0.461	0.609544
5	Npc2	9.58e-13	1.78e-08	-0.111749	0.152	0.25	0.608
5	Rps3a1	5.7e-52	1.06e-47	-0.304498	0.364	0.601	0.605657
5	Snrpe	2.78e-23	5.17e-19	-0.168144	0.23	0.381	0.603674
5	Eef1b2	1.3e-40	2.41e-36	-0.253382	0.318	0.528	0.602273
5	Smarca5	1.48e-16	2.75e-12	-0.134401	0.178	0.296	0.601351
5	Gm2694	2.83e-13	5.26e-09	-0.111519	0.149	0.248	0.600806
5	Rplp2	1.15e-57	2.13e-53	-0.317097	0.361	0.602	0.599668
5	Gm10075	3.61e-48	6.71e-44	-0.303642	0.344	0.574	0.599303
5	Naca	1.27e-25	2.35e-21	-0.176935	0.243	0.406	0.598522
5	Pdia3	3.77e-15	7e-11	-0.120258	0.165	0.276	0.597826
5	Mrpl52	1.05e-14	1.94e-10	-0.112359	0.162	0.271	0.597786
5	Rps21	5.24e-54	9.74e-50	-0.310487	0.375	0.628	0.597134
5	Uqcr11	3.55e-18	6.6e-14	-0.127271	0.189	0.317	0.596214
5	Rpl18a	6.49e-19	1.21e-14	-0.142989	0.193	0.325	0.593846
5	Rpl8	7.68e-58	1.43e-53	-0.328789	0.361	0.608	0.59375
5	Ptges3	1.02e-13	1.9e-09	-0.104524	0.147	0.249	0.590361
5	Uqcr10	1.33e-15	2.46e-11	-0.110431	0.167	0.283	0.590106
5	Minos1	2.66e-18	4.94e-14	-0.134423	0.178	0.303	0.587459
5	Nop10	3.27e-20	6.07e-16	-0.138269	0.198	0.339	0.584071
5	Rps11	2.3e-58	4.27e-54	-0.317525	0.354	0.608	0.582237
5	Sod1	6.46e-20	1.2e-15	-0.14601	0.185	0.318	0.581761
5	Apex1	1.86e-16	3.46e-12	-0.118674	0.162	0.28	0.578571
5	Fkbp3	8.24e-63	1.53e-58	-0.349114	0.365	0.631	0.578447
5	Banf1	9.28e-26	1.72e-21	-0.177479	0.219	0.379	0.577836
5	Rpl14	2.23e-46	4.14e-42	-0.274683	0.305	0.533	0.572233
5	Supt16	3.83e-23	7.12e-19	-0.161942	0.201	0.352	0.571023
5	Smc6	5.94e-17	1.1e-12	-0.136166	0.157	0.275	0.570909
5	Uba52	6.13e-16	1.14e-11	-0.12354	0.147	0.258	0.569767
5	Rps7	2.42e-17	4.5e-13	-0.127371	0.159	0.28	0.567857
5	Rad21	1e-16	1.86e-12	-0.131576	0.155	0.273	0.567765
5	Cdk4	3.78e-35	7.03e-31	-0.214723	0.258	0.455	0.567033
5	Rps10	1.69e-37	3.14e-33	-0.236721	0.263	0.464	0.56681
5	Zeb1	2.17e-17	4.03e-13	-0.124273	0.163	0.288	0.565972
5	Chchd1	1.6e-14	2.98e-10	-0.104392	0.134	0.237	0.565401
5	Eif5a	1.02e-21	1.89e-17	-0.143032	0.188	0.333	0.564564
5	Rpl35	3.08e-18	5.73e-14	-0.139223	0.16	0.284	0.56338
5	Nucks1	3.43e-24	6.38e-20	-0.173944	0.19	0.34	0.558823
5	Rpl22	6.35e-83	1.18e-78	-0.399589	0.386	0.691	0.558611
5	Snrpd1	2.55e-20	4.73e-16	-0.13816	0.167	0.299	0.558528
5	Sfrp1	1.69e-65	3.14e-61	-0.424997	0.329	0.591	0.556683
5	Timm13	1.07e-14	1.99e-10	-0.106771	0.128	0.23	0.556521
5	Slc25a5	2.82e-34	5.25e-30	-0.213789	0.243	0.437	0.556064
5	Arpp19	8.61e-15	1.6e-10	-0.10149	0.134	0.241	0.556016
5	Rps28	1.24e-33	2.3e-29	-0.225287	0.234	0.423	0.553191
5	Gm9843	2.53e-18	4.69e-14	-0.128242	0.153	0.277	0.552346
5	Cd63	1.22e-55	2.26e-51	-0.309917	0.303	0.552	0.548913
5	Rpl13	4.54e-56	8.43e-52	-0.296861	0.307	0.56	0.548214
5	Nap1l1	1.53e-26	2.85e-22	-0.172055	0.195	0.357	0.546218
5	Cd81	4.46e-17	8.28e-13	-0.139521	0.134	0.247	0.54251
5	Rps24-ps3	5.35e-15	9.94e-11	-0.100712	0.125	0.231	0.541125
5	Rps25	2.62e-36	4.87e-32	-0.254911	0.227	0.421	0.539192
5	Tspan3	4.47e-17	8.32e-13	-0.127504	0.132	0.245	0.538775
5	Gnb2l1	1.3e-35	2.42e-31	-0.216308	0.226	0.421	0.536817
5	Hnrnpl	9.91e-19	1.84e-14	-0.130257	0.142	0.265	0.535849
5	Mrpl18	2.09e-15	3.89e-11	-0.108522	0.122	0.228	0.535087
5	H2afy	1.72e-24	3.2e-20	-0.157855	0.177	0.331	0.534743
5	Nolc1	4.51e-16	8.38e-12	-0.117213	0.127	0.238	0.533613
5	Cnbp	1.13e-48	2.11e-44	-0.278405	0.267	0.503	0.530815
5	Txn1	9.11e-27	1.69e-22	-0.162413	0.182	0.343	0.530612
5	Snrpg	5.18e-32	9.62e-28	-0.196751	0.202	0.384	0.526042
5	H2afv	2.72e-51	5.06e-47	-0.305738	0.265	0.504	0.525794
5	Srsf10	8.52e-19	1.58e-14	-0.128733	0.133	0.255	0.521568
5	Rpl36al	5.16e-20	9.6e-16	-0.13685	0.137	0.263	0.520912
5	Snrpb	2.01e-24	3.73e-20	-0.148856	0.164	0.315	0.520635
5	Pa2g4	6.68e-27	1.24e-22	-0.17252	0.172	0.331	0.519637
5	Rpl14-ps1	2.39e-36	4.44e-32	-0.219264	0.213	0.411	0.518248
5	Rps20	4.26e-57	7.92e-53	-0.313495	0.274	0.529	0.517958
5	Rpl29	2.89e-15	5.36e-11	-0.10438	0.109	0.211	0.516587
5	Ndufa12	2.69e-28	5e-24	-0.169591	0.176	0.343	0.513119
5	Eif3i	2.82e-16	5.24e-12	-0.103985	0.113	0.222	0.509009
5	Rpl35a	6.25e-41	1.16e-36	-0.248533	0.213	0.42	0.507143
5	Snrpf	3.86e-39	7.18e-35	-0.225438	0.211	0.417	0.505995
5	Gtpbp4	2.69e-14	5e-10	-0.101339	0.098	0.194	0.505154
5	Mycn	4.82e-15	8.96e-11	-0.111513	0.099	0.197	0.502538
5	Ddx21	4.61e-16	8.57e-12	-0.111302	0.105	0.209	0.502392
5	Nasp	1.53e-52	2.85e-48	-0.33496	0.245	0.488	0.502049
5	Rps8	1.52e-29	2.82e-25	-0.17756	0.172	0.343	0.501458
5	Dek	1.27e-59	2.37e-55	-0.368841	0.25	0.502	0.498008
5	Hspe1	3.94e-20	7.33e-16	-0.134283	0.125	0.251	0.498008
5	Hdgf	4.1e-18	7.62e-14	-0.120502	0.115	0.232	0.495689
5	Nudc	1.67e-17	3.1e-13	-0.114409	0.111	0.225	0.493333
5	Itgb1	1.5e-23	2.79e-19	-0.15467	0.137	0.28	0.489286
5	Anp32e	7.58e-54	1.41e-49	-0.318316	0.231	0.473	0.488372
5	Polr2i	1.01e-16	1.87e-12	-0.109275	0.102	0.209	0.488038
5	Tomm7	3.65e-31	6.79e-27	-0.176356	0.169	0.347	0.487032
5	Pfn1	8.16e-22	1.52e-17	-0.139298	0.128	0.263	0.486692
5	Rpl6	1.18e-22	2.19e-18	-0.142721	0.131	0.27	0.485185
5	Nop56	1.77e-16	3.28e-12	-0.110246	0.098	0.203	0.482758
5	Slc29a1	5.5e-30	1.02e-25	-0.189218	0.152	0.321	0.47352
5	Eny2	1.16e-18	2.16e-14	-0.114409	0.106	0.224	0.473214
5	Hspd1	7.79e-36	1.45e-31	-0.21031	0.17	0.36	0.472222
5	Srsf7	2.34e-19	4.35e-15	-0.124606	0.105	0.223	0.470852
5	Rpl18	2.07e-22	3.84e-18	-0.140501	0.115	0.247	0.465587
5	Lmnb1	8.67e-21	1.61e-16	-0.137177	0.106	0.229	0.462882
5	Hmgb1	2.73e-37	5.07e-33	-0.221768	0.165	0.359	0.45961
5	Rps2	2.71e-20	5.04e-16	-0.145127	0.102	0.222	0.459459
5	Rps18	2.6e-20	4.83e-16	-0.149843	0.101	0.22	0.459091
5	C1qbp	2.21e-19	4.11e-15	-0.121451	0.1	0.218	0.458715
5	Naa38	7.05e-17	1.31e-12	-0.107757	0.088	0.192	0.458333
5	Snrpd2	1.11e-30	2.06e-26	-0.179328	0.141	0.308	0.457792
5	Dpysl4	1.98e-20	3.67e-16	-0.144599	0.102	0.223	0.457399
5	Rps27l	2.94e-37	5.45e-33	-0.20556	0.164	0.359	0.456824
5	Ssrp1	8.01e-23	1.49e-18	-0.134137	0.114	0.25	0.456
5	Mrpl42	7.51e-16	1.4e-11	-0.102382	0.082	0.18	0.455555
5	Cbfa2t3	2.86e-21	5.32e-17	-0.141094	0.105	0.231	0.454545
5	Wdr89	1.79e-17	3.33e-13	-0.10785	0.09	0.198	0.454545
5	2700094K13Rik	2.96e-40	5.5e-36	-0.237229	0.166	0.369	0.449864
5	Pdia6	1.39e-17	2.59e-13	-0.11299	0.087	0.194	0.448453
5	Eef1d	3.84e-16	7.13e-12	-0.100553	0.081	0.181	0.447514
5	Ranbp1	7.68e-72	1.43e-67	-0.379191	0.23	0.515	0.446602
5	Npm1	2.98e-92	5.54e-88	-0.422327	0.265	0.594	0.446128
5	Rpl3	5.85e-33	1.09e-28	-0.19077	0.141	0.317	0.444795
5	Gm11478	2.73e-17	5.08e-13	-0.111048	0.082	0.186	0.44086
5	G3bp1	1.18e-20	2.2e-16	-0.12687	0.096	0.218	0.440367
5	Nop58	5.21e-47	9.69e-43	-0.265348	0.174	0.398	0.437186
5	Tuba1b	1.5e-58	2.78e-54	-0.352531	0.191	0.442	0.432127
5	Rps4x	4.03e-21	7.49e-17	-0.12758	0.093	0.216	0.430555
5	Pkm	9.07e-26	1.69e-21	-0.146572	0.11	0.256	0.429687
5	Cltb	1.73e-21	3.21e-17	-0.145098	0.091	0.213	0.42723
5	Rps3a3	1.89e-13	3.51e-09	-0.124411	0.057	0.135	0.422222
5	Rps16	6.85e-16	1.27e-11	-0.101399	0.069	0.164	0.420731
5	Smim11	9.31e-17	1.73e-12	-0.100999	0.073	0.174	0.41954
5	Gm10263	1.48e-22	2.76e-18	-0.157147	0.092	0.22	0.418182
5	Ccdc34	3.17e-22	5.89e-18	-0.137733	0.092	0.221	0.416289
5	Sf3b5	5.2e-18	9.67e-14	-0.104978	0.076	0.183	0.4153
5	Hjurp	2.31e-18	4.29e-14	-0.112724	0.076	0.184	0.413043
5	Lsm6	5.58e-25	1.04e-20	-0.144022	0.097	0.235	0.412766
5	Myl12a	4.65e-21	8.64e-17	-0.129684	0.084	0.204	0.411765
5	Hist1h1e	5.21e-17	9.69e-13	-0.131174	0.068	0.167	0.407185
5	Ran	4e-56	7.43e-52	-0.289844	0.17	0.42	0.404762
5	Gm10260	3.09e-21	5.74e-17	-0.123152	0.082	0.203	0.403941
5	Lyar	1.96e-22	3.65e-18	-0.137835	0.086	0.213	0.403756
5	Lsm4	1.18e-29	2.19e-25	-0.161099	0.109	0.27	0.403704
5	Mcm7	2.76e-27	5.13e-23	-0.158731	0.096	0.243	0.395062
5	Dtymk	2.85e-30	5.3e-26	-0.17472	0.102	0.259	0.393822
5	Tpm4	7.25e-26	1.35e-21	-0.144914	0.092	0.234	0.393162
5	Bola2	2.01e-28	3.74e-24	-0.150788	0.099	0.252	0.392857
5	Dnmt1	2.56e-20	4.76e-16	-0.124128	0.074	0.189	0.391534
5	Gnl3	4.25e-18	7.9e-14	-0.10628	0.065	0.169	0.384615
5	Rpsa	3.66e-19	6.8e-15	-0.106845	0.068	0.177	0.384181
5	Mif	2.49e-55	4.62e-51	-0.274136	0.152	0.396	0.383838
5	H2afz	5.56e-48	1.03e-43	-0.268054	0.131	0.349	0.375358
5	Ldha	6.26e-20	1.16e-15	-0.118946	0.065	0.175	0.371428
5	Dnajc9	6.64e-28	1.23e-23	-0.159857	0.086	0.232	0.370689
5	Trp53	1.2e-23	2.24e-19	-0.128157	0.075	0.204	0.367647
5	Rpl22l1	2.45e-51	4.55e-47	-0.259685	0.131	0.361	0.362881
5	Pou3f2	1.03e-21	1.92e-17	-0.127425	0.065	0.183	0.355191
5	Cdk6	1.59e-18	2.96e-14	-0.108655	0.053	0.152	0.348684
5	Tshz2	1.41e-24	2.62e-20	-0.14259	0.069	0.2	0.345
5	Usp1	8.05e-30	1.5e-25	-0.168278	0.08	0.232	0.344827
5	Rpl3-ps1	6.65e-24	1.24e-19	-0.127042	0.063	0.187	0.336898
5	Rps19-ps11	1.64e-19	3.06e-15	-0.112052	0.052	0.155	0.335484
5	Rnd3	3.12e-53	5.81e-49	-0.277181	0.117	0.351	0.333333
5	Ppp1r14b	6.55e-19	1.22e-14	-0.104466	0.049	0.149	0.328859
5	Gm10076	2.58e-27	4.8e-23	-0.152892	0.066	0.205	0.321951
5	Hpca	1.52e-21	2.82e-17	-0.138307	0.052	0.162	0.320987
5	Hirip3	1.7e-36	3.16e-32	-0.213179	0.082	0.256	0.320312
5	Rif1	9.93e-20	1.85e-15	-0.111184	0.048	0.152	0.315789
5	Tipin	1.19e-22	2.22e-18	-0.12596	0.053	0.169	0.313609
5	Anp32b	1.21e-87	2.25e-83	-0.42611	0.148	0.472	0.313559
5	Rpa3	4.17e-22	7.74e-18	-0.112633	0.052	0.166	0.313253
5	Nhp2	3.34e-28	6.21e-24	-0.142617	0.064	0.205	0.312195
5	Dctpp1	7.82e-23	1.45e-18	-0.116843	0.053	0.17	0.311765
5	Paics	1.8e-34	3.34e-30	-0.179032	0.075	0.241	0.311203
5	Draxin	6.38e-41	1.19e-36	-0.21508	0.085	0.275	0.309091
5	Lig1	2.68e-30	4.98e-26	-0.182171	0.067	0.218	0.307339
5	Smc4	3.74e-60	6.94e-56	-0.364445	0.108	0.355	0.304225
5	Dkc1	7.97e-29	1.48e-24	-0.147226	0.059	0.201	0.293532
5	RP23-45G16.5	1.12e-24	2.09e-20	-0.140961	0.051	0.175	0.291428
5	Dbi	7.97e-48	1.48e-43	-0.336594	0.086	0.297	0.289562
5	Islr2	9.24e-27	1.72e-22	-0.144399	0.051	0.181	0.281768
5	C1ql1	8.69e-22	1.61e-17	-0.117177	0.042	0.151	0.278146
5	Rrm1	3.61e-20	6.71e-16	-0.107374	0.038	0.139	0.273381
5	Prim1	7.92e-25	1.47e-20	-0.134165	0.045	0.165	0.272727
5	Hmgn5	2.3e-36	4.27e-32	-0.205292	0.062	0.229	0.270742
5	Prdx4	4.11e-27	7.65e-23	-0.133621	0.049	0.181	0.270718
5	Prdx1	9.79e-85	1.82e-80	-0.354725	0.111	0.419	0.264916
5	Sec11c	3.41e-22	6.33e-18	-0.116599	0.039	0.148	0.263513
5	Siva1	1.23e-26	2.28e-22	-0.135777	0.044	0.171	0.25731
5	Tbata	1.05e-25	1.96e-21	-0.151177	0.042	0.165	0.254545
5	Dut	1.28e-41	2.39e-37	-0.207424	0.061	0.244	0.25
5	Sparcl1	6.51e-23	1.21e-18	-0.328541	0.036	0.145	0.248276
5	Gnai2	1.32e-26	2.46e-22	-0.137328	0.04	0.166	0.240964
5	Tmpo	9.03e-33	1.68e-28	-0.163312	0.047	0.198	0.237374
5	Pcna	7.16e-39	1.33e-34	-0.199914	0.053	0.224	0.236607
5	Mdk	4.04e-59	7.52e-55	-0.313674	0.071	0.309	0.229773
5	B2m	5.02e-27	9.33e-23	-0.239226	0.037	0.162	0.228395
5	Smc2	2.17e-76	4.03e-72	-0.431585	0.084	0.368	0.228261
5	Fam210b	1.4e-38	2.61e-34	-0.190875	0.049	0.219	0.223744
5	Prdx6	1.2e-26	2.23e-22	-0.134581	0.035	0.158	0.221519
5	Cadm1	8.31e-48	1.54e-43	-0.223656	0.057	0.259	0.220077
5	Top2a	1.48e-63	2.75e-59	-0.507105	0.068	0.313	0.217252
5	Ifitm2	3.93e-23	7.3e-19	-0.114414	0.03	0.139	0.215827
5	Atad2	4.04e-21	7.5e-17	-0.112741	0.027	0.126	0.214286
5	Mt1	2.08e-24	3.86e-20	-0.241118	0.029	0.141	0.205674
5	H2afx	2.21e-24	4.1e-20	-0.126359	0.029	0.141	0.205674
5	Incenp	4.93e-26	9.17e-22	-0.144084	0.029	0.147	0.197279
5	Lgals1	1.18e-31	2.2e-27	-0.177206	0.034	0.174	0.195402
5	Tead2	4.62e-32	8.59e-28	-0.147788	0.032	0.173	0.184971
5	Sgol2	1.34e-18	2.48e-14	-0.106147	0.019	0.103	0.184466
5	Tacc3	8.21e-21	1.53e-16	-0.106575	0.021	0.114	0.18421
5	Mki67	7.34e-60	1.36e-55	-0.3918	0.052	0.286	0.181818
5	Hells	4.78e-26	8.88e-22	-0.134767	0.026	0.143	0.181818
5	Hmmr	2.11e-19	3.93e-15	-0.111896	0.019	0.106	0.179245
5	Cenpf	1.57e-44	2.91e-40	-0.338491	0.04	0.224	0.178571
5	Cks1b	1.43e-37	2.66e-33	-0.178372	0.035	0.196	0.178571
5	Hmgn2	3.91e-49	7.26e-45	-0.242881	0.04	0.239	0.167364
5	Hsd11b2	8.42e-24	1.56e-19	-0.112814	0.02	0.124	0.16129
5	Cenpe	2.89e-31	5.36e-27	-0.215095	0.026	0.162	0.160494
5	Pdgfa	4.22e-23	7.84e-19	-0.111584	0.019	0.12	0.158333
5	Hist1h1b	2.48e-27	4.61e-23	-0.201896	0.022	0.139	0.158273
5	Hmgb2	1.99e-89	3.69e-85	-0.476367	0.056	0.365	0.153425
5	Sox9	2.61e-20	4.85e-16	-0.102247	0.016	0.105	0.152381
5	Cenpq	8.28e-22	1.54e-17	-0.10638	0.017	0.112	0.151786
5	Ube2c	6.38e-28	1.19e-23	-0.19381	0.021	0.14	0.15
5	Mt2	4.86e-20	9.03e-16	-0.13735	0.015	0.102	0.147059
5	Ckap2	2.15e-23	4e-19	-0.117415	0.016	0.116	0.137931
5	Prc1	5.04e-33	9.36e-29	-0.193875	0.022	0.16	0.1375
5	Nusap1	2.01e-34	3.74e-30	-0.202506	0.023	0.168	0.136905
5	Casc5	2.22e-27	4.13e-23	-0.143377	0.018	0.134	0.134328
5	Tyms	6.38e-23	1.19e-18	-0.106666	0.015	0.113	0.132743
5	Cdca8	2.19e-30	4.07e-26	-0.144358	0.019	0.146	0.130137
5	Esco2	1.49e-25	2.77e-21	-0.130707	0.016	0.124	0.129032
5	Spc25	3.37e-29	6.27e-25	-0.149391	0.018	0.14	0.128571
5	Kif15	2.47e-22	4.6e-18	-0.110897	0.014	0.109	0.12844
5	Ccnd1	2.12e-77	3.93e-73	-0.358732	0.04	0.317	0.126183
5	Srebf1	9.43e-44	1.75e-39	-0.199998	0.024	0.2	0.12
5	Mcm6	1.68e-34	3.12e-30	-0.157223	0.019	0.16	0.11875
5	2810417H13Rik	7.42e-69	1.38e-64	-0.371644	0.034	0.288	0.118056
5	Ccna2	1.7e-22	3.16e-18	-0.1054	0.012	0.107	0.112149
5	Pbk	3.21e-31	5.97e-27	-0.152682	0.016	0.144	0.111111
5	Ckap2l	4.6e-25	8.54e-21	-0.125376	0.013	0.117	0.111111
5	Cenpa	1.29e-29	2.4e-25	-0.171993	0.015	0.137	0.109489
5	Cdk1	1.81e-26	3.36e-22	-0.131236	0.013	0.123	0.105691
5	Kif11	1.78e-22	3.32e-18	-0.108714	0.011	0.105	0.104762
5	Tpx2	2.99e-38	5.56e-34	-0.201029	0.018	0.172	0.104651
5	Rrm2	2.48e-35	4.61e-31	-0.166312	0.016	0.158	0.101266
5	Mcm3	7.75e-29	1.44e-24	-0.129017	0.013	0.131	0.0992366
5	Cdca7	1.94e-38	3.61e-34	-0.164331	0.015	0.167	0.0898203
5	Birc5	1.31e-32	2.43e-28	-0.156353	0.012	0.143	0.083916
5	Spc24	3.62e-29	6.73e-25	-0.128476	0.009	0.126	0.0714285
5	Zfp36l1	1.8e-26	3.34e-22	-0.126694	0.007	0.113	0.0619468
6	Tk1	4.12e-106	7.65e-102	0.18067	0.222	0.047	4.72339
6	Ccne2	2.33e-95	4.33e-91	0.211678	0.247	0.062	3.98386
6	Hist1h2ak	4.61e-81	8.57e-77	0.186993	0.217	0.055	3.94545
6	Tcf19	8.85e-52	1.64e-47	0.104099	0.146	0.038	3.8421
6	Chaf1b	1.48e-45	2.76e-41	0.104949	0.135	0.037	3.64864
6	Rrm2	8.24e-169	1.53e-164	0.337907	0.464	0.128	3.625
6	Slfn9	7.71e-48	1.43e-43	0.105644	0.148	0.041	3.60975
6	Fen1	2.59e-60	4.81e-56	0.143167	0.202	0.06	3.36666
6	Hist1h1b	3.65e-117	6.78e-113	0.29965	0.383	0.115	3.33043
6	Hells	5.86e-122	1.09e-117	0.287657	0.391	0.118	3.31356
6	Tyms	4.7e-92	8.74e-88	0.221043	0.307	0.093	3.30107
6	Clspn	8.72e-74	1.62e-69	0.182652	0.262	0.081	3.23456
6	Fam111a	1.11e-59	2.06e-55	0.163865	0.216	0.067	3.22388
6	Wdr76	1.17e-41	2.17e-37	0.104699	0.151	0.047	3.21276
6	Uhrf1	2.92e-52	5.43e-48	0.130345	0.189	0.059	3.20338
6	Rpa2	2.84e-61	5.28e-57	0.147129	0.226	0.071	3.18309
6	Atad2	1.79e-93	3.33e-89	0.224572	0.334	0.105	3.18095
6	Dtl	1.63e-42	3.04e-38	0.105053	0.163	0.052	3.13461
6	Pola1	5.27e-45	9.8e-41	0.116345	0.171	0.055	3.10909
6	Psmc3ip	1.42e-49	2.63e-45	0.126235	0.189	0.061	3.09836
6	2810417H13Rik	8.52e-256	1.58e-251	0.584072	0.738	0.24	3.075
6	Cenph	1.05e-67	1.95e-63	0.178275	0.262	0.086	3.04651
6	Dhfr	4.42e-53	8.21e-49	0.145736	0.207	0.068	3.04411
6	Rad51	1.72e-36	3.19e-32	0.105233	0.146	0.048	3.04166
6	Mcm3	3.6e-83	6.69e-79	0.207493	0.328	0.11	2.98182
6	Lig1	5.37e-158	9.97e-154	0.38836	0.55	0.185	2.97297
6	Esco2	7.74e-77	1.44e-72	0.214805	0.308	0.104	2.96154
6	Gmnn	1.51e-51	2.81e-47	0.148391	0.219	0.075	2.92
6	Mcm6	9.52e-99	1.77e-94	0.248511	0.393	0.135	2.91111
6	Fbxo5	3.33e-53	6.19e-49	0.144435	0.231	0.08	2.8875
6	Rad51ap1	8.14e-57	1.51e-52	0.155989	0.254	0.09	2.82222
6	Plk4	1.45e-35	2.69e-31	0.10422	0.166	0.059	2.81355
6	Slbp	6.11e-41	1.14e-36	0.124523	0.188	0.067	2.80597
6	Cenpq	8.45e-59	1.57e-54	0.174344	0.265	0.095	2.78947
6	Mcm2	2.22e-42	4.12e-38	0.125137	0.199	0.072	2.76389
6	Mcm4	1.96e-45	3.65e-41	0.131359	0.217	0.079	2.74683
6	Brca2	3.54e-41	6.59e-37	0.123437	0.199	0.073	2.72602
6	Spc24	1.55e-60	2.87e-56	0.174983	0.289	0.107	2.70093
6	Pold3	4.84e-35	9e-31	0.106944	0.172	0.064	2.6875
6	Cenpm	5.97e-36	1.11e-31	0.109828	0.184	0.069	2.66666
6	Pcna	6.2e-124	1.15e-119	0.340261	0.513	0.193	2.65803
6	Rfc4	2.02e-55	3.75e-51	0.168531	0.277	0.105	2.63809
6	Rrm1	5.53e-64	1.03e-59	0.19273	0.315	0.12	2.625
6	Nup85	5.14e-36	9.55e-32	0.112628	0.186	0.071	2.61971
6	Prim1	3.08e-77	5.73e-73	0.224517	0.374	0.143	2.61538
6	Cenpk	1.8e-46	3.35e-42	0.14065	0.243	0.093	2.6129
6	Mcm5	1.63e-31	3.02e-27	0.105467	0.167	0.064	2.60937
6	Rfc2	8.32e-38	1.55e-33	0.12149	0.205	0.08	2.5625
6	Cklf	4.26e-32	7.91e-28	0.113017	0.176	0.069	2.55072
6	Atad5	4.68e-41	8.7e-37	0.13243	0.227	0.089	2.55056
6	Chaf1a	3.63e-33	6.75e-29	0.111986	0.185	0.073	2.53424
6	Rfc3	1.03e-53	1.91e-49	0.167372	0.292	0.116	2.51724
6	Pbk	1.48e-57	2.75e-53	0.185619	0.312	0.124	2.51613
6	Dut	1.5e-106	2.78e-102	0.299913	0.524	0.212	2.4717
6	Dnmt1	4.7e-76	8.73e-72	0.23264	0.408	0.166	2.45783
6	Rbbp8	3.32e-30	6.16e-26	0.117064	0.18	0.074	2.43243
6	Ubr7	3.96e-28	7.36e-24	0.104069	0.17	0.07	2.42857
6	Siva1	2.14e-62	3.97e-58	0.196205	0.359	0.149	2.40939
6	Dnajc9	2.43e-91	4.52e-87	0.270821	0.49	0.204	2.40196
6	Tipin	5.35e-61	9.95e-57	0.19763	0.355	0.148	2.39865
6	Top2a	3.31e-99	6.16e-95	0.276451	0.642	0.274	2.34306
6	Pmf1	3.52e-28	6.53e-24	0.106209	0.187	0.08	2.3375
6	Ncapg	4.03e-29	7.49e-25	0.105824	0.196	0.084	2.33333
6	Lbr	7.81e-29	1.45e-24	0.10574	0.191	0.082	2.32927
6	Cdca7	1.27e-52	2.36e-48	0.176589	0.336	0.145	2.31724
6	Hist1h1e	1e-50	1.86e-46	0.21016	0.335	0.149	2.24832
6	Cenpw	2.14e-28	3.98e-24	0.110489	0.206	0.092	2.23913
6	Cdk1	7.45e-32	1.38e-27	0.115444	0.239	0.107	2.23364
6	Prdx4	4.28e-49	7.95e-45	0.190877	0.347	0.16	2.16875
6	Rpa3	2.71e-42	5.03e-38	0.15601	0.319	0.148	2.1554
6	Rbbp7	4.52e-51	8.39e-47	0.186732	0.373	0.174	2.14368
6	Dctpp1	2.44e-42	4.54e-38	0.164851	0.323	0.152	2.125
6	Paics	5.05e-65	9.38e-61	0.243935	0.454	0.215	2.11163
6	Bok	7.9e-25	1.47e-20	0.102603	0.211	0.101	2.08911
6	Idh2	2.5e-28	4.65e-24	0.115552	0.236	0.113	2.08849
6	Naa50	4.51e-35	8.38e-31	0.142834	0.288	0.138	2.08696
6	Tbata	8.31e-37	1.54e-32	0.171639	0.305	0.147	2.07483
6	Sae1	4.03e-33	7.49e-29	0.133132	0.28	0.135	2.07407
6	Dtymk	3.6e-65	6.69e-61	0.237233	0.482	0.233	2.06867
6	Casc5	6.68e-27	1.24e-22	0.109	0.244	0.118	2.06779
6	Ccp110	9.24e-24	1.72e-19	0.106431	0.209	0.102	2.04902
6	2700029M09Rik	2.51e-38	4.67e-34	0.147964	0.334	0.164	2.03658
6	Usp1	1.04e-51	1.94e-47	0.203644	0.422	0.208	2.02885
6	Etf1	9.9e-26	1.84e-21	0.106765	0.235	0.116	2.02586
6	Mcm7	2.38e-55	4.42e-51	0.214105	0.443	0.219	2.02283
6	Etfa	1.28e-27	2.38e-23	0.116429	0.254	0.126	2.01587
6	Rif1	2.67e-30	4.96e-26	0.142735	0.274	0.136	2.0147
6	Birc5	7.9e-27	1.47e-22	0.11733	0.253	0.126	2.00793
6	Ctdspl2	3.69e-21	6.85e-17	0.101003	0.204	0.103	1.98058
6	Ldha	2.74e-33	5.09e-29	0.150437	0.311	0.158	1.96835
6	Cltb	6.7e-45	1.24e-40	0.215278	0.38	0.194	1.95876
6	Acsl3	9.63e-22	1.79e-17	0.104082	0.217	0.111	1.95495
6	Pdgfa	5.5e-21	1.02e-16	0.100355	0.209	0.107	1.95327
6	Ccnd1	2.67e-62	4.97e-58	0.249987	0.548	0.281	1.95018
6	Mki67	2.05e-45	3.8e-41	0.154663	0.495	0.255	1.94118
6	Hmgb2	1.01e-59	1.88e-55	0.197581	0.628	0.325	1.93231
6	Lsm2	2.02e-23	3.76e-19	0.112922	0.239	0.124	1.92742
6	Incenp	1.08e-23	2e-19	0.102708	0.254	0.132	1.92424
6	Smc2	9.83e-75	1.83e-70	0.308275	0.63	0.329	1.91489
6	Tmpo	3.69e-33	6.86e-29	0.152353	0.338	0.177	1.9096
6	Tuba1b	2.57e-122	4.78e-118	0.410528	0.767	0.402	1.90796
6	Smc5	1.49e-27	2.78e-23	0.126275	0.293	0.154	1.9026
6	Nop56	1.13e-35	2.1e-31	0.165714	0.353	0.186	1.89785
6	Srsf7	2.74e-38	5.1e-34	0.161851	0.385	0.203	1.89655
6	Hmgn2	3.38e-38	6.28e-34	0.162717	0.402	0.213	1.88732
6	Lyar	2.72e-33	5.06e-29	0.151106	0.363	0.194	1.87113
6	Parp1	1.72e-25	3.19e-21	0.123759	0.282	0.151	1.86755
6	Nolc1	9.71e-40	1.81e-35	0.184378	0.406	0.219	1.85388
6	Dpy30	8.18e-28	1.52e-23	0.131373	0.307	0.166	1.8494
6	Cdk6	1.65e-21	3.06e-17	0.100377	0.255	0.138	1.84782
6	Tpm4	6.44e-36	1.2e-31	0.160787	0.393	0.213	1.84507
6	Stag2	1.46e-22	2.72e-18	0.115479	0.267	0.146	1.82877
6	Dek	1.85e-128	3.44e-124	0.413537	0.84	0.461	1.82213
6	H2afz	1.14e-57	2.11e-53	0.244818	0.576	0.318	1.81132
6	Gnl3	3.35e-22	6.22e-18	0.112318	0.278	0.154	1.80519
6	Ranbp1	1.86e-145	3.47e-141	0.452471	0.848	0.472	1.79661
6	Sf3a3	3.32e-19	6.16e-15	0.108112	0.241	0.135	1.78518
6	Cks1b	8.17e-24	1.52e-19	0.115401	0.314	0.176	1.78409
6	Hjurp	5.29e-24	9.83e-20	0.124621	0.301	0.169	1.78106
6	Eef1d	6.62e-23	1.23e-18	0.114726	0.295	0.166	1.77711
6	Naa38	1.39e-25	2.59e-21	0.133699	0.314	0.177	1.77401
6	Smchd1	1.09e-20	2.03e-16	0.111329	0.269	0.152	1.76974
6	Rps19-ps11	1.92e-19	3.56e-15	0.113504	0.251	0.142	1.7676
6	Eno1	2.7e-19	5.01e-15	0.106524	0.251	0.142	1.7676
6	1810037I17Rik	1.92e-19	3.56e-15	0.106368	0.254	0.144	1.76389
6	Gmps	2.63e-18	4.89e-14	0.102699	0.244	0.139	1.75539
6	Hirip3	1.14e-32	2.12e-28	0.167206	0.408	0.233	1.75107
6	Rfc1	1.75e-26	3.25e-22	0.138365	0.348	0.199	1.74874
6	Lsm3	8.05e-21	1.5e-16	0.115334	0.275	0.158	1.74051
6	Nasp	4.01e-93	7.46e-89	0.363617	0.783	0.451	1.73614
6	Smc6	1.85e-36	3.44e-32	0.195048	0.442	0.255	1.73333
6	Srsf10	6.41e-34	1.19e-29	0.176395	0.408	0.236	1.72881
6	Fam210b	2.19e-23	4.07e-19	0.113255	0.344	0.199	1.72864
6	Casp8ap2	4.15e-20	7.7e-16	0.116367	0.28	0.162	1.72839
6	Ptges3	1.02e-30	1.89e-26	0.164466	0.395	0.231	1.70996
6	Psmc4	8.26e-19	1.53e-14	0.118126	0.263	0.154	1.70779
6	Smc4	4.14e-38	7.69e-34	0.171817	0.548	0.324	1.69136
6	Stub1	1.74e-18	3.24e-14	0.108602	0.277	0.164	1.68902
6	Commd1	3.53e-19	6.56e-15	0.107936	0.297	0.177	1.67797
6	Supt16	3.93e-43	7.3e-39	0.203889	0.55	0.328	1.67683
6	U2af1	1.41e-23	2.61e-19	0.129615	0.354	0.212	1.66981
6	Ran	5e-55	9.29e-51	0.243055	0.646	0.387	1.66925
6	Mrpl18	1.73e-22	3.21e-18	0.128515	0.351	0.212	1.65566
6	Mif	2.87e-48	5.33e-44	0.226395	0.599	0.364	1.6456
6	Acat1	5.89e-26	1.09e-21	0.146075	0.386	0.235	1.64255
6	Pfn1	1.41e-25	2.62e-21	0.140198	0.4	0.244	1.63934
6	Eif4a3	2.81e-18	5.22e-14	0.105249	0.3	0.183	1.63934
6	Nudc	2.49e-21	4.62e-17	0.125296	0.342	0.209	1.63636
6	Tra2b	1.28e-24	2.37e-20	0.139392	0.381	0.233	1.63519
6	Pkm	2.46e-25	4.58e-21	0.145994	0.387	0.237	1.63291
6	Dclk1	4.24e-16	7.87e-12	0.100523	0.28	0.172	1.62791
6	Ssrp1	1.02e-23	1.89e-19	0.134838	0.377	0.232	1.625
6	Hpca	6.19e-14	1.15e-09	0.102818	0.242	0.149	1.62416
6	G3bp1	4.83e-19	8.97e-15	0.114519	0.326	0.202	1.61386
6	Ppia	1.21e-18	2.25e-14	0.113467	0.319	0.198	1.61111
6	Rnd3	4.37e-35	8.12e-31	0.202146	0.518	0.322	1.6087
6	2700094K13Rik	3.79e-35	7.04e-31	0.176779	0.55	0.342	1.60819
6	Pou3f2	3.57e-15	6.63e-11	0.106712	0.27	0.168	1.60714
6	Fkbp4	1.23e-19	2.28e-15	0.119776	0.331	0.206	1.6068
6	Nhp2	2.24e-17	4.17e-13	0.111021	0.302	0.188	1.60638
6	Lmnb1	1.02e-19	1.9e-15	0.120529	0.342	0.213	1.60563
6	Ssr1	3.96e-15	7.36e-11	0.100898	0.268	0.167	1.60479
6	Anp32b	2.62e-55	4.86e-51	0.26846	0.693	0.433	1.60046
6	Ezh2	1.25e-28	2.31e-24	0.150837	0.488	0.305	1.6
6	Dhx9	1.1e-17	2.04e-13	0.110024	0.32	0.2	1.6
6	Snrpb	2.41e-32	4.48e-28	0.183255	0.47	0.294	1.59864
6	Fam98b	8.38e-16	1.56e-11	0.101063	0.295	0.185	1.59459
6	Pdia6	3.37e-16	6.27e-12	0.108076	0.287	0.18	1.59444
6	Prdx1	2.14e-42	3.98e-38	0.206457	0.61	0.384	1.58854
6	Snrpd1	3.84e-28	7.14e-24	0.168313	0.441	0.28	1.575
6	Pa2g4	1.34e-30	2.48e-26	0.178687	0.486	0.309	1.57282
6	Apex1	1.12e-23	2.07e-19	0.139018	0.412	0.262	1.57252
6	Nap1l1	1.44e-32	2.68e-28	0.174641	0.523	0.334	1.56587
6	Dkc1	9.65e-15	1.79e-10	0.102139	0.289	0.185	1.56216
6	Scaf11	9.31e-22	1.73e-17	0.146572	0.4	0.258	1.55039
6	C1qbp	1.73e-15	3.22e-11	0.101114	0.314	0.203	1.5468
6	Cbx5	1.41e-40	2.62e-36	0.214285	0.623	0.403	1.54591
6	Set	1.74e-28	3.24e-24	0.162276	0.505	0.327	1.54434
6	Nop58	1.87e-32	3.48e-28	0.183922	0.568	0.37	1.53513
6	Anp32e	4.18e-38	7.77e-34	0.188312	0.676	0.441	1.53288
6	H2afy	5.2e-26	9.67e-22	0.161256	0.475	0.31	1.53226
6	Arpp19	1.92e-16	3.56e-12	0.102723	0.346	0.226	1.53097
6	Eif5a	1.1e-26	2.04e-22	0.154817	0.479	0.313	1.53035
6	Hnrnpl	6.47e-19	1.2e-14	0.123802	0.381	0.249	1.53012
6	Thrap3	1.5e-20	2.79e-16	0.132845	0.404	0.265	1.52453
6	Rbbp4	2.44e-16	4.53e-12	0.109623	0.338	0.222	1.52252
6	Cct7	3.82e-16	7.09e-12	0.103291	0.353	0.232	1.52155
6	Srsf2	4.23e-23	7.85e-19	0.156841	0.422	0.278	1.51799
6	Syncrip	1.4e-19	2.61e-15	0.128741	0.393	0.259	1.51737
6	Hmgb1	1.91e-25	3.55e-21	0.150721	0.507	0.335	1.51343
6	Bola2	2.46e-16	4.58e-12	0.113585	0.353	0.234	1.50855
6	Smarca5	1.76e-19	3.27e-15	0.126654	0.419	0.279	1.50179
6	Rps18	5.79e-14	1.08e-09	0.106351	0.309	0.206	1.5
6	Nop10	1.96e-22	3.65e-18	0.135476	0.476	0.319	1.49216
6	H2afv	2.66e-35	4.94e-31	0.185088	0.704	0.473	1.48837
6	Cnbp	1.28e-46	2.37e-42	0.233829	0.702	0.472	1.48729
6	Mat2a	3.52e-14	6.54e-10	0.113164	0.324	0.218	1.48624
6	Snrpd2	1.03e-20	1.91e-16	0.140845	0.428	0.288	1.48611
6	Lsm6	4.34e-14	8.07e-10	0.104182	0.325	0.219	1.48402
6	Mdk	1.13e-18	2.11e-14	0.140566	0.421	0.284	1.48239
6	Baz1b	2.39e-17	4.44e-13	0.117655	0.391	0.264	1.48106
6	Snrpe	7.77e-26	1.44e-21	0.151887	0.532	0.36	1.47778
6	Npm1	2.09e-57	3.88e-53	0.280967	0.816	0.555	1.47027
6	Mrfap1	2.4e-19	4.47e-15	0.123357	0.445	0.303	1.46865
6	Hspd1	2.64e-23	4.91e-19	0.157987	0.494	0.337	1.46587
6	Pcbp2	3.01e-22	5.6e-18	0.141765	0.476	0.325	1.46461
6	Nme1	7.75e-19	1.44e-14	0.13469	0.43	0.295	1.45763
6	Smc3	2.94e-26	5.46e-22	0.169136	0.553	0.383	1.44386
6	Cdk4	4.06e-29	7.55e-25	0.176901	0.619	0.429	1.44289
6	Txn1	1.31e-18	2.44e-14	0.121612	0.466	0.323	1.44272
6	Cbx3	1.87e-14	3.48e-10	0.117232	0.381	0.266	1.43233
6	Slc25a5	2.91e-27	5.41e-23	0.177541	0.59	0.412	1.43204
6	Eif4a1	9.03e-26	1.68e-21	0.154634	0.624	0.436	1.43119
6	Wbp5	8.32e-19	1.55e-14	0.12337	0.485	0.339	1.43068
6	Hspe1	1.62e-12	3e-08	0.103598	0.337	0.236	1.42797
6	Zfp706	3.86e-13	7.18e-09	0.102925	0.353	0.248	1.42339
6	Srsf3	1.04e-31	1.94e-27	0.200092	0.62	0.437	1.41876
6	Hint1	9.73e-27	1.81e-22	0.165487	0.597	0.423	1.41135
6	Rpl3	2.09e-14	3.88e-10	0.106865	0.419	0.297	1.41077
6	Hnrnpab	2.78e-24	5.17e-20	0.18482	0.525	0.373	1.40751
6	Hnrnpdl	1.15e-28	2.15e-24	0.191796	0.634	0.452	1.40265
6	Snrpf	3.81e-20	7.09e-16	0.129312	0.548	0.393	1.3944
6	Gm10075	1.49e-31	2.78e-27	0.174534	0.758	0.545	1.39083
6	Rps27l	2.3e-15	4.27e-11	0.10963	0.468	0.337	1.38872
6	Smc1a	2.63e-15	4.88e-11	0.108977	0.515	0.371	1.38814
6	Ngfrap1	1.64e-16	3.05e-12	0.117653	0.499	0.361	1.38227
6	Fkbp3	1.28e-44	2.39e-40	0.252938	0.823	0.599	1.37396
6	Eif5	3.12e-14	5.8e-10	0.104592	0.46	0.335	1.37313
6	Cct6a	1.76e-15	3.28e-11	0.11307	0.473	0.345	1.37101
6	Psip1	7.09e-21	1.32e-16	0.143213	0.636	0.466	1.36481
6	Sfrp1	4.61e-33	8.56e-29	0.238997	0.758	0.561	1.35116
6	Fus	3.55e-19	6.61e-15	0.127392	0.589	0.436	1.35092
6	Srrm1	1.22e-18	2.28e-14	0.135835	0.591	0.438	1.34931
6	H1f0	7.34e-15	1.36e-10	0.133738	0.511	0.38	1.34474
6	Snrnp70	1.87e-12	3.47e-08	0.10414	0.431	0.321	1.34268
6	Hmgn1	2.84e-21	5.27e-17	0.142252	0.701	0.525	1.33524
6	Ybx1	3.16e-33	5.87e-29	0.203091	0.806	0.607	1.32784
6	Sf3b2	3.88e-13	7.21e-09	0.102543	0.541	0.41	1.31951
6	Atp5e	2.17e-16	4.03e-12	0.127039	0.558	0.424	1.31604
6	Snrpg	4.96e-13	9.22e-09	0.113399	0.479	0.364	1.31593
6	Hnrnpk	1.82e-22	3.37e-18	0.14804	0.719	0.547	1.31444
6	Rpl14	4.72e-12	8.77e-08	0.101183	0.645	0.508	1.26968
6	Hnrnpu	6.22e-27	1.16e-22	0.189544	0.816	0.646	1.26316
6	Nedd4	2.6e-12	4.83e-08	0.105237	0.59	0.47	1.25532
6	Rps11	6.49e-13	1.21e-08	0.110225	0.727	0.581	1.25129
6	Gm9800	4.08e-26	7.58e-22	0.190646	0.852	0.684	1.24561
6	Ptma	2.49e-32	4.63e-28	0.216529	0.905	0.739	1.22463
6	Rps19	6.62e-31	1.23e-26	0.178673	0.943	0.781	1.20743
6	Rplp1	8.97e-11	1.67e-06	0.10415	0.819	0.689	1.18868
6	Rplp0	2.3e-14	4.28e-10	0.114986	0.86	0.724	1.18785
6	Serbp1	9.07e-19	1.69e-14	0.147268	0.891	0.752	1.18484
6	Rpl4	1.28e-12	2.38e-08	0.110524	0.861	0.732	1.17623
6	Ncl	2.44e-14	4.53e-10	0.134472	0.842	0.716	1.17598
6	Hnrnpa2b1	1.17e-12	2.18e-08	0.12552	0.884	0.772	1.14508
6	Tubb5	1.1e-16	2.05e-12	0.128995	0.898	0.797	1.12673
6	Nfib	1.61e-09	2.98e-05	-0.192121	0.813	0.791	1.02781
6	Tmsb10	2.72e-15	5.06e-11	-0.20645	0.829	0.816	1.01593
6	Malat1	1.11e-12	2.07e-08	-0.263993	0.992	0.981	1.01121
6	Calm2	7.16e-08	0.00133084	-0.154321	0.764	0.757	1.00925
6	Hsp90ab1	7.83e-16	1.46e-11	-0.160911	0.981	0.973	1.00822
6	Actb	1.5e-08	0.000279193	-0.123721	0.97	0.964	1.00622
6	Tuba1a	8.99e-39	1.67e-34	-0.409465	0.841	0.853	0.985932
6	Tcf4	3.38e-07	0.00628812	-0.148222	0.618	0.641	0.964118
6	Marcks	1.6e-21	2.97e-17	-0.240617	0.749	0.779	0.961489
6	Calm1	1.06e-12	1.97e-08	-0.206891	0.604	0.654	0.923547
6	Tmsb4x	1.13e-46	2.09e-42	-0.442085	0.739	0.801	0.922597
6	Ttc3	3.36e-09	6.24e-05	-0.189639	0.494	0.541	0.913124
6	Nnat	2.39e-10	4.45e-06	-0.296879	0.477	0.532	0.896616
6	Arl6ip1	1.17e-08	0.000217778	-0.242669	0.351	0.412	0.851942
6	Ckb	2.67e-17	4.96e-13	-0.267707	0.474	0.564	0.840425
6	Zic1	4.67e-15	8.68e-11	-0.230606	0.394	0.484	0.814049
6	Kmt2e	8.5e-07	0.0157888	-0.113342	0.256	0.327	0.782874
6	Dync1i2	3.64e-10	6.77e-06	-0.158941	0.317	0.405	0.782716
6	Elavl3	5.51e-11	1.02e-06	-0.185442	0.301	0.387	0.777778
6	Itm2b	1.29e-13	2.4e-09	-0.217986	0.324	0.422	0.767772
6	Ddah2	1.07e-13	1.99e-09	-0.184886	0.316	0.417	0.757794
6	Basp1	1.66e-17	3.08e-13	-0.252115	0.339	0.453	0.748344
6	Map2	2.91e-10	5.4e-06	-0.165234	0.244	0.329	0.741641
6	D4Wsu53e	7.91e-09	0.000147024	-0.122519	0.227	0.31	0.732258
6	Ptn	4.16e-10	7.73e-06	-0.263428	0.199	0.284	0.700704
6	Map1b	6.55e-19	1.22e-14	-0.259	0.278	0.402	0.691542
6	Apc	1.52e-14	2.82e-10	-0.207503	0.234	0.343	0.682216
6	Ina	1.69e-08	0.000313472	-0.121223	0.161	0.237	0.679325
6	Nrep	2.31e-22	4.29e-18	-0.27608	0.275	0.413	0.665859
6	Ptms	5.33e-38	9.9e-34	-0.329134	0.316	0.505	0.625742
6	Mtss1	1.45e-09	2.69e-05	-0.124768	0.128	0.207	0.618357
6	Tubb2b	1.27e-14	2.37e-10	-0.168525	0.171	0.281	0.608541
6	Rtn1	1.31e-47	2.44e-43	-0.432837	0.306	0.513	0.596491
6	Gap43	4.43e-30	8.24e-26	-0.40144	0.231	0.39	0.592308
6	Cenpa	2.26e-07	0.00419556	-0.108258	0.075	0.132	0.568181
6	Nhlh2	1.98e-16	3.68e-12	-0.173364	0.152	0.273	0.556776
6	Neurod1	1.16e-46	2.16e-42	-0.825816	0.246	0.444	0.554054
6	Nhlh1	1.9e-11	3.54e-07	-0.114671	0.099	0.185	0.535135
6	Ankrd12	4.35e-10	8.09e-06	-0.126647	0.088	0.165	0.533333
6	Tubb3	1.09e-33	2.02e-29	-0.334134	0.198	0.383	0.516971
6	Nrxn1	3.12e-16	5.79e-12	-0.175955	0.104	0.213	0.488263
6	Gpm6a	1.05e-19	1.94e-15	-0.176957	0.108	0.235	0.459574
6	Stmn2	2.12e-65	3.93e-61	-0.727518	0.208	0.463	0.449244
6	Hist3h2a	3.66e-13	6.81e-09	-0.111212	0.073	0.163	0.447852
6	Gng3	1.27e-17	2.36e-13	-0.152526	0.092	0.207	0.444444
6	Tubb2a	6.28e-15	1.17e-10	-0.128162	0.08	0.18	0.444444
6	Celf4	1.15e-19	2.14e-15	-0.21538	0.097	0.22	0.440909
6	Chgb	2.29e-19	4.26e-15	-0.221452	0.086	0.206	0.417476
6	Elavl4	8.98e-23	1.67e-18	-0.192468	0.085	0.22	0.386363
6	Stmn4	8.13e-24	1.51e-19	-0.219323	0.076	0.212	0.35849
6	Dpysl3	5.91e-14	1.1e-09	-0.109156	0.043	0.126	0.34127
6	Cntn2	1.75e-29	3.25e-25	-0.215252	0.048	0.199	0.241206
7	Cdc20	0	0	0.429203	0.472	0.07	6.74285
7	Cenpa	0	0	0.556265	0.635	0.097	6.54639
7	Psrc1	3.37e-79	6.27e-75	0.109444	0.127	0.021	6.04759
7	Cdc25c	1.29e-77	2.4e-73	0.108775	0.134	0.023	5.82606
7	Ccnb1	3.43e-186	6.38e-182	0.265489	0.329	0.059	5.57626
7	Fam64a	2.27e-115	4.22e-111	0.176476	0.213	0.039	5.46152
7	Ccnb2	8.75e-197	1.63e-192	0.297278	0.354	0.066	5.36363
7	Kif2c	1.32e-91	2.45e-87	0.140482	0.176	0.033	5.33332
7	Kif20a	9.79e-70	1.82e-65	0.10909	0.141	0.028	5.0357
7	Plk1	5.77e-67	1.07e-62	0.11332	0.147	0.031	4.74192
7	Dlgap5	9.28e-102	1.72e-97	0.173444	0.222	0.047	4.72339
7	Knstrn	3.46e-126	6.44e-122	0.216159	0.277	0.06	4.61666
7	Bub1b	6.28e-74	1.17e-69	0.126602	0.166	0.036	4.6111
7	Cdca3	2.87e-160	5.33e-156	0.267113	0.347	0.076	4.56578
7	Kif23	9.14e-100	1.7e-95	0.180619	0.228	0.05	4.55999
7	Ube2c	6.4e-234	1.19e-229	0.420492	0.497	0.109	4.55963
7	Cep55	2.72e-63	5.06e-59	0.116705	0.149	0.033	4.51514
7	Aspm	7.19e-122	1.34e-117	0.210446	0.288	0.065	4.43076
7	Kifc1	5.31e-62	9.87e-58	0.118341	0.152	0.035	4.34284
7	Pttg1	5.32e-78	9.89e-74	0.158726	0.193	0.045	4.28888
7	Cep89	1.42e-68	2.63e-64	0.144895	0.167	0.039	4.28204
7	Ect2	2.54e-69	4.72e-65	0.136748	0.174	0.041	4.24389
7	Arhgap11a	1.41e-130	2.62e-126	0.233562	0.322	0.076	4.23684
7	Cenpe	1.76e-232	3.27e-228	0.450604	0.539	0.128	4.21093
7	Tpx2	5.7e-245	1.06e-240	0.435618	0.564	0.136	4.14706
7	C330027C09Rik	1.19e-71	2.21e-67	0.141153	0.188	0.046	4.08695
7	Birc5	5.01e-178	9.31e-174	0.325621	0.453	0.114	3.97368
7	Bub1	2.63e-82	4.9e-78	0.170361	0.229	0.059	3.88135
7	Hmmr	1.12e-120	2.08e-116	0.269459	0.331	0.086	3.84883
7	Mad2l1	5.15e-63	9.56e-59	0.128854	0.184	0.048	3.83333
7	Racgap1	5e-130	9.3e-126	0.254673	0.356	0.093	3.82795
7	Aurka	2.4e-60	4.46e-56	0.132309	0.172	0.045	3.82221
7	Cdca8	1.87e-161	3.48e-157	0.299765	0.444	0.118	3.76271
7	Sgol2	4.65e-108	8.63e-104	0.235574	0.312	0.083	3.75903
7	Ckap2l	3.62e-123	6.73e-119	0.254998	0.354	0.095	3.72631
7	Cenpf	1.53e-259	2.85e-255	0.492834	0.675	0.182	3.70879
7	Ccna2	4.47e-107	8.3e-103	0.224735	0.317	0.086	3.68604
7	Kif22	2.28e-66	4.23e-62	0.141132	0.201	0.055	3.65454
7	Mis18bp1	1.82e-94	3.38e-90	0.217207	0.284	0.078	3.64102
7	Nde1	5.61e-54	1.04e-49	0.117491	0.167	0.046	3.63043
7	Kif4	1.57e-49	2.92e-45	0.11583	0.161	0.045	3.57777
7	Cdca2	1.03e-42	1.92e-38	0.10225	0.141	0.04	3.52499
7	Tacc3	6.59e-107	1.22e-102	0.244441	0.331	0.094	3.52127
7	H2afx	4.1e-131	7.62e-127	0.288862	0.403	0.116	3.47413
7	Aurkb	7.67e-46	1.43e-41	0.114863	0.16	0.047	3.40425
7	Kif15	1.04e-87	1.92e-83	0.197823	0.303	0.09	3.36666
7	Casc5	8.31e-114	1.54e-109	0.276511	0.373	0.111	3.36036
7	Nusap1	6.26e-143	1.16e-138	0.340396	0.464	0.139	3.33813
7	Ncapg	2.65e-76	4.92e-72	0.188173	0.266	0.08	3.325
7	Sgol1	4.55e-55	8.45e-51	0.139029	0.205	0.063	3.25396
7	Cdk1	1.02e-93	1.9e-89	0.243678	0.33	0.102	3.23529
7	Hist1h2ag	1.14e-44	2.12e-40	0.116897	0.167	0.052	3.21153
7	Kif11	5.51e-74	1.02e-69	0.183768	0.278	0.087	3.1954
7	Nuf2	2.1e-60	3.9e-56	0.156093	0.23	0.073	3.15068
7	Cep110	7.13e-61	1.33e-56	0.162242	0.236	0.075	3.14666
7	Prc1	6.7e-113	1.25e-108	0.282493	0.418	0.133	3.14285
7	Cenpp	1.92e-38	3.57e-34	0.104497	0.155	0.05	3.09999
7	Ndc80	3.57e-40	6.63e-36	0.111399	0.161	0.052	3.09615
7	Trim59	3.91e-76	7.27e-72	0.201422	0.293	0.095	3.08421
7	Tubb4b	5.95e-88	1.11e-83	0.230922	0.333	0.109	3.05504
7	Ncapd2	9.24e-44	1.72e-39	0.114623	0.184	0.061	3.01639
7	Spc25	4.26e-89	7.91e-85	0.228052	0.355	0.118	3.00847
7	Ckap2	1.2e-70	2.23e-66	0.200401	0.291	0.098	2.96938
7	Dbf4	5.04e-44	9.37e-40	0.129273	0.186	0.063	2.95238
7	RP23-45G16.5	2.52e-110	4.68e-106	0.274975	0.439	0.149	2.94631
7	Syt13	3.81e-36	7.09e-32	0.102237	0.159	0.054	2.94444
7	Kif20b	2.38e-57	4.42e-53	0.160143	0.255	0.087	2.93103
7	Mki67	9.15e-189	1.7e-184	0.45552	0.704	0.242	2.90909
7	Spc24	5.44e-73	1.01e-68	0.210105	0.308	0.106	2.90566
7	Pbk	5.39e-83	1e-78	0.232813	0.352	0.122	2.88524
[truncated: 7,953 more rows]
