# Supplementary material for: Cryptic developmental events determine medulloblastoma radiosensitivity and cellular heterogeneity without altering transcriptomic profile
Source: Commun Biol. 2021 May 21;4:616. doi: 10.1038/s42003-021-02099-w (PMC8139976; doi:10.1038/s42003-021-02099-w)
Supplement: Supplementary file 8 — Supplementary Data 5 [file 42003_2021_2099_MOESM8_ESM.xlsx]

## Sheet: supp_table_5_GSMO_127_vs_tumor_
Supplementary Data 5. Genes differential in G-Smo clusters 1,2,7 vs M-Smo in scRNA-seq data
gene name	p value	adj p value	avg_logFC	pct.1 (in cluster)	pct.2 (all others)	ratio (pct.1:pct.2)
mt-Nd3	4.61e-23	8.56e-19	0.0209219	0.021	0	Inf
BC023719	4.56e-21	8.48e-17	0.0193756	0.019	0	Inf
Wif1	5.31e-13	9.86e-09	0.0132663	0.012	0	Inf
Meis2	1.17e-13	2.17e-09	0.0155297	0.015	0.001	14.9985
Gm10263	0	0	0.423028	0.379	0.03	12.6333
Rps3a3	1.64e-207	3.06e-203	0.312044	0.233	0.019	12.2631
Aif1l	5.7e-10	1.06e-05	0.011376	0.012	0.001	11.9988
Nbl1	3.27e-15	6.07e-11	0.0172637	0.019	0.002	9.49953
Pdlim3	4.24e-34	7.88e-30	0.0453058	0.045	0.005	8.99982
Sowaha	2.43e-84	4.51e-80	0.118925	0.112	0.013	8.61532
Gm11772	3.29e-10	6.11e-06	0.0121992	0.014	0.002	6.99965
Mxra8	2.81e-09	5.22e-05	0.0112552	0.014	0.002	6.99965
Vsx2	7.7e-21	1.43e-16	0.0293024	0.035	0.006	5.83324
Olig2	2.17e-19	4.02e-15	0.0295124	0.033	0.006	5.49991
Loxl1	2.2e-47	4.09e-43	0.0717506	0.082	0.015	5.46663
Col5a2	1.28e-12	2.38e-08	0.0173204	0.021	0.004	5.24987
Acpl2	6.73e-09	0.000125077	0.0114558	0.015	0.003	4.99983
Lama5	1.64e-08	0.00030527	0.0118669	0.015	0.003	4.99983
Mfge8	3.89e-08	0.000722882	0.0113453	0.015	0.003	4.99983
Angptl2	1.61e-45	2.99e-41	0.0685955	0.084	0.017	4.94115
Gm9945	2.75e-14	5.11e-10	0.0216181	0.024	0.005	4.7999
Lfng	5.03e-20	9.35e-16	0.0297522	0.038	0.008	4.74994
Bcar3	3.46e-11	6.44e-07	0.0154656	0.019	0.004	4.74988
D630003M21Rik	1.57e-17	2.92e-13	0.0254339	0.033	0.007	4.71422
Efhd1	2.53e-15	4.71e-11	0.0214882	0.028	0.006	4.66659
Pecr	1.46e-14	2.71e-10	0.0212618	0.028	0.006	4.66659
Rxra	7.34e-08	0.00136331	0.0107232	0.014	0.003	4.66651
Rrad	1.37e-07	0.00254518	0.0110343	0.014	0.003	4.66651
Gas6	1.1e-27	2.05e-23	0.0479126	0.054	0.012	4.49996
Mgarp	1.22e-14	2.26e-10	0.0199055	0.027	0.006	4.49993
Igf2bp1	7.75e-11	1.44e-06	0.0144378	0.018	0.004	4.49989
Spint2	1.99e-09	3.7e-05	0.0132975	0.018	0.004	4.49989
Syt13	2.36e-48	4.38e-44	0.0790038	0.096	0.022	4.36362
Fam101a	6.6e-14	1.23e-09	0.0198237	0.026	0.006	4.33326
Mamdc2	1.37e-07	0.00255202	0.0101102	0.013	0.003	4.33319
Hhip	8.2e-17	1.52e-12	0.0276242	0.034	0.008	4.24995
Mfng	3.42e-16	6.36e-12	0.0257966	0.034	0.008	4.24995
Tst	3.03e-21	5.64e-17	0.0332495	0.042	0.01	4.19996
Pttg1	2.12e-42	3.94e-38	0.0742106	0.087	0.021	4.14284
Fzd1	3e-13	5.57e-09	0.0210518	0.027	0.007	3.85709
Fbln2	1.5e-08	0.000278807	0.0135843	0.019	0.005	3.79992
Pqlc1	6.17e-83	1.15e-78	0.138789	0.181	0.048	3.77083
1810032O08Rik	9.62e-30	1.79e-25	0.0509561	0.067	0.018	3.7222
Pon2	1.12e-11	2.08e-07	0.0195164	0.026	0.007	3.71423
Fitm1	2.97e-16	5.51e-12	0.029991	0.037	0.01	3.69996
Cmtm3	2.9e-36	5.38e-32	0.0628378	0.085	0.023	3.69564
Pvalb	1.53e-63	2.83e-59	0.176352	0.143	0.039	3.66666
Hddc3	6.69e-11	1.24e-06	0.0176708	0.025	0.007	3.57138
Olig1	7.66e-11	1.42e-06	0.0182719	0.025	0.007	3.57138
Ninj1	1.25e-19	2.32e-15	0.0353316	0.046	0.013	3.53843
Pgf	1.34e-19	2.5e-15	0.0341043	0.046	0.013	3.53843
Dll3	1.03e-14	1.92e-10	0.027962	0.035	0.01	3.49996
Pdlim4	6.87e-12	1.28e-07	0.0210034	0.028	0.008	3.49996
2700046A07Rik	4.22e-09	7.83e-05	0.0160449	0.021	0.006	3.49994
Srebf1	1.21e-128	2.25e-124	0.231032	0.289	0.085	3.4
Lmo1	3.36e-11	6.24e-07	0.0200026	0.027	0.008	3.37496
Cd82	8.61e-11	1.6e-06	0.0188423	0.027	0.008	3.37496
4631405J19Rik	1.22e-09	2.27e-05	0.0156119	0.023	0.007	3.28567
Gm13736	8.63e-40	1.6e-35	0.0737181	0.108	0.034	3.17646
1110007C09Rik	2.73e-16	5.07e-12	0.0308608	0.044	0.014	3.14283
Tmem98	2.52e-17	4.68e-13	0.0324373	0.047	0.015	3.13331
Ier5	1.22e-40	2.27e-36	0.0837356	0.112	0.036	3.1111
Gm11541	8.61e-39	1.6e-34	0.0787073	0.108	0.035	3.08571
Hes6	7.97e-45	1.48e-40	0.0876616	0.127	0.042	3.0238
Ramp2	9.88e-27	1.84e-22	0.0528034	0.075	0.025	2.99999
St3gal4	3.69e-15	6.86e-11	0.0299128	0.045	0.015	2.99998
Plscr4	1.7e-10	3.15e-06	0.0197315	0.03	0.01	2.99997
Lsp1	3.34e-08	0.000621256	0.0152047	0.021	0.007	2.99996
Rsph9	1.07e-07	0.00199603	0.0134504	0.021	0.007	2.99996
Fpgs	1.16e-06	0.0216416	0.0128431	0.018	0.006	2.99995
Sdpr	1.72e-38	3.19e-34	0.0946373	0.113	0.038	2.97368
Pdgfa	7.27e-57	1.35e-52	0.118838	0.167	0.057	2.92982
Myc	1.19e-13	2.22e-09	0.0265742	0.038	0.013	2.92305
Pald1	2.1e-11	3.89e-07	0.02147	0.032	0.011	2.90906
Pou3f4	1.59e-25	2.95e-21	0.0535029	0.078	0.027	2.88888
Cbln4	6.43e-18	1.19e-13	0.0383039	0.052	0.018	2.88887
Cdh15	2.58e-09	4.8e-05	0.0201811	0.026	0.009	2.88886
Fstl1	2.61e-43	4.85e-39	0.0915807	0.132	0.046	2.86956
Jam3	5.78e-24	1.07e-19	0.0489379	0.074	0.026	2.84614
Fkbp7	1.04e-18	1.93e-14	0.0392708	0.058	0.021	2.76189
Gadd45g	1.94e-21	3.61e-17	0.0545169	0.069	0.025	2.75999
Fam210b	1.38e-103	2.56e-99	0.217205	0.295	0.107	2.75701
Glrx	8.38e-11	1.56e-06	0.0223526	0.033	0.012	2.74998
S100a11	1.34e-07	0.00249476	0.0141555	0.022	0.008	2.74997
Gpr153	4.61e-28	8.57e-24	0.0613012	0.095	0.035	2.71428
Prmt8	2.21e-25	4.11e-21	0.0542823	0.084	0.031	2.70967
Gpx8	6.85e-14	1.27e-09	0.0316527	0.046	0.017	2.70587
Smpd2	2.24e-21	4.15e-17	0.0475295	0.073	0.027	2.70369
Mgst1	2.74e-08	0.0005094	0.0162609	0.027	0.01	2.69997
Rgma	9.28e-16	1.72e-11	0.0329227	0.051	0.019	2.6842
Ebf2	2.92e-15	5.43e-11	0.034464	0.051	0.019	2.6842
A930009A15Rik	1.2e-07	0.00223113	0.0149824	0.021	0.008	2.62497
Gm13883	5.88e-07	0.0109264	0.0137478	0.021	0.008	2.62497
Fbln1	6.11e-07	0.0113595	0.013538	0.021	0.008	2.62497
1700086O06Rik	1.05e-06	0.0195431	0.0131187	0.021	0.008	2.62497
Lrig3	1.92e-17	3.56e-13	0.0388939	0.06	0.023	2.60868
Gm7325	1.21e-06	0.0225424	0.0139694	0.018	0.007	2.57139
Prdx6	7.5e-58	1.39e-53	0.125344	0.202	0.079	2.55696
Acads	4.34e-07	0.00807177	0.013416	0.023	0.009	2.55553
Sapcd2	1.8e-08	0.000335244	0.0172798	0.028	0.011	2.54543
Fos	9.33e-11	1.73e-06	0.0283957	0.038	0.015	2.53332
Mical1	4.4e-14	8.18e-10	0.0332898	0.053	0.021	2.5238
Mycl	7.25e-26	1.35e-21	0.0579988	0.095	0.038	2.49999
Net1	3.69e-11	6.85e-07	0.0256644	0.04	0.016	2.49998
Grb10	3.33e-08	0.000618438	0.0188805	0.03	0.012	2.49998
Fam43a	3.4e-08	0.000631461	0.0176561	0.03	0.012	2.49998
Dpysl4	3.86e-84	7.18e-80	0.193619	0.284	0.115	2.46956
9-Sep	8.4e-11	1.56e-06	0.0233885	0.037	0.015	2.46665
Scarb1	1.13e-06	0.0209714	0.0133169	0.022	0.009	2.44442
Acot2	1.83e-06	0.034087	0.0127987	0.022	0.009	2.44442
Cdc20	3.18e-36	5.92e-32	0.109204	0.141	0.058	2.43103
Smoc1	1.85e-20	3.44e-16	0.049509	0.08	0.033	2.42424
Col4a1	1.04e-10	1.93e-06	0.0249275	0.041	0.017	2.41175
Hes1	8.43e-28	1.57e-23	0.07994	0.113	0.047	2.40425
Cenpa	4.42e-53	8.21e-49	0.15732	0.201	0.084	2.39285
Fgfbp3	4.66e-11	8.66e-07	0.0242685	0.043	0.018	2.38888
Mt2	4.06e-29	7.55e-25	0.0792922	0.117	0.049	2.38775
Cd302	5.86e-08	0.00108829	0.0173084	0.031	0.013	2.3846
Myl12a	2.51e-68	4.67e-64	0.15761	0.255	0.107	2.38318
Ece1	1.89e-12	3.52e-08	0.0304136	0.05	0.021	2.38094
Boc	3.21e-19	5.96e-15	0.0448274	0.078	0.033	2.36363
Slc3a2	2e-42	3.71e-38	0.0994358	0.174	0.074	2.35135
Rftn2	1.25e-16	2.32e-12	0.0399243	0.068	0.029	2.34482
Ccnd1	1.9e-128	3.53e-124	0.295971	0.424	0.181	2.34254
Erdr1	6.09e-26	1.13e-21	0.0653661	0.109	0.047	2.31914
Hadh	3.43e-14	6.38e-10	0.0341777	0.06	0.026	2.30768
Rprml	1.56e-09	2.9e-05	0.0245121	0.039	0.017	2.2941
Traf4	8.83e-17	1.64e-12	0.0403767	0.073	0.032	2.28124
Ezr	1.98e-61	3.68e-57	0.151449	0.25	0.11	2.27273
Rab34	4.37e-11	8.12e-07	0.0270736	0.05	0.022	2.27272
Rpl35a	1.06e-209	1.97e-205	0.39345	0.573	0.253	2.26482
Lgals1	7.74e-55	1.44e-50	0.154363	0.224	0.099	2.26262
Gsg1l	3.24e-25	6.02e-21	0.0644793	0.113	0.05	2.26
Tbata	4.18e-53	7.77e-49	0.156809	0.219	0.097	2.25773
C1ql3	5.25e-07	0.00974874	0.0162214	0.027	0.012	2.24998
Rasl11b	1.96e-06	0.0365049	0.0150922	0.027	0.012	2.24998
Ppp1r14b	9.51e-47	1.77e-42	0.118465	0.202	0.09	2.24444
Arrdc3	5.02e-17	9.33e-13	0.0429574	0.074	0.033	2.24242
Tmem123	4.92e-15	9.15e-11	0.03854	0.065	0.029	2.24137
Mcm6	1.65e-44	3.07e-40	0.116924	0.196	0.088	2.22727
Cadm1	2.58e-87	4.79e-83	0.209085	0.335	0.151	2.21854
Mdk	3.86e-109	7.17e-105	0.274546	0.408	0.184	2.21739
Esd	1.41e-34	2.61e-30	0.0837971	0.159	0.072	2.20833
Atraid	1.43e-27	2.66e-23	0.0690383	0.13	0.059	2.20339
Icmt	3.16e-07	0.00588034	0.0169754	0.033	0.015	2.19999
Nit2	2.79e-12	5.19e-08	0.031022	0.057	0.026	2.1923
Ifitm2	2.3e-37	4.27e-33	0.0969459	0.173	0.079	2.18987
Tgif1	1.04e-14	1.92e-10	0.039558	0.07	0.032	2.18749
Nin	5.17e-20	9.6e-16	0.0566651	0.094	0.043	2.18604
Gsto1	2.44e-10	4.54e-06	0.0272803	0.048	0.022	2.18181
Gas1	1.08e-18	2e-14	0.0553352	0.089	0.041	2.17073
Psrc1	8.64e-09	0.000160477	0.0236993	0.039	0.018	2.16665
9430008C03Rik	2.04e-06	0.0379618	0.0134577	0.026	0.012	2.16665
Jmjd7	1.93e-06	0.0358173	0.0150798	0.028	0.013	2.15383
Eif4ebp1	5.9e-10	1.1e-05	0.0271127	0.045	0.021	2.14285
Gpsm2	1.7e-06	0.0316253	0.0164881	0.03	0.014	2.14284
Rbfa	3.2e-07	0.00594882	0.016878	0.032	0.015	2.13332
Gprc5b	1.63e-06	0.0302192	0.0157397	0.032	0.015	2.13332
Cdh20	7.35e-27	1.37e-22	0.0740186	0.134	0.063	2.12698
Pmf1	8.49e-22	1.58e-17	0.0592569	0.11	0.052	2.11538
Rbp4	2.61e-22	4.84e-18	0.0684662	0.112	0.053	2.1132
Cdc25c	2.1e-08	0.000389379	0.0211151	0.04	0.019	2.10525
Foxa2	1.17e-12	2.17e-08	0.0346034	0.065	0.031	2.09677
Cdk6	3.45e-37	6.4e-33	0.105914	0.184	0.088	2.09091
Snhg6	2.82e-37	5.25e-33	0.0973068	0.186	0.089	2.08989
Gnai2	4.08e-40	7.58e-36	0.115122	0.198	0.095	2.08421
Dhx32	1.41e-19	2.62e-15	0.0567685	0.102	0.049	2.08163
Mmp14	1.84e-16	3.42e-12	0.0447898	0.085	0.041	2.07317
Cxcr4	5.72e-16	1.06e-11	0.0450199	0.085	0.041	2.07317
Pcx	8.14e-07	0.0151184	0.0150674	0.029	0.014	2.07141
Hddc2	1.34e-12	2.5e-08	0.0350373	0.062	0.03	2.06666
Gm13194	1.12e-06	0.0207578	0.0160714	0.031	0.015	2.06665
Ablim2	1.6e-06	0.029765	0.0169754	0.031	0.015	2.06665
Dtd2	1.65e-07	0.00307462	0.0193417	0.037	0.018	2.05554
Nek7	8.27e-15	1.54e-10	0.0422375	0.08	0.039	2.05128
Xist	2.69e-49	5e-45	0.146721	0.268	0.131	2.0458
Plekho2	2.41e-09	4.48e-05	0.0259471	0.049	0.024	2.04166
Gstm1	1.51e-10	2.8e-06	0.0285757	0.057	0.028	2.03571
Cbfb	4e-14	7.44e-10	0.0384056	0.075	0.037	2.02702
Csrp2	5.29e-15	9.84e-11	0.0414809	0.081	0.04	2.02499
Samm50	2.26e-15	4.21e-11	0.0440076	0.086	0.043	2
Vgll4	2.57e-15	4.77e-11	0.043603	0.086	0.043	2
2310009B15Rik	2.31e-10	4.29e-06	0.027721	0.056	0.028	1.99999
Cers2	7.85e-10	1.46e-05	0.0275351	0.054	0.027	1.99999
Cd164	3.97e-08	0.000737671	0.0235418	0.046	0.023	1.99999
Efhd2	2.05e-07	0.00381834	0.0198881	0.04	0.02	1.99999
Cdkn1c	1.17e-06	0.0217463	0.0240434	0.036	0.018	1.99999
Dusp6	6.21e-07	0.0115439	0.0188596	0.034	0.017	1.99999
Alkbh3	2.61e-06	0.0484633	0.0145282	0.03	0.015	1.99999
Cirbp	9.99e-77	1.86e-72	0.198456	0.357	0.179	1.99441
Bok	1.14e-22	2.11e-18	0.0641161	0.129	0.065	1.98461
Smco4	2.55e-18	4.75e-14	0.0545368	0.105	0.053	1.98113
Serpinh1	7.38e-15	1.37e-10	0.0480685	0.087	0.044	1.97727
B2m	7.26e-28	1.35e-23	0.0845115	0.158	0.08	1.975
Cdh4	7.23e-11	1.34e-06	0.0319886	0.061	0.031	1.96774
Hey1	9.71e-18	1.8e-13	0.0570357	0.104	0.053	1.96226
Rcn3	1.79e-08	0.000333073	0.0232235	0.047	0.024	1.95833
Nes	9.53e-08	0.00177101	0.0241669	0.045	0.023	1.95651
Vim	1.36e-30	2.52e-26	0.101749	0.174	0.089	1.95505
Dtx1	5.44e-12	1.01e-07	0.0363396	0.068	0.035	1.94285
Cks1b	4.81e-41	8.93e-37	0.126552	0.234	0.121	1.93388
Sept8	5.49e-08	0.00102034	0.0230172	0.046	0.024	1.91666
Ngfr	5.5e-08	0.00102118	0.0225099	0.046	0.024	1.91666
Tead2	7.92e-39	1.47e-34	0.113139	0.226	0.118	1.91525
Lima1	3.34e-18	6.2e-14	0.0612053	0.111	0.058	1.91379
Rps20	4.55e-229	8.45e-225	0.454449	0.675	0.353	1.91218
Stk17b	3.25e-07	0.00603341	0.021274	0.042	0.022	1.90908
Slc7a5	3.44e-07	0.00639055	0.0196358	0.042	0.022	1.90908
Ung	1.44e-09	2.67e-05	0.0300506	0.059	0.031	1.90322
Pim1	1.3e-08	0.000241114	0.023455	0.051	0.027	1.88888
Tmem163	2.45e-10	4.56e-06	0.0322856	0.066	0.035	1.88571
Sesn1	1.62e-07	0.00300597	0.0226656	0.049	0.026	1.88461
Gm11974	1.98e-07	0.0036814	0.0224764	0.047	0.025	1.87999
Rab28	1.37e-11	2.55e-07	0.0366278	0.077	0.041	1.87804
Exosc5	3.13e-11	5.82e-07	0.033123	0.073	0.039	1.87179
2310039H08Rik	1.12e-08	0.000208539	0.0241777	0.056	0.03	1.86666
Ccnb1	9.19e-15	1.71e-10	0.0486291	0.097	0.052	1.86538
Mt1	1.88e-20	3.5e-16	0.0701998	0.138	0.074	1.86486
Nkain4	1.02e-10	1.89e-06	0.0325584	0.069	0.037	1.86486
Hpca	5.27e-32	9.8e-28	0.116753	0.203	0.109	1.86238
Rps26-ps1	1.87e-22	3.48e-18	0.0755078	0.147	0.079	1.86076
Asap1	1.98e-19	3.68e-15	0.0617956	0.13	0.07	1.85714
Cnbp	4.12e-178	7.66e-174	0.378455	0.623	0.336	1.85417
Nhp2	5.05e-40	9.39e-36	0.120611	0.254	0.137	1.85401
Zfhx3	2.72e-07	0.00505923	0.025256	0.05	0.027	1.85184
Fam64a	9.8e-10	1.82e-05	0.0333291	0.061	0.033	1.84848
Ppan	8.26e-09	0.000153481	0.0284139	0.061	0.033	1.84848
Ier2	7.04e-22	1.31e-17	0.0835412	0.146	0.079	1.8481
Nudcd2	2.97e-21	5.52e-17	0.0664492	0.146	0.079	1.8481
Zdhhc4	3.08e-07	0.00572744	0.0199728	0.046	0.025	1.83999
Fignl1	3.1e-07	0.00576508	0.0215902	0.046	0.025	1.83999
Mad2l1	5.35e-10	9.94e-06	0.0316986	0.068	0.037	1.83783
2310022B05Rik	1.72e-12	3.19e-08	0.0398019	0.089	0.049	1.81632
Tbc1d16	1.32e-18	2.45e-14	0.0614856	0.132	0.073	1.80822
Prdx4	3.13e-29	5.81e-25	0.0903371	0.204	0.113	1.80531
Sfrp2	4.46e-13	8.29e-09	0.042115	0.092	0.051	1.80392
1110038B12Rik	3.08e-19	5.72e-15	0.0659555	0.137	0.076	1.80263
Alcam	4.44e-12	8.26e-08	0.0424046	0.09	0.05	1.8
Riok2	4.66e-08	0.000866369	0.0249211	0.054	0.03	1.79999
Robo2	1.31e-13	2.43e-09	0.0474211	0.102	0.057	1.78947
Gm17322	7.79e-10	1.45e-05	0.0377434	0.068	0.038	1.78947
2410004N09Rik	3.18e-09	5.91e-05	0.0314044	0.068	0.038	1.78947
Trap1	3.73e-08	0.000693827	0.0254439	0.059	0.033	1.78787
Mcm5	5.78e-11	1.07e-06	0.0360431	0.084	0.047	1.78723
Maf1	7.65e-21	1.42e-16	0.0676302	0.157	0.088	1.78409
Naa10	1.18e-22	2.2e-18	0.0724735	0.171	0.096	1.78125
Chchd7	3.3e-08	0.000614053	0.0256854	0.057	0.032	1.78124
Phb2	7.21e-26	1.34e-21	0.0824108	0.192	0.108	1.77778
Nkd1	2.77e-19	5.15e-15	0.0698793	0.144	0.081	1.77778
Vamp3	1.09e-06	0.0203248	0.0208139	0.048	0.027	1.77777
Rpn2	7.91e-19	1.47e-14	0.064154	0.14	0.079	1.77215
Nup62	7.33e-09	0.000136228	0.026094	0.062	0.035	1.77142
Cklf	5.63e-12	1.05e-07	0.0377789	0.09	0.051	1.7647
Dars	6.02e-13	1.12e-08	0.0458538	0.102	0.058	1.75862
Nxt1	6e-09	0.000111591	0.0307889	0.065	0.037	1.75675
Tgfb2	4e-23	7.43e-19	0.0829283	0.182	0.104	1.75
Ntrk3	1.45e-13	2.7e-09	0.0515059	0.105	0.06	1.75
Qsox1	4.21e-10	7.83e-06	0.0345561	0.077	0.044	1.75
Dnph1	1.57e-08	0.000291145	0.0289252	0.063	0.036	1.75
1700001O22Rik	3.06e-07	0.00568576	0.0247916	0.056	0.032	1.74999
Vps37b	2.4e-32	4.46e-28	0.105573	0.242	0.139	1.74101
2810025M15Rik	5.46e-11	1.02e-06	0.0378796	0.087	0.05	1.74
Shmt1	9.48e-07	0.0176083	0.0216341	0.052	0.03	1.73333
AI854517	2.3e-11	4.27e-07	0.0367638	0.09	0.052	1.73077
Nrm	5.02e-10	9.33e-06	0.0355354	0.081	0.047	1.7234
Stx6	4.08e-08	0.000757969	0.0274015	0.067	0.039	1.71794
Chaf1b	1.48e-06	0.0274389	0.0206084	0.048	0.028	1.71428
Slc29a1	2.25e-61	4.19e-57	0.206611	0.401	0.234	1.71367
Tipin	2.8e-22	5.2e-18	0.080922	0.185	0.108	1.71296
Nmral1	1.7e-10	3.17e-06	0.0384309	0.089	0.052	1.71154
Rpl8	1.11e-251	2.07e-247	0.480562	0.749	0.438	1.71005
Adamts1	7.24e-07	0.0134628	0.0231125	0.053	0.031	1.70967
Mycn	3.04e-30	5.65e-26	0.106141	0.241	0.141	1.70922
Mcm2	1.73e-11	3.22e-07	0.0387652	0.094	0.055	1.70909
Cotl1	1.38e-08	0.000256312	0.0312051	0.07	0.041	1.70731
Lmnb2	2.89e-07	0.00537416	0.0248309	0.058	0.034	1.70588
Rps10	1.16e-123	2.16e-119	0.322875	0.566	0.332	1.70482
Ggh	4.45e-09	8.27e-05	0.0297732	0.075	0.044	1.70454
Snhg1	5.93e-20	1.1e-15	0.0708246	0.167	0.098	1.70408
Nde1	1.59e-07	0.00295089	0.0259821	0.063	0.037	1.7027
Mfap4	1.3e-12	2.41e-08	0.0483105	0.107	0.063	1.69841
Mcm4	3.56e-12	6.61e-08	0.0432694	0.107	0.063	1.69841
Myod1	2.09e-07	0.00388113	0.0255195	0.061	0.036	1.69444
Atoh1	3.03e-14	5.63e-10	0.0559559	0.127	0.075	1.69333
Xrcc5	1.65e-10	3.07e-06	0.0376913	0.088	0.052	1.6923
Fuca1	1.06e-08	0.000196685	0.0305179	0.076	0.045	1.68889
Ppil1	1.62e-06	0.0300551	0.0200908	0.054	0.032	1.68749
Tmed9	6.3e-34	1.17e-29	0.113895	0.278	0.165	1.68485
Psat1	1.25e-18	2.33e-14	0.0641136	0.16	0.095	1.68421
Tomm40	1.46e-11	2.72e-07	0.0407646	0.101	0.06	1.68333
Hist1h2ag	4.23e-08	0.000786844	0.0316141	0.069	0.041	1.68292
Adh5	2.85e-26	5.29e-22	0.0934465	0.22	0.131	1.67939
Nme4	3.19e-07	0.00593629	0.0244401	0.057	0.034	1.67647
Dcaf13	1.98e-07	0.00367393	0.0266303	0.062	0.037	1.67567
Islr2	4.8e-26	8.92e-22	0.0975907	0.221	0.132	1.67424
15-Sep	1.54e-28	2.87e-24	0.100998	0.241	0.144	1.67361
Cltb	2.11e-31	3.92e-27	0.117653	0.259	0.155	1.67097
Jun	1.25e-42	2.32e-38	0.189729	0.314	0.188	1.67021
Mat2a	3.45e-31	6.41e-27	0.108867	0.262	0.157	1.66879
Bcap29	2.17e-12	4.03e-08	0.0456074	0.11	0.066	1.66666
Hdac3	2.45e-10	4.56e-06	0.0362174	0.095	0.057	1.66666
Btg2	1.71e-08	0.000317062	0.0293082	0.075	0.045	1.66666
Parl	2.06e-07	0.00383043	0.0259449	0.065	0.039	1.66666
Lta4h	7.64e-14	1.42e-09	0.0536573	0.123	0.074	1.66216
Nabp2	2.94e-12	5.47e-08	0.0440032	0.113	0.068	1.66176
Sox18	1.54e-08	0.000287074	0.0344624	0.078	0.047	1.65957
Ssr2	5.77e-22	1.07e-17	0.0837695	0.194	0.117	1.65812
Mmadhc	6.55e-13	1.22e-08	0.0471366	0.121	0.073	1.65753
Sdha	3.74e-12	6.95e-08	0.0446808	0.111	0.067	1.65671
Cdca3	5.2e-12	9.67e-08	0.0519237	0.111	0.067	1.65671
Rpl14	2.63e-156	4.88e-152	0.359009	0.656	0.396	1.65657
Mad2l2	3.38e-16	6.29e-12	0.0610387	0.154	0.093	1.65591
H2afz	4.01e-61	7.45e-57	0.21382	0.409	0.247	1.65587
Sumo3	1.36e-18	2.53e-14	0.0695201	0.167	0.101	1.65346
Dctpp1	9.85e-22	1.83e-17	0.0787906	0.2	0.121	1.65289
Eif2b2	2.17e-07	0.00402456	0.0267197	0.066	0.04	1.65
Ntmt1	3.14e-07	0.005831	0.0249298	0.066	0.04	1.65
Srsf7	1.08e-30	2e-26	0.105991	0.265	0.161	1.64596
Kctd5	6.36e-08	0.00118136	0.0270683	0.069	0.042	1.64285
Nek6	1.11e-07	0.0020646	0.0277488	0.069	0.042	1.64285
Rplp0	0	0	0.767487	0.923	0.563	1.63943
Etfa	4.53e-16	8.42e-12	0.0617354	0.157	0.096	1.63541
Acot7	1.47e-08	0.00027318	0.0318508	0.085	0.052	1.63461
Msn	2.88e-07	0.00535032	0.0277684	0.067	0.041	1.63414
Lman2	4.34e-07	0.00807326	0.025705	0.067	0.041	1.63414
Mrps34	5.96e-07	0.0110748	0.0242687	0.067	0.041	1.63414
Tmem59	1.22e-27	2.26e-23	0.0997169	0.251	0.154	1.62987
Eif6	2.56e-11	4.77e-07	0.0436373	0.114	0.07	1.62857
Tprn	1.17e-15	2.18e-11	0.0657618	0.153	0.094	1.62766
Chrac1	9.65e-08	0.00179257	0.0289657	0.073	0.045	1.62222
Arl6	1.39e-07	0.00258502	0.0264207	0.073	0.045	1.62222
Adk	4.77e-10	8.86e-06	0.0384701	0.102	0.063	1.61905
Aco1	2.94e-07	0.00546289	0.0255762	0.068	0.042	1.61904
Eef2	3.13e-83	5.82e-79	0.239738	0.522	0.323	1.6161
Ccnb2	3.85e-11	7.15e-07	0.0514979	0.108	0.067	1.61194
Lap3	5.34e-14	9.93e-10	0.0583681	0.145	0.09	1.61111
Pofut2	1.4e-06	0.0260196	0.0231979	0.058	0.036	1.61111
Gltscr2	1.8e-32	3.34e-28	0.121082	0.293	0.182	1.60989
Sec13	5.09e-14	9.45e-10	0.0523795	0.143	0.089	1.60674
Brk1	1.6e-15	2.97e-11	0.0638446	0.154	0.096	1.60416
Fen1	7.36e-08	0.001367	0.0313074	0.077	0.048	1.60416
Srsf3	1.44e-88	2.67e-84	0.254509	0.54	0.337	1.60237
Snrpb	3.46e-42	6.43e-38	0.146394	0.359	0.225	1.59555
Cdc26	4.5e-12	8.36e-08	0.0463129	0.126	0.079	1.59493
Emg1	2.4e-19	4.46e-15	0.0760349	0.196	0.123	1.59349
Cct4	1.64e-22	3.05e-18	0.0880488	0.223	0.14	1.59286
Polr2e	1.51e-17	2.81e-13	0.0682784	0.183	0.115	1.5913
Actl6a	1.46e-13	2.71e-09	0.0559751	0.143	0.09	1.58889
Mcm3	8.44e-13	1.57e-08	0.0507233	0.135	0.085	1.58823
Manbal	1.57e-08	0.000291273	0.0336702	0.092	0.058	1.5862
Racgap1	4.38e-12	8.15e-08	0.0531884	0.13	0.082	1.58536
Fscn1	1.67e-22	3.11e-18	0.0941762	0.228	0.144	1.58333
Tspan3	1.21e-26	2.24e-22	0.108994	0.258	0.163	1.58282
Ppp1ca	2.67e-23	4.96e-19	0.0866418	0.239	0.151	1.58278
BC056474	2.48e-10	4.61e-06	0.0417124	0.106	0.067	1.58209
Dtymk	4.92e-31	9.15e-27	0.116108	0.299	0.189	1.58201
Mtx1	1.19e-06	0.0221979	0.0227599	0.068	0.043	1.58139
Serp1	1.09e-11	2.03e-07	0.0465029	0.128	0.081	1.58024
Ift27	4.93e-13	9.17e-09	0.0482885	0.139	0.088	1.57954
Txndc12	4.93e-08	0.00091694	0.0306616	0.082	0.052	1.57692
Sema7a	5.79e-13	1.08e-08	0.0547967	0.145	0.092	1.57609
Polr2d	1.13e-10	2.09e-06	0.0436377	0.115	0.073	1.57534
A930019D19Rik	2.2e-06	0.0408057	0.025705	0.063	0.04	1.575
Rps8	7.51e-51	1.39e-46	0.175032	0.414	0.263	1.57414
Ddx39b	3.25e-45	6.03e-41	0.160788	0.384	0.244	1.57377
Cenpw	1.45e-10	2.7e-06	0.046709	0.118	0.075	1.57333
Alg5	6.32e-09	0.000117503	0.0396856	0.099	0.063	1.57143
Carhsp1	2.01e-14	3.73e-10	0.05532	0.157	0.1	1.57
Sparcl1	2.85e-14	5.3e-10	0.0829071	0.149	0.095	1.56842
Trp53	5.07e-22	9.42e-18	0.0867376	0.238	0.152	1.56579
Gm11478	1.08e-20	2e-16	0.0859798	0.216	0.138	1.56522
Ewsr1	1.06e-30	1.97e-26	0.107071	0.314	0.201	1.56219
Naa38	6.06e-20	1.13e-15	0.0807706	0.217	0.139	1.56115
Fam96a	5.4e-09	0.000100349	0.0380239	0.103	0.066	1.5606
Pkm	2.56e-28	4.75e-24	0.112944	0.287	0.184	1.55978
Ppp4c	5.47e-09	0.000101577	0.0356039	0.098	0.063	1.55555
Mpdu1	1.22e-07	0.00227489	0.0314295	0.087	0.056	1.55357
Cnot8	2.15e-06	0.0399783	0.0265849	0.073	0.047	1.55319
Smu1	1.47e-11	2.74e-07	0.0505824	0.132	0.085	1.55294
Cdca7	1.38e-16	2.56e-12	0.0684478	0.194	0.125	1.552
Hat1	1.8e-08	0.000333849	0.0394438	0.093	0.06	1.55
Pole4	6.86e-09	0.000127554	0.0378628	0.105	0.068	1.54412
Urod	9.36e-07	0.0173981	0.0271705	0.074	0.048	1.54166
Ssbp2	9.4e-07	0.017477	0.0264561	0.074	0.048	1.54166
Nudt21	3.5e-11	6.5e-07	0.0480767	0.131	0.085	1.54117
Ldha	1.46e-16	2.71e-12	0.0768374	0.188	0.122	1.54098
Ndufa9	2.69e-08	0.000499097	0.0313939	0.097	0.063	1.53968
Mrto4	1.09e-08	0.000202718	0.0340169	0.1	0.065	1.53846
Prmt1	4.78e-33	8.88e-29	0.121253	0.346	0.225	1.53778
Psmg4	1.07e-12	2e-08	0.0525845	0.152	0.099	1.53535
Ncald	6.9e-08	0.00128268	0.0339549	0.089	0.058	1.53448
Imp3	2.08e-07	0.00386148	0.0324297	0.089	0.058	1.53448
Oard1	2.61e-06	0.0484261	0.0244008	0.069	0.045	1.53333
G3bp1	5.33e-22	9.9e-18	0.0892342	0.251	0.164	1.53049
Psmd8	9.2e-15	1.71e-10	0.0588153	0.18	0.118	1.52542
Hprt	3.41e-10	6.34e-06	0.0443628	0.125	0.082	1.52439
Oaz1	1.18e-59	2.2e-55	0.211127	0.471	0.309	1.52427
Crip2	8.08e-11	1.5e-06	0.0522506	0.131	0.086	1.52325
Ddx39	4e-08	0.000742556	0.0330471	0.102	0.067	1.52239
Eif3f	6.96e-40	1.29e-35	0.152989	0.385	0.253	1.52174
Slc35b2	2.04e-06	0.0379298	0.0265286	0.076	0.05	1.52
Mpst	2.03e-06	0.0377664	0.0264354	0.079	0.052	1.51923
Ostc	3.18e-14	5.91e-10	0.0591709	0.176	0.116	1.51724
Gm16286	2.04e-07	0.00378225	0.0306836	0.094	0.062	1.51613
Eef1b2	1.19e-100	2.22e-96	0.285858	0.633	0.418	1.51435
Trim28	3.53e-10	6.56e-06	0.0441126	0.124	0.082	1.51219
Idh2	1.91e-10	3.55e-06	0.0465882	0.133	0.088	1.51136
D19Ertd737e	3.15e-12	5.85e-08	0.0523431	0.163	0.108	1.50926
Psmd3	3.32e-07	0.0061638	0.0310602	0.092	0.061	1.50819
Eif5a	1.92e-35	3.58e-31	0.131897	0.383	0.254	1.50787
Mrpl2	1.27e-07	0.00235747	0.0340592	0.098	0.065	1.50769
Spc24	1.75e-10	3.26e-06	0.0540862	0.128	0.085	1.50588
Hnrnpdl	2.12e-71	3.95e-67	0.241311	0.536	0.356	1.50562
Lsm4	3.47e-28	6.45e-24	0.119431	0.311	0.207	1.50241
Mif	8.8e-47	1.64e-42	0.172543	0.455	0.303	1.50165
Lsm6	1.23e-22	2.29e-18	0.0963329	0.27	0.18	1.5
Zfp422	4.17e-15	7.76e-11	0.0659652	0.192	0.128	1.5
Pnrc2	1.58e-10	2.94e-06	0.0461114	0.138	0.092	1.5
Rtcb	1.27e-09	2.36e-05	0.0397235	0.126	0.084	1.5
Mta2	1.53e-06	0.0283801	0.027576	0.084	0.056	1.5
Pno1	1.51e-06	0.0280643	0.0287556	0.081	0.054	1.5
Abracl	1.94e-13	3.61e-09	0.0562498	0.178	0.119	1.4958
Med30	9.27e-09	0.000172353	0.0354748	0.115	0.077	1.4935
Ube2d3	2.46e-16	4.58e-12	0.0720867	0.209	0.14	1.49286
Cep110	7.82e-08	0.00145295	0.0331958	0.103	0.069	1.49275
Eif3i	6.56e-20	1.22e-15	0.0822112	0.252	0.169	1.49112
Dbi	2.74e-27	5.09e-23	0.123092	0.323	0.217	1.48848
E130114P18Rik	2.32e-64	4.31e-60	0.243285	0.515	0.346	1.48844
Snrnp40	2.06e-09	3.82e-05	0.0423088	0.128	0.086	1.48837
Pdcd6	1.05e-09	1.95e-05	0.045695	0.125	0.084	1.48809
Atp5a1	4.2e-41	7.8e-37	0.160895	0.418	0.281	1.48754
Clic4	7.94e-08	0.001475	0.0315137	0.101	0.068	1.48529
Ssr3	9.85e-17	1.83e-12	0.0798138	0.218	0.147	1.48299
Rpl13	1.33e-108	2.47e-104	0.299405	0.661	0.446	1.48206
Srsf5	2.58e-22	4.79e-18	0.0982794	0.28	0.189	1.48148
Rps15	3.41e-109	6.33e-105	0.299921	0.659	0.445	1.4809
Sec11c	1.69e-11	3.13e-07	0.0529125	0.154	0.104	1.48077
Prdx1	1.62e-46	3.01e-42	0.172094	0.459	0.31	1.48064
Rbms1	5.05e-08	0.000937562	0.037225	0.108	0.073	1.47945
Gnb2l1	5.54e-54	1.03e-49	0.198313	0.486	0.329	1.4772
P4hb	5.65e-11	1.05e-06	0.0501651	0.152	0.103	1.47573
Ufd1l	6.96e-07	0.0129284	0.0286475	0.09	0.061	1.47541
Rpl13a	0	0	0.680495	0.938	0.636	1.47484
Glo1	7.49e-07	0.0139201	0.0315219	0.087	0.059	1.47457
Rplp1	5.57e-246	1.04e-241	0.464855	0.839	0.569	1.47452
Hk2	8.04e-08	0.00149344	0.035561	0.109	0.074	1.47297
Cd81	9.13e-18	1.7e-13	0.0800015	0.24	0.163	1.47239
Txn1	1.8e-35	3.35e-31	0.138864	0.394	0.268	1.47015
Snhg3	3.01e-07	0.00559199	0.0336409	0.097	0.066	1.46969
Mrpl11	2.68e-08	0.000497197	0.0357565	0.113	0.077	1.46753
Cct3	2.77e-23	5.14e-19	0.10571	0.299	0.204	1.46569
Eif3k	1.23e-26	2.29e-22	0.118372	0.328	0.224	1.46429
Gar1	4.89e-08	0.000909342	0.0362249	0.114	0.078	1.46154
Sfxn1	5.7e-08	0.00105956	0.0372412	0.121	0.083	1.45783
Brix1	4.19e-10	7.79e-06	0.0442403	0.153	0.105	1.45714
U2af1l4	6.76e-07	0.0125691	0.0331568	0.099	0.068	1.45588
C1qbp	6.36e-18	1.18e-13	0.0850925	0.246	0.169	1.45562
Id2	6.71e-38	1.25e-33	0.183796	0.423	0.291	1.45361
Emc8	1.69e-06	0.0313742	0.0291238	0.093	0.064	1.45312
Rpl18	1.34e-22	2.49e-18	0.102459	0.289	0.199	1.45226
2700094K13Rik	2.46e-41	4.57e-37	0.181143	0.424	0.292	1.45205
Rcn2	8.4e-13	1.56e-08	0.0620289	0.187	0.129	1.44961
Rnd3	2.2e-33	4.08e-29	0.145543	0.404	0.279	1.44803
Pbdc1	3.1e-09	5.76e-05	0.0440803	0.139	0.096	1.44792
Rnf7	2.64e-10	4.91e-06	0.0452865	0.162	0.112	1.44643
Hsd11b2	2.82e-09	5.23e-05	0.0438614	0.14	0.097	1.4433
Cox7a2l	1.88e-18	3.49e-14	0.0839561	0.267	0.185	1.44324
Acly	1.22e-06	0.0226817	0.0287972	0.095	0.066	1.43939
Pigp	6.04e-07	0.0112314	0.0311197	0.102	0.071	1.43662
1500012F01Rik	2.04e-15	3.8e-11	0.0777357	0.232	0.162	1.4321
H2afv	1.81e-71	3.36e-67	0.252826	0.578	0.404	1.43069
Snrpd2	6.69e-28	1.24e-23	0.121936	0.359	0.251	1.43028
Tcf3	3.95e-08	0.000733533	0.0394789	0.123	0.086	1.43023
Cnn3	6.63e-19	1.23e-14	0.0965363	0.273	0.191	1.42932
Mzt1	3.67e-07	0.00681217	0.0325238	0.11	0.077	1.42857
Fam195b	8.65e-07	0.0160695	0.0337261	0.1	0.07	1.42857
Eif4a1	3.57e-52	6.64e-48	0.196483	0.517	0.362	1.42818
Cct8	2.52e-21	4.68e-17	0.102009	0.297	0.208	1.42788
Ncor2	4.54e-08	0.000843903	0.0388329	0.127	0.089	1.42696
Dclk1	8.34e-13	1.55e-08	0.0656226	0.201	0.141	1.42553
Atp5d	5.94e-20	1.1e-15	0.0885213	0.296	0.208	1.42308
Cops4	8.91e-07	0.0165494	0.0339564	0.111	0.078	1.42308
Stoml2	9.91e-07	0.0184237	0.0325676	0.111	0.078	1.42308
Ubc	1.46e-15	2.71e-11	0.080065	0.236	0.166	1.42169
Magoh	1.81e-11	3.36e-07	0.0593159	0.186	0.131	1.41985
Eif3e	2.98e-29	5.54e-25	0.135783	0.379	0.267	1.41948
Rps10-ps1	1.18e-08	0.000219387	0.0440803	0.139	0.098	1.41837
Eif3l	1.29e-09	2.4e-05	0.0483851	0.16	0.113	1.41593
Banf1	2.61e-38	4.86e-34	0.165993	0.436	0.308	1.41558
Tmem242	1.8e-06	0.0334129	0.0300207	0.109	0.077	1.41558
Gm5914	1.92e-06	0.0356291	0.0293156	0.109	0.077	1.41558
Mrpl30	1.54e-09	2.86e-05	0.0456109	0.157	0.111	1.41441
Tubb4b	6.2e-09	0.000115187	0.0494325	0.141	0.1	1.41
Snrpe	1.32e-34	2.45e-30	0.147014	0.438	0.311	1.40836
Coq7	1.12e-06	0.020786	0.0314327	0.107	0.076	1.40789
Pcbp4	5.01e-11	9.31e-07	0.0577931	0.18	0.128	1.40625
Ddb1	1.59e-06	0.0294863	0.0342159	0.111	0.079	1.40506
Srm	1.36e-06	0.0253534	0.0333276	0.108	0.077	1.4026
Ufc1	1.56e-07	0.00289445	0.0356041	0.129	0.092	1.40217
Lamtor5	2.32e-07	0.00432038	0.0368073	0.129	0.092	1.40217
Cuedc2	2.34e-10	4.34e-06	0.0559972	0.178	0.127	1.40157
Mrps28	2.09e-06	0.0388498	0.0337807	0.11	0.079	1.3924
Akr1a1	3.22e-20	5.98e-16	0.0984941	0.317	0.228	1.39035
Ndufv1	2.54e-06	0.0471754	0.0317454	0.114	0.082	1.39024
Timm50	3.68e-07	0.0068333	0.0376398	0.125	0.09	1.38889
Eif3m	1.06e-11	1.96e-07	0.0574398	0.204	0.147	1.38775
Tmed2	6.31e-08	0.00117219	0.0415944	0.14	0.101	1.38614
Gpx1	6.69e-09	0.000124354	0.048209	0.158	0.114	1.38596
Eci2	2.65e-08	0.000491878	0.0465362	0.151	0.109	1.38532
2610001J05Rik	1.6e-06	0.0297519	0.0346334	0.119	0.086	1.38372
Cct7	3.04e-15	5.64e-11	0.0773072	0.267	0.193	1.38342
Ypel3	1.49e-10	2.76e-06	0.0559797	0.196	0.142	1.38028
Prpf19	2.02e-09	3.76e-05	0.0489742	0.178	0.129	1.37984
Mettl9	1.97e-08	0.000366619	0.0472968	0.16	0.116	1.37931
Rps19	0	0	0.53818	0.935	0.679	1.37702
Rplp2	1.07e-100	1.98e-96	0.292988	0.695	0.505	1.37624
Eif3h	6.52e-21	1.21e-16	0.098507	0.348	0.253	1.37549
Rps21	8.53e-101	1.58e-96	0.303976	0.726	0.528	1.375
Commd3	1.02e-09	1.9e-05	0.054316	0.18	0.131	1.37404
Pfn1	1.81e-15	3.36e-11	0.0889401	0.269	0.196	1.37245
Smim11	1.87e-10	3.47e-06	0.0545146	0.203	0.148	1.37162
Siva1	3.5e-09	6.5e-05	0.0437294	0.181	0.132	1.37121
Cdk4	1.98e-43	3.68e-39	0.183636	0.516	0.377	1.3687
Paics	1.79e-13	3.32e-09	0.0751936	0.253	0.185	1.36757
Cd63	1.18e-60	2.2e-56	0.218336	0.614	0.449	1.36748
Snrpd1	5.07e-19	9.42e-15	0.098355	0.326	0.239	1.36402
Rpl32	0	0	0.579701	0.938	0.688	1.36337
Gm17750	1.68e-18	3.13e-14	0.108143	0.316	0.232	1.36207
2410015M20Rik	4.1e-11	7.62e-07	0.0607831	0.215	0.158	1.36076
Rbm3	1.18e-06	0.0219322	0.0366048	0.129	0.095	1.35789
Hint1	5.45e-38	1.01e-33	0.170092	0.486	0.358	1.35754
Cct6a	2.09e-24	3.89e-20	0.117216	0.396	0.292	1.35616
2410006H16Rik	4.33e-14	8.05e-10	0.0797982	0.26	0.192	1.35417
Barhl1	1.95e-28	3.62e-24	0.150711	0.421	0.311	1.3537
Psmd1	9.24e-08	0.00171699	0.0429211	0.157	0.116	1.35345
Rbbp7	1.23e-09	2.29e-05	0.0523532	0.203	0.15	1.35333
Rps14	0	0	0.605613	0.932	0.689	1.35268
Mrpl52	2.46e-15	4.56e-11	0.0790353	0.3	0.222	1.35135
Gstm5	1.19e-09	2.21e-05	0.0536116	0.198	0.147	1.34694
Sfrp1	5.51e-91	1.02e-86	0.336786	0.692	0.514	1.3463
Ddost	1.64e-06	0.030445	0.0333543	0.14	0.104	1.34615
Lsm3	7.41e-09	0.000137679	0.0491306	0.183	0.136	1.34559
Psma6	1.23e-11	2.28e-07	0.0676596	0.242	0.18	1.34444
Bub3	1.24e-07	0.00230514	0.0463139	0.161	0.12	1.34167
Strap	1.45e-07	0.00269221	0.0433785	0.161	0.12	1.34167
Uqcrfs1	1.76e-10	3.28e-06	0.0564066	0.22	0.164	1.34146
Mrpl33	1.92e-09	3.56e-05	0.0574902	0.201	0.15	1.34
Gm10260	3.02e-10	5.62e-06	0.0522466	0.229	0.171	1.33918
Psmb6	1.18e-19	2.19e-15	0.108283	0.349	0.261	1.33716
Psmb4	1.06e-11	1.96e-07	0.0657194	0.246	0.184	1.33696
Itgb1	2.13e-13	3.95e-09	0.0773508	0.282	0.211	1.33649
Uri1	9.33e-07	0.0173325	0.036828	0.147	0.11	1.33636
Snrpf	5.61e-30	1.04e-25	0.138202	0.477	0.357	1.33613
Rpl4	7.22e-223	1.34e-218	0.431628	0.861	0.645	1.33488
Slc25a3	1.62e-16	3e-12	0.0887056	0.332	0.249	1.33333
Arf4	2.76e-10	5.14e-06	0.0578883	0.228	0.171	1.33333
Atp6v0e	6.64e-08	0.00123375	0.0443336	0.18	0.135	1.33333
Rps15a	3.25e-123	6.03e-119	0.316774	0.805	0.604	1.33278
Psmb1	3.03e-24	5.64e-20	0.121158	0.42	0.317	1.32492
Vbp1	8.81e-09	0.00016375	0.0490445	0.201	0.152	1.32237
Rps3	5.62e-217	1.04e-212	0.41372	0.891	0.674	1.32196
Rnaseh2c	1.5e-06	0.0278665	0.0401741	0.152	0.115	1.32174
H1f0	2.3e-22	4.27e-18	0.111074	0.44	0.333	1.32132
Laptm4a	2.49e-21	4.63e-17	0.113239	0.395	0.299	1.32107
Tceal8	6.88e-07	0.0127764	0.0397963	0.161	0.122	1.31967
Crmp1	2.32e-23	4.32e-19	0.13816	0.393	0.298	1.31879
Pfdn2	5.96e-08	0.0011072	0.0440953	0.187	0.142	1.3169
Mrfap1	1.12e-17	2.08e-13	0.103482	0.345	0.262	1.31679
Rps9	0	0	0.541177	0.92	0.699	1.31617
Npc2	3.17e-11	5.89e-07	0.0648282	0.259	0.197	1.31472
Lmnb1	4.17e-11	7.75e-07	0.0697982	0.247	0.188	1.31383
Rps5	4.36e-280	8.1e-276	0.485991	0.903	0.688	1.3125
Sae1	1e-06	0.0186621	0.0426047	0.16	0.122	1.31147
Eif4h	8.98e-07	0.0166816	0.0401275	0.165	0.126	1.30952
Npm1	2.45e-55	4.55e-51	0.199728	0.669	0.511	1.3092
Eif4a3	2.59e-08	0.000481204	0.0464767	0.208	0.159	1.30818
Srsf2	7.92e-14	1.47e-09	0.0820347	0.31	0.237	1.30802
Ndufs8	3.97e-07	0.00738292	0.0450273	0.17	0.13	1.30769
Eef1d	1.79e-07	0.00331913	0.0461588	0.184	0.141	1.30496
Srsf6	1.24e-10	2.3e-06	0.0675119	0.244	0.187	1.30481
Hspa9	1.44e-08	0.000268022	0.0504894	0.22	0.169	1.30177
Ranbp1	2.29e-27	4.25e-23	0.124147	0.561	0.432	1.29861
Atp5e	5.08e-29	9.43e-25	0.145325	0.489	0.377	1.29708
Ndufb8	3.18e-10	5.91e-06	0.059738	0.263	0.203	1.29557
Bcas2	1.52e-08	0.000281557	0.0502839	0.225	0.174	1.2931
Rps13-ps2	1.03e-07	0.0019048	0.0523851	0.19	0.147	1.29252
Polr2i	1.51e-08	0.000279838	0.0484753	0.235	0.182	1.29121
Ndufc2	1.28e-21	2.37e-17	0.127715	0.417	0.323	1.29102
Uqcrc1	1.33e-06	0.0246311	0.038644	0.183	0.142	1.28873
Cuta	2.68e-06	0.0498649	0.0399903	0.161	0.125	1.288
Chchd2	1.09e-62	2.03e-58	0.228438	0.657	0.511	1.28571
Marcksl1	8.59e-45	1.6e-40	0.187337	0.631	0.492	1.28252
Eif2a	1.08e-06	0.0201619	0.0391649	0.191	0.149	1.28188
Swi5	1.45e-12	2.7e-08	0.0845947	0.311	0.243	1.27983
Cct5	1.97e-12	3.65e-08	0.0835862	0.311	0.243	1.27983
Gas5	2.41e-46	4.47e-42	0.214105	0.601	0.47	1.27872
Rps26	0	0	0.633646	0.981	0.768	1.27734
Cct2	5.89e-14	1.1e-09	0.0882463	0.342	0.268	1.27612
Arf1	6.43e-07	0.0119461	0.045125	0.196	0.154	1.27273
2700060E02Rik	1.48e-10	2.76e-06	0.0707664	0.282	0.222	1.27027
Ndufb6	4.34e-08	0.000806006	0.0533461	0.231	0.182	1.26923
Naca	1.08e-20	2e-16	0.120186	0.454	0.358	1.26816
Draxin	1.29e-09	2.39e-05	0.0508718	0.322	0.254	1.26772
Timm13	1.56e-08	0.000289879	0.0599248	0.244	0.193	1.26425
Uqcrh	2.56e-21	4.75e-17	0.123538	0.45	0.356	1.26404
Rpl29	8.79e-08	0.00163327	0.0576044	0.23	0.183	1.25683
Psma2	1.61e-12	2.98e-08	0.0783269	0.348	0.277	1.25632
Srsf10	3.68e-08	0.000684004	0.05136	0.266	0.212	1.25472
Rps27l	5.53e-14	1.03e-09	0.087603	0.394	0.315	1.25079
Cd9	2.29e-10	4.25e-06	0.0659129	0.328	0.263	1.24715
Gtf2a2	8.52e-07	0.0158369	0.0476742	0.224	0.18	1.24444
Tra2b	8.22e-08	0.00152717	0.0537719	0.255	0.205	1.2439
Sh3bgrl	1.31e-08	0.000243252	0.0552629	0.291	0.234	1.24359
Wdr89	2.1e-06	0.0390816	0.0447678	0.22	0.177	1.24294
Gm8292	1.93e-18	3.58e-14	0.107756	0.472	0.38	1.2421
Paip2	2.84e-10	5.28e-06	0.0646061	0.34	0.274	1.24088
Park7	4.85e-10	9.01e-06	0.0691	0.32	0.258	1.24031
Eef1g	4.29e-12	7.98e-08	0.0881134	0.349	0.282	1.23759
Gm2694	3.23e-08	0.00060023	0.0517817	0.287	0.232	1.23707
Mcm7	8.05e-07	0.0149617	0.0455383	0.258	0.209	1.23445
Rpl22	7.57e-49	1.41e-44	0.173571	0.777	0.63	1.23333
Mrpl18	1.16e-06	0.0216351	0.0470048	0.241	0.196	1.22959
Sepw1	1.33e-12	2.47e-08	0.089117	0.381	0.31	1.22903
Ndufs4	2.6e-06	0.0482519	0.0457817	0.228	0.186	1.22581
Nme1	1.29e-09	2.39e-05	0.0704545	0.328	0.268	1.22388
Dut	1.45e-06	0.0269627	0.0439792	0.246	0.201	1.22388
Rpl26	8.58e-76	1.59e-71	0.246827	0.762	0.625	1.2192
Cplx2	7.95e-07	0.0147774	0.033396	0.297	0.244	1.21721
Nop58	3.18e-12	5.91e-08	0.0870327	0.433	0.356	1.21629
Ndufa2	1.44e-14	2.67e-10	0.104395	0.424	0.349	1.2149
Rpl22l1	1.57e-10	2.92e-06	0.0683038	0.39	0.322	1.21118
Bola2	2.1e-06	0.0390818	0.0454886	0.268	0.222	1.20721
Hnrnpk	9.63e-30	1.79e-25	0.151626	0.602	0.501	1.2016
Rpl39	6.71e-62	1.25e-57	0.232306	0.763	0.635	1.20157
Hnrnpab	5.35e-12	9.94e-08	0.0880342	0.413	0.344	1.20058
Ppib	1.05e-13	1.96e-09	0.099441	0.467	0.389	1.20051
Pebp1	2.25e-06	0.0418511	0.0458213	0.27	0.225	1.2
Apex1	1.21e-07	0.00224971	0.0668163	0.297	0.248	1.19758
Rps11	7.4e-37	1.38e-32	0.180669	0.66	0.552	1.19565
Cox4i1	8.02e-36	1.49e-31	0.163879	0.654	0.548	1.19343
Rad21	1.14e-06	0.0212248	0.0582362	0.284	0.238	1.19328
Shfm1	2.87e-22	5.34e-18	0.139317	0.53	0.445	1.19101
Hmgb3	5.81e-09	0.000107994	0.0738731	0.363	0.306	1.18627
Eif4g2	3.4e-14	6.32e-10	0.10121	0.479	0.407	1.1769
Fth1	4.19e-14	7.79e-10	0.105721	0.477	0.407	1.17199
Nop10	1.91e-07	0.00354924	0.0631526	0.357	0.305	1.17049
Anp32e	1.11e-10	2.07e-06	0.0784674	0.502	0.429	1.17016
Rpl37	2.63e-32	4.89e-28	0.158572	0.747	0.644	1.15994
Rpl23	2.8e-13	5.2e-09	0.102033	0.524	0.452	1.15929
Ckb	2.12e-11	3.94e-07	0.100345	0.569	0.491	1.15886
Sf3b2	3.64e-08	0.000676763	0.0654422	0.433	0.375	1.15467
Rps3a1	2.52e-25	4.69e-21	0.157606	0.649	0.563	1.15275
Cox6a1	4.71e-15	8.75e-11	0.107613	0.553	0.48	1.15208
Atp5j2	7.97e-09	0.000148082	0.0793218	0.424	0.369	1.14905
Ddx5	9.38e-47	1.74e-42	0.197872	0.731	0.638	1.14577
Skp1a	1.88e-13	3.49e-09	0.10711	0.543	0.476	1.14076
Rps24	1.5e-19	2.79e-15	0.100678	0.762	0.67	1.13731
Nedd4	3.72e-09	6.92e-05	0.0750867	0.513	0.454	1.12996
Prdx2	1.24e-09	2.31e-05	0.0870158	0.497	0.441	1.12698
Rpl34	1.54e-12	2.86e-08	0.107433	0.6	0.54	1.11111
Ndufa4	3.15e-13	5.86e-09	0.0943123	0.657	0.597	1.1005
Cox6c	5.16e-12	9.58e-08	0.0977407	0.625	0.571	1.09457
Cox6b1	3.99e-07	0.00740958	0.0644308	0.608	0.558	1.08961
mt-Nd1	1.43e-13	2.65e-09	0.0913849	0.881	0.845	1.0426
Actb	4.53e-39	8.42e-35	0.145833	0.968	0.949	1.02002
Tuba1a	8.99e-42	1.67e-37	-0.342941	0.857	0.85	1.00824
Hsp90ab1	1.56e-64	2.89e-60	-0.214015	0.981	0.985	0.995939
Malat1	0	0	-0.755746	0.974	0.987	0.986829
H3f3b	1.2e-11	2.23e-07	-0.0888662	0.856	0.886	0.96614
Serbp1	9.47e-11	1.76e-06	-0.103446	0.766	0.798	0.9599
Nnat	7.66e-08	0.00142291	-0.200348	0.515	0.546	0.943223
Tmsb4x	1.43e-52	2.67e-48	-0.296844	0.767	0.817	0.9388
Anp32a	3.79e-12	7.05e-08	-0.100349	0.731	0.783	0.933589
Tmsb10	6.06e-48	1.13e-43	-0.219953	0.81	0.871	0.929965
Tubb5	6.81e-50	1.27e-45	-0.241724	0.765	0.828	0.923913
Hspa8	1.32e-09	2.46e-05	-0.0705509	0.598	0.659	0.907435
Igfbpl1	9.19e-07	0.0170711	-0.0663221	0.448	0.497	0.901408
Marcks	1.03e-31	1.91e-27	-0.179292	0.736	0.819	0.898657
Gm13826	9.2e-08	0.00170978	-0.064796	0.436	0.49	0.889796
Chd4	2.5e-11	4.64e-07	-0.096445	0.504	0.568	0.887324
Ptma	2.52e-82	4.68e-78	-0.290338	0.735	0.829	0.88661
Hnrnpc	4.56e-11	8.48e-07	-0.085937	0.491	0.554	0.886281
Nfib	9.9e-60	1.84e-55	-0.238565	0.759	0.857	0.885648
2810417H13Rik	2.52e-06	0.0469159	-0.129748	0.239	0.271	0.881918
Rpl14-ps1	1.28e-08	0.000238292	-0.0766113	0.399	0.453	0.880795
Eif3c	2.3e-07	0.00426951	-0.0682394	0.384	0.436	0.880734
Psip1	4.16e-07	0.00772699	-0.0572825	0.449	0.51	0.880392
Matr3	1.42e-14	2.64e-10	-0.11222	0.509	0.579	0.879102
Pdap1	9.58e-20	1.78e-15	-0.13449	0.523	0.597	0.876047
Tcf4	4.26e-21	7.92e-17	-0.147134	0.592	0.682	0.868035
Pnn	9.82e-11	1.82e-06	-0.0870068	0.447	0.516	0.866279
Set	2.25e-06	0.0417795	-0.0584616	0.317	0.366	0.86612
Ywhae	4.22e-23	7.85e-19	-0.115607	0.663	0.766	0.865535
Metap2	1.51e-08	0.000279973	-0.0694178	0.39	0.452	0.862832
Wbp5	5.07e-07	0.00942952	-0.0562126	0.331	0.384	0.861979
Nfix	1.07e-12	1.98e-08	-0.0939203	0.458	0.533	0.859287
Nap1l4	2.68e-06	0.0498619	-0.0501918	0.274	0.32	0.85625
Rps28	1.11e-11	2.07e-07	-0.079128	0.404	0.477	0.84696
7-Sep	3.77e-11	7e-07	-0.0777189	0.389	0.461	0.843818
Hsbp1	6.02e-09	0.000111901	-0.0646422	0.312	0.37	0.843243
Kif5b	1.61e-06	0.0298279	-0.0559572	0.243	0.289	0.84083
Hnrnpm	7.6e-25	1.41e-20	-0.143676	0.503	0.599	0.839733
Atp5k	6.23e-09	0.000115799	-0.059316	0.323	0.385	0.838961
Sf3b1	1.06e-11	1.98e-07	-0.0799235	0.393	0.469	0.837953
Ubb	6.78e-45	1.26e-40	-0.221882	0.633	0.757	0.836195
Rbm25	7.79e-35	1.45e-30	-0.192397	0.539	0.645	0.835659
Gpbp1	3.24e-07	0.00602099	-0.061632	0.237	0.284	0.834507
Ik	1.51e-08	0.00028007	-0.0654625	0.282	0.338	0.834319
Cfl2	1.14e-06	0.0211211	-0.0495636	0.241	0.289	0.83391
Tpr	1.5e-11	2.8e-07	-0.0956122	0.345	0.415	0.831325
Hdac2	2.77e-09	5.15e-05	-0.071817	0.279	0.336	0.830357
Sox4	8.33e-09	0.000154789	-0.0772678	0.274	0.33	0.830303
mt-Nd4	1.86e-26	3.46e-22	-0.143106	0.525	0.633	0.829384
Cox5b	1.57e-08	0.000291054	-0.0571102	0.289	0.349	0.82808
Ppig	2.52e-06	0.0468728	-0.0556244	0.21	0.254	0.826771
1500016L03Rik	5.86e-07	0.0108973	-0.0487287	0.242	0.293	0.825938
Smc3	7.31e-13	1.36e-08	-0.0921407	0.359	0.435	0.825287
Cpe	4.94e-07	0.00917443	-0.0583106	0.219	0.266	0.823308
Top2b	1.32e-10	2.45e-06	-0.0818637	0.29	0.354	0.819209
Hnrnpd	6.75e-13	1.25e-08	-0.0901807	0.328	0.401	0.817955
Rfc1	2.47e-06	0.0459425	-0.0471176	0.184	0.226	0.814159
Cog7	8.55e-11	1.59e-06	-0.0726289	0.292	0.359	0.81337
Bzw1	2.58e-11	4.79e-07	-0.0757659	0.305	0.375	0.813333
Atp5g3	2.06e-07	0.00383225	-0.0519586	0.218	0.269	0.810409
Srrm2	5.3e-34	9.85e-30	-0.164687	0.49	0.605	0.809917
Hsp90b1	5.22e-23	9.69e-19	-0.148643	0.428	0.529	0.809074
Tbca	7.46e-10	1.39e-05	-0.0654347	0.259	0.321	0.806853
Atrx	1.52e-32	2.83e-28	-0.19266	0.478	0.593	0.806071
Hirip3	1.53e-09	2.84e-05	-0.0937011	0.22	0.274	0.802919
Ddah2	2.82e-20	5.24e-16	-0.136018	0.368	0.459	0.801743
Gm9800	5.49e-127	1.02e-122	-0.351137	0.649	0.812	0.799261
Caprin1	1.25e-08	0.000232452	-0.0556785	0.217	0.272	0.797794
Ankrd11	5.31e-08	0.000987203	-0.0618567	0.2	0.251	0.796812
Ube2k	1.01e-12	1.87e-08	-0.0879828	0.274	0.344	0.796511
Sh3glb1	8.46e-09	0.000157291	-0.0631086	0.211	0.265	0.796226
Sfrs18	4.86e-30	9.03e-26	-0.175574	0.432	0.543	0.79558
Calm2	1.35e-150	2.5e-146	-0.39625	0.677	0.851	0.795535
Cisd1	5.9e-08	0.00109638	-0.0510085	0.199	0.251	0.792828
B230219D22Rik	1.17e-07	0.00218119	-0.0555815	0.187	0.236	0.792373
Psma4	8.62e-16	1.6e-11	-0.0999409	0.305	0.385	0.792208
Dhx36	2.27e-07	0.00422267	-0.0590928	0.167	0.211	0.791469
Brd7	2.86e-07	0.00531425	-0.0564259	0.165	0.209	0.789473
Dnajc2	8.66e-07	0.0160859	-0.0529847	0.153	0.194	0.788659
U2surp	4.47e-13	8.31e-09	-0.0868653	0.276	0.35	0.788571
Eif3a	5.83e-23	1.08e-18	-0.138453	0.367	0.467	0.785867
Ktn1	1.31e-13	2.44e-09	-0.0917024	0.281	0.358	0.784916
Rtf1	1.12e-11	2.08e-07	-0.089204	0.235	0.3	0.783333
Fcf1	2.06e-06	0.0383704	-0.0443027	0.141	0.18	0.783333
Cdc5l	7.38e-08	0.00137069	-0.0601921	0.169	0.216	0.782407
Knop1	2.61e-06	0.0485295	-0.0490254	0.14	0.179	0.782122
Gspt1	9.51e-07	0.0176752	-0.0485623	0.146	0.187	0.780748
Ndufa1	1.29e-10	2.39e-06	-0.0652269	0.224	0.287	0.780488
Tbcb	2.94e-08	0.000545475	-0.0534793	0.18	0.231	0.77922
Camta1	3.11e-09	5.78e-05	-0.0731871	0.187	0.24	0.779166
St13	1.3e-10	2.42e-06	-0.065049	0.228	0.293	0.778157
Rpl18a	3.86e-17	7.18e-13	-0.0953875	0.3	0.386	0.777202
Grcc10	3.09e-09	5.74e-05	-0.0524089	0.198	0.255	0.77647
Mff	8.72e-07	0.0162104	-0.0462397	0.138	0.178	0.77528
Chd7	1.32e-14	2.46e-10	-0.0971698	0.269	0.347	0.775216
Psmc5	3.75e-10	6.97e-06	-0.0677838	0.196	0.253	0.774703
Cxxc5	4.57e-09	8.5e-05	-0.0565099	0.185	0.239	0.774058
Zfp91	3.94e-09	7.33e-05	-0.0615496	0.184	0.238	0.773109
Rdx	5.33e-19	9.9e-15	-0.11143	0.31	0.401	0.773067
Sars	1.78e-12	3.3e-08	-0.0760376	0.241	0.312	0.772436
Rsf1	8.52e-08	0.00158397	-0.0609911	0.159	0.206	0.771844
Rab6a	1.28e-08	0.000237148	-0.0584354	0.168	0.218	0.770642
Zfp292	3.44e-09	6.39e-05	-0.0629005	0.187	0.243	0.769547
H3f3a	9.16e-15	1.7e-10	-0.0811312	0.266	0.346	0.768786
Thoc7	6.87e-27	1.28e-22	-0.149748	0.354	0.461	0.767896
Ing4	1.1e-06	0.0205136	-0.0462194	0.131	0.171	0.766081
Pak2	1.45e-06	0.026977	-0.0469036	0.121	0.158	0.765822
Msi2	1.09e-07	0.00202409	-0.0535067	0.147	0.192	0.765625
Arl6ip1	2.93e-17	5.45e-13	-0.106823	0.339	0.443	0.765237
Arglu1	4.85e-15	9e-11	-0.0852689	0.266	0.348	0.764368
Mex3a	1.24e-15	2.31e-11	-0.0981916	0.257	0.337	0.762611
Prc1	3.58e-07	0.0066468	-0.0819702	0.125	0.164	0.762195
Snw1	4.53e-16	8.42e-12	-0.088903	0.269	0.353	0.762039
Bptf	3.39e-08	0.000629461	-0.0560895	0.153	0.201	0.761194
Ndufv3	2.5e-07	0.00464593	-0.0431092	0.143	0.188	0.760638
Zfand5	7.4e-12	1.37e-07	-0.0829048	0.203	0.267	0.760299
Pfdn4	3.29e-10	6.12e-06	-0.0597921	0.183	0.241	0.759336
Acin1	9.66e-58	1.8e-53	-0.238616	0.469	0.618	0.7589
Dnmt1	1.28e-08	0.000237208	-0.0586127	0.151	0.199	0.758794
Zmynd11	3.04e-07	0.00565353	-0.0434947	0.132	0.174	0.75862
Epb4.1	3.81e-07	0.00708093	-0.0476684	0.132	0.174	0.75862
Fam21	2.98e-07	0.00554022	-0.055955	0.125	0.165	0.757575
Srsf11	4.6e-34	8.55e-30	-0.158019	0.406	0.536	0.757463
Fxyd6	5.25e-11	9.75e-07	-0.0848777	0.178	0.235	0.757446
Myl12b	1.6e-10	2.97e-06	-0.0663291	0.181	0.239	0.757322
Smc1a	6.98e-29	1.3e-24	-0.174469	0.337	0.445	0.757303
Rnmt	2.01e-09	3.74e-05	-0.0582149	0.168	0.222	0.756756
Cfdp1	1.1e-18	2.04e-14	-0.109324	0.272	0.36	0.755555
Prrc2c	2.22e-28	4.12e-24	-0.162128	0.352	0.466	0.755365
Wbp4	1.36e-08	0.000252282	-0.0593086	0.148	0.196	0.755102
Ccdc50	5.52e-11	1.02e-06	-0.0701782	0.182	0.242	0.752066
Celsr2	1.17e-07	0.00217794	-0.0447378	0.136	0.181	0.751381
Ttc3	1.99e-63	3.69e-59	-0.261529	0.471	0.627	0.751196
Ckap5	2.05e-10	3.8e-06	-0.0715331	0.172	0.229	0.751091
Ccar1	9.88e-16	1.84e-11	-0.0997678	0.24	0.32	0.75
Zc3h13	3.37e-17	6.25e-13	-0.126709	0.239	0.319	0.749216
Fkbp2	7.16e-08	0.00133062	-0.0476069	0.134	0.179	0.748603
Cdkn1b	3.25e-17	6.05e-13	-0.102493	0.247	0.33	0.748485
Stmn3	2.4e-17	4.47e-13	-0.102411	0.244	0.326	0.748466
Tnpo3	2.22e-06	0.0413284	-0.0428646	0.104	0.139	0.748201
Zfr	4.56e-12	8.48e-08	-0.08257	0.184	0.246	0.747967
Rps7	3.23e-15	6e-11	-0.0703347	0.249	0.333	0.747748
Larp7	2.86e-09	5.31e-05	-0.0574219	0.153	0.205	0.746341
Phip	3.33e-09	6.18e-05	-0.0590655	0.147	0.197	0.746193
Eif2s2	5.02e-21	9.33e-17	-0.121063	0.27	0.362	0.745856
Ccnd2	1.93e-56	3.58e-52	-0.276752	0.43	0.578	0.743945
mt-Nd2	2.15e-64	3.99e-60	-0.235531	0.488	0.656	0.743902
Gabarap	6.74e-13	1.25e-08	-0.0747537	0.194	0.261	0.743295
Gpm6b	1.29e-17	2.39e-13	-0.0984559	0.246	0.331	0.743202
Strn3	1.02e-07	0.00190407	-0.0469794	0.127	0.171	0.74269
Vezf1	2.64e-09	4.9e-05	-0.0559342	0.147	0.198	0.742424
Morf4l1	1.56e-07	0.00290769	-0.0436658	0.118	0.159	0.742138
Rbm22	8.57e-09	0.000159261	-0.0524405	0.141	0.19	0.742105
Zfp266	9.31e-07	0.0173074	-0.0358773	0.115	0.155	0.741935
Atxn10	9.81e-10	1.82e-05	-0.0553292	0.152	0.205	0.741463
Dynll1	6.68e-27	1.24e-22	-0.115233	0.355	0.479	0.741127
Pbrm1	4.07e-12	7.56e-08	-0.072375	0.186	0.251	0.741036
Dnajc8	2.36e-18	4.38e-14	-0.108546	0.253	0.342	0.739766
Ndufa5	1.06e-18	1.97e-14	-0.105837	0.25	0.338	0.739645
Ccdc104	7.11e-12	1.32e-07	-0.0791759	0.176	0.238	0.739495
Tial1	1.67e-07	0.00309531	-0.0447192	0.119	0.161	0.73913
Cd63-ps	7.66e-09	0.000142408	-0.0589942	0.133	0.18	0.738888
Pfn2	1.89e-06	0.0350552	-0.0349437	0.096	0.13	0.738461
Rpl7	8.38e-18	1.56e-13	-0.083137	0.255	0.346	0.736994
Tax1bp1	3.1e-42	5.75e-38	-0.208929	0.378	0.513	0.736842
Ppp2r2a	5.52e-08	0.00102637	-0.0507972	0.126	0.171	0.736842
Ccdc88a	2.99e-14	5.55e-10	-0.0908664	0.207	0.281	0.736655
Ctage5	6.59e-10	1.22e-05	-0.0642965	0.148	0.201	0.736318
Sub1	1.05e-38	1.96e-34	-0.16365	0.377	0.514	0.733463
Nktr	4.05e-12	7.53e-08	-0.075357	0.173	0.236	0.733051
Vps35	3.14e-08	0.000582978	-0.0420707	0.129	0.176	0.732954
Nsg1	6.95e-14	1.29e-09	-0.0839532	0.185	0.253	0.731225
Smc6	1.23e-17	2.29e-13	-0.10676	0.22	0.301	0.730897
Zfml	5.89e-10	1.09e-05	-0.0565703	0.146	0.2	0.73
Dnajc5	8.44e-07	0.0156879	-0.0424969	0.1	0.137	0.729926
Cul5	8.64e-09	0.0001605	-0.0579289	0.124	0.17	0.729411
Top2a	3.29e-23	6.11e-19	-0.297875	0.229	0.314	0.729299
Mtch2	1.23e-09	2.29e-05	-0.0522468	0.14	0.192	0.729166
Mrps33	1.72e-11	3.19e-07	-0.063012	0.164	0.225	0.728889
Nptn	1.69e-06	0.0313441	-0.0434493	0.094	0.129	0.728682
Pdia4	2.8e-07	0.00519551	-0.0426613	0.102	0.14	0.728571
Sarnp	1.1e-12	2.05e-08	-0.0681779	0.177	0.243	0.728395
Fubp1	3.45e-29	6.41e-25	-0.134477	0.324	0.445	0.72809
Bex2	1.55e-42	2.89e-38	-0.184655	0.364	0.5	0.728
Ezh2	1.47e-23	2.73e-19	-0.1357	0.27	0.371	0.727763
Scg3	1.32e-13	2.45e-09	-0.079027	0.184	0.253	0.727272
Kmt2e	4.96e-24	9.22e-20	-0.137244	0.274	0.377	0.72679
Syne2	2.65e-08	0.000491783	-0.0547704	0.117	0.161	0.726708
Copb2	3.93e-07	0.00731184	-0.0424038	0.098	0.135	0.725925
Naa35	3.14e-07	0.00583293	-0.0365043	0.103	0.142	0.725352
Myo5a	1.36e-06	0.0253197	-0.0437451	0.092	0.127	0.724409
Dhx15	1.1e-18	2.04e-14	-0.0901838	0.239	0.33	0.724242
Son	2.44e-66	4.53e-62	-0.230692	0.456	0.63	0.723809
Itm2b	1.02e-40	1.89e-36	-0.21373	0.322	0.446	0.721973
Fam104a	1.8e-08	0.000335361	-0.0438092	0.114	0.158	0.721519
Aff4	7.35e-07	0.0136649	-0.040159	0.093	0.129	0.72093
Ccdc66	7.81e-07	0.0145194	-0.0495068	0.093	0.129	0.72093
Cux1	3.05e-07	0.00567147	-0.0405091	0.098	0.136	0.720588
Lig1	7.02e-14	1.3e-09	-0.114743	0.164	0.228	0.719298
Naa15	2.3e-11	4.27e-07	-0.064954	0.151	0.21	0.719047
Pdcd4	5.47e-17	1.02e-12	-0.0923026	0.207	0.288	0.71875
Serinc1	4.49e-18	8.34e-14	-0.108351	0.212	0.295	0.718644
Gdpd1	1.67e-08	0.000309846	-0.0452274	0.112	0.156	0.717948
Usp22	1.57e-09	2.92e-05	-0.0507697	0.127	0.177	0.717514
Ttc1	2.1e-06	0.0389753	-0.0360799	0.086	0.12	0.716666
Mllt3	3.17e-07	0.00588957	-0.042509	0.091	0.127	0.716535
Gtf2f1	2.39e-12	4.44e-08	-0.0743615	0.154	0.215	0.716279
Slc39a10	8.04e-09	0.000149463	-0.0489051	0.116	0.162	0.716049
Uchl3	3.04e-08	0.000564171	-0.0380516	0.116	0.162	0.716049
Baz2b	2.75e-11	5.11e-07	-0.0706683	0.142	0.199	0.713567
Incenp	1.29e-08	0.000239659	-0.0643544	0.107	0.15	0.713333
Epc2	5.93e-07	0.0110238	-0.0395246	0.092	0.129	0.713178
Gm9385	3.2e-11	5.95e-07	-0.0620839	0.139	0.195	0.71282
Celf2	2.5e-44	4.64e-40	-0.224159	0.345	0.484	0.71281
Gng2	8.51e-14	1.58e-09	-0.0740135	0.166	0.233	0.712446
Myef2	3.36e-15	6.23e-11	-0.0755226	0.188	0.264	0.712121
Ctcf	2.24e-13	4.16e-09	-0.0675163	0.168	0.236	0.711864
Clcn3	9.07e-09	0.00016854	-0.0487345	0.111	0.156	0.711538
Thoc2	1.15e-17	2.14e-13	-0.110867	0.202	0.284	0.711267
Nars	5.43e-22	1.01e-17	-0.107048	0.246	0.346	0.710982
Pde4dip	1.33e-06	0.0246455	-0.0360446	0.086	0.121	0.710743
Jmy	1.2e-06	0.0223437	-0.039624	0.081	0.114	0.710526
Whsc1	1.56e-16	2.9e-12	-0.0911549	0.191	0.269	0.710037
Yme1l1	2.97e-12	5.52e-08	-0.0619554	0.153	0.216	0.708333
Emc2	1.91e-07	0.00354359	-0.0411803	0.092	0.13	0.707692
Hnrnph3	1.66e-14	3.09e-10	-0.073872	0.167	0.236	0.707627
Ash1l	3.92e-12	7.29e-08	-0.0740205	0.144	0.204	0.705882
Atp1a1	5.62e-07	0.0104472	-0.0378018	0.084	0.119	0.705882
Eif4g1	3.64e-17	6.76e-13	-0.0833715	0.199	0.282	0.705674
Gsk3b	3.32e-23	6.17e-19	-0.111732	0.234	0.333	0.702702
Ensa	2.61e-09	4.85e-05	-0.0499661	0.111	0.158	0.702531
Ube2r2	3.87e-09	7.2e-05	-0.0477961	0.111	0.158	0.702531
Mapk1	3e-08	0.000558212	-0.041405	0.099	0.141	0.702127
Cetn3	1.49e-36	2.78e-32	-0.168324	0.299	0.426	0.701878
Ralbp1	4.35e-09	8.09e-05	-0.0536927	0.108	0.154	0.701298
Dync1li1	2.21e-07	0.00409762	-0.040373	0.086	0.123	0.699186
BC005561	2.7e-10	5.01e-06	-0.0648606	0.116	0.166	0.698795
Cacna2d1	4.6e-13	8.56e-09	-0.0721959	0.148	0.212	0.698113
Clk1	8.24e-10	1.53e-05	-0.0536212	0.111	0.159	0.698113
G2e3	1.9e-07	0.00353594	-0.0414468	0.085	0.122	0.696721
Kif3a	1.96e-11	3.64e-07	-0.0673448	0.124	0.178	0.696629
Gkap1	1.6e-10	2.97e-06	-0.0582874	0.117	0.168	0.696428
Reep5	4.08e-07	0.00757893	-0.037445	0.078	0.112	0.696428
Cdk11b	2.06e-26	3.84e-22	-0.136593	0.243	0.349	0.696275
Atad2	1.48e-07	0.00274236	-0.0451017	0.087	0.125	0.695999
Bod1l	1.66e-18	3.08e-14	-0.114003	0.19	0.273	0.69597
Rps25	3.16e-57	5.87e-53	-0.232509	0.366	0.526	0.695817
Clic1	7.17e-11	1.33e-06	-0.0628827	0.116	0.167	0.69461
Hmgcs1	6.42e-07	0.0119386	-0.0378587	0.075	0.108	0.694444
Rab10	4.95e-10	9.21e-06	-0.0565323	0.109	0.157	0.694267
Akap9	1.53e-30	2.84e-26	-0.17145	0.256	0.369	0.693767
Phf14	1.24e-18	2.3e-14	-0.0940066	0.192	0.277	0.693141
Fam57b	1.96e-06	0.0364539	-0.0316707	0.07	0.101	0.693069
Zc3h15	3.73e-28	6.94e-24	-0.126736	0.255	0.368	0.692935
Gm11266	5.11e-08	0.000949382	-0.0390928	0.088	0.127	0.692913
Iws1	6.63e-11	1.23e-06	-0.0696347	0.115	0.166	0.692771
Ip6k2	1.03e-06	0.0191452	-0.0329862	0.074	0.107	0.691588
Atp1b3	2.97e-11	5.53e-07	-0.0561563	0.121	0.175	0.691428
Myh10	6.18e-18	1.15e-13	-0.101315	0.177	0.256	0.691406
BC005624	6.79e-08	0.00126171	-0.0384077	0.085	0.123	0.691056
Tpt1	4.98e-07	0.00925962	-0.0304779	0.076	0.11	0.690908
Prpf38b	1.16e-30	2.16e-26	-0.158526	0.249	0.361	0.689751
C130071C03Rik	5.3e-09	9.85e-05	-0.0452324	0.1	0.145	0.689655
Pcf11	9.37e-08	0.00174114	-0.0433895	0.08	0.116	0.689655
Ptpra	9.43e-07	0.017533	-0.0355677	0.071	0.103	0.68932
Fam32a	4.76e-15	8.84e-11	-0.0782836	0.155	0.225	0.688889
Chmp4b	6.79e-07	0.012622	-0.0322601	0.073	0.106	0.688679
Lhx1	6.52e-29	1.21e-24	-0.14368	0.252	0.366	0.688524
Gm26735	2.97e-13	5.52e-09	-0.0705103	0.139	0.202	0.688118
Frg1	4.95e-17	9.2e-13	-0.0892777	0.169	0.246	0.686992
Brd4	1.83e-12	3.41e-08	-0.0672444	0.127	0.185	0.686486
Gnb1	2.43e-15	4.51e-11	-0.0769948	0.151	0.22	0.686363
Ppil4	8.28e-14	1.54e-09	-0.0732446	0.14	0.204	0.686274
R3hdm1	1.42e-13	2.65e-09	-0.0747232	0.14	0.204	0.686274
Pnmal2	2.26e-06	0.0420504	-0.0359038	0.061	0.089	0.685392
Abi2	3.21e-07	0.00597183	-0.0378025	0.074	0.108	0.685185
Map7d1	8.49e-09	0.000157817	-0.0472211	0.093	0.136	0.683823
Emc4	9.32e-08	0.0017312	-0.0372755	0.08	0.117	0.68376
Oxct1	1.44e-21	2.68e-17	-0.0996444	0.2	0.293	0.682594
Npdc1	3.05e-07	0.00566996	-0.0342057	0.073	0.107	0.682242
Tomm20	1.53e-08	0.000283755	-0.0396765	0.09	0.132	0.681818
Baz1b	3.05e-27	5.68e-23	-0.130797	0.229	0.336	0.681547
Eif5b	4.44e-39	8.26e-35	-0.201574	0.276	0.405	0.681481
Rabl6	1.44e-12	2.67e-08	-0.0715014	0.124	0.182	0.681318
Csnk2a1	4.22e-23	7.85e-19	-0.101402	0.209	0.307	0.680782
Exoc3	3.8e-08	0.000705642	-0.0449424	0.081	0.119	0.680672
Ttc14	6.76e-10	1.26e-05	-0.0588729	0.098	0.144	0.680555
Snapc5	3.08e-08	0.000572219	-0.0374485	0.085	0.125	0.679999
Gdap1	1.53e-08	0.000284703	-0.0450308	0.087	0.128	0.679687
Ddx17	5.38e-11	9.99e-07	-0.0537147	0.108	0.159	0.679245
Sfswap	1.86e-07	0.00345565	-0.0343444	0.072	0.106	0.679245
Znhit1	1.06e-08	0.000197341	-0.0421921	0.084	0.124	0.677419
Top1	3.13e-42	5.82e-38	-0.181673	0.302	0.446	0.67713
Zcchc7	1.17e-06	0.0216498	-0.034153	0.065	0.096	0.677083
Rasa1	1.18e-06	0.0219648	-0.0324422	0.067	0.099	0.676767
Cenpc1	3.96e-09	7.36e-05	-0.0474998	0.092	0.136	0.67647
Nfe2l1	6.89e-10	1.28e-05	-0.0521003	0.096	0.142	0.676056
Dstn	9.15e-33	1.7e-28	-0.126015	0.267	0.395	0.675949
Hspa5	1.94e-42	3.61e-38	-0.194489	0.285	0.422	0.675355
Nudt3	1.06e-10	1.97e-06	-0.0511664	0.104	0.154	0.675324
Calm1	1.46e-180	2.72e-176	-0.450311	0.524	0.776	0.675258
Zkscan3	9.08e-09	0.000168644	-0.045141	0.083	0.123	0.674796
Cnrip1	1.74e-09	3.23e-05	-0.0465584	0.091	0.135	0.674074
Actr2	6.07e-13	1.13e-08	-0.0613814	0.122	0.181	0.674033
1700021F05Rik	6.73e-07	0.0125026	-0.0315619	0.062	0.092	0.673912
Irak1	1.66e-06	0.0307931	-0.0313078	0.062	0.092	0.673912
Gcc2	5.5e-10	1.02e-05	-0.0550287	0.095	0.141	0.673758
Rufy2	5.88e-07	0.0109294	-0.0337197	0.066	0.098	0.673469
Golm1	3.06e-07	0.00568578	-0.0367782	0.068	0.101	0.673267
Fam168a	1.02e-07	0.00189631	-0.044409	0.072	0.107	0.672897
Huwe1	1.87e-09	3.48e-05	-0.0505866	0.09	0.134	0.671641
Tpm3	6.87e-22	1.28e-17	-0.0948284	0.192	0.286	0.671328
Pdcd5	5.88e-16	1.09e-11	-0.0722954	0.149	0.222	0.671171
Prpf4b	7.76e-34	1.44e-29	-0.147619	0.253	0.377	0.671087
Tceal3	1.31e-06	0.0243261	-0.0327803	0.059	0.088	0.670454
Cyp51	2.08e-06	0.038561	-0.0328032	0.059	0.088	0.670454
Fabp5	5.67e-21	1.05e-16	-0.0953001	0.183	0.273	0.670329
Ylpm1	2.43e-07	0.00451472	-0.0384851	0.067	0.1	0.669999
Zranb1	2.38e-07	0.00442163	-0.0377364	0.069	0.103	0.669902
Txlna	5.33e-08	0.000991227	-0.0376512	0.073	0.109	0.669724
Upf2	4.25e-08	0.00078894	-0.0402443	0.075	0.112	0.669642
Rbm6	7.62e-09	0.000141688	-0.0417175	0.081	0.121	0.669421
Atp6v1a	1.61e-13	3e-09	-0.0698402	0.123	0.184	0.668478
Sltm	3.42e-35	6.35e-31	-0.182339	0.253	0.379	0.667546
Aes	1.49e-11	2.76e-07	-0.0503406	0.104	0.156	0.666666
Pum1	2.44e-10	4.53e-06	-0.0514239	0.094	0.141	0.666666
1810022K09Rik	1.13e-09	2.11e-05	-0.0433075	0.086	0.129	0.666666
Cmip	3.92e-08	0.000728265	-0.0365098	0.072	0.108	0.666666
R3hcc1	3.49e-07	0.0064931	-0.0389299	0.062	0.093	0.666666
Paip2b	1.72e-06	0.0320021	-0.0297965	0.056	0.084	0.666666
Cspp1	8.89e-13	1.65e-08	-0.0681253	0.113	0.17	0.664705
Nipbl	1.97e-24	3.66e-20	-0.133223	0.192	0.289	0.66436
Shoc2	3.23e-09	6.01e-05	-0.0429532	0.083	0.125	0.663999
Mark3	6.36e-08	0.00118207	-0.0378404	0.071	0.107	0.663551
Cep290	1.33e-07	0.00247866	-0.040928	0.065	0.098	0.663265
Dot1l	2.94e-07	0.00546132	-0.0336419	0.063	0.095	0.663157
Ppp2r2c	3.68e-20	6.84e-16	-0.088963	0.171	0.258	0.66279
Rtn1	1.13e-120	2.09e-116	-0.457554	0.393	0.593	0.662732
Luc7l3	1.03e-79	1.92e-75	-0.275985	0.379	0.572	0.662587
Vps28	2.9e-12	5.4e-08	-0.0612001	0.106	0.16	0.6625
Tcf25	1.72e-52	3.2e-48	-0.20091	0.314	0.474	0.662447
Ncbp2	1.3e-11	2.42e-07	-0.0560227	0.104	0.157	0.66242
D4Wsu53e	6.17e-34	1.15e-29	-0.148793	0.243	0.367	0.662125
Ythdc1	1.55e-38	2.88e-34	-0.175002	0.258	0.39	0.661538
Setbp1	1.13e-09	2.09e-05	-0.0452021	0.086	0.13	0.661538
Thoc1	1.23e-08	0.000229415	-0.0390443	0.08	0.121	0.661156
Arpc5	1.26e-25	2.35e-21	-0.120486	0.191	0.289	0.660899
Dctn5	5.12e-08	0.000951467	-0.0338399	0.07	0.106	0.660377
Otud6b	7.21e-08	0.00133911	-0.0363933	0.07	0.106	0.660377
Brwd1	7.61e-08	0.00141433	-0.0392175	0.068	0.103	0.660194
Ubl3	1.18e-07	0.00219102	-0.0353288	0.066	0.1	0.659999
Crebbp	2.66e-11	4.95e-07	-0.0577732	0.097	0.147	0.659863
Tpm1	5.89e-11	1.09e-06	-0.0580097	0.093	0.141	0.659574
Nudcd3	1.37e-10	2.55e-06	-0.0519982	0.091	0.138	0.65942
Pwwp2a	9.95e-07	0.0184871	-0.0351757	0.058	0.088	0.65909
Clcn4-2	4.58e-10	8.52e-06	-0.0484534	0.085	0.129	0.658914
Mpp6	1.65e-06	0.0307208	-0.0275063	0.052	0.079	0.658227
Zfp148	4.45e-14	8.28e-10	-0.0727558	0.117	0.178	0.657303
Ppp2r3c	1.93e-08	0.000358254	-0.0396817	0.069	0.105	0.657142
Cul3	3.79e-08	0.000704672	-0.0375096	0.069	0.105	0.657142
Mkks	4.91e-08	0.000912549	-0.0372433	0.069	0.105	0.657142
Tnrc6b	2.88e-10	5.34e-06	-0.0486793	0.09	0.137	0.656934
Clstn1	1.66e-07	0.00307662	-0.0341658	0.065	0.099	0.656565
Dbn1	5.82e-10	1.08e-05	-0.0473952	0.084	0.128	0.656249
Ubn1	1.45e-06	0.026881	-0.0321853	0.053	0.081	0.65432
Jarid2	1.01e-08	0.000187005	-0.0432115	0.07	0.107	0.654205
Gng5	1.47e-10	2.74e-06	-0.0480361	0.087	0.133	0.654135
Gm1673	1.01e-30	1.88e-26	-0.125652	0.221	0.338	0.653846
Ttc4	2.27e-10	4.23e-06	-0.0517652	0.085	0.13	0.653846
Atf2	3.54e-08	0.000657163	-0.0365574	0.066	0.101	0.653465
Gpatch8	2.55e-15	4.75e-11	-0.0726709	0.128	0.196	0.653061
Zfp280d	1.03e-07	0.00191707	-0.0407966	0.064	0.098	0.653061
Trim2	2.75e-07	0.00510544	-0.0363357	0.062	0.095	0.652631
Ldhb	4.67e-13	8.67e-09	-0.0603452	0.107	0.164	0.652439
Gm11560	7.6e-09	0.000141308	-0.0432455	0.075	0.115	0.652173
Tmem183a	1.28e-09	2.38e-05	-0.0438936	0.08	0.123	0.650406
Ing1	3.22e-08	0.000597675	-0.0379457	0.065	0.1	0.649999
Psmc1	5.78e-46	1.07e-41	-0.173557	0.271	0.417	0.64988
Rsrc2	3.7e-40	6.87e-36	-0.168118	0.252	0.388	0.649484
Gm12728	2.28e-06	0.0422986	-0.0280818	0.05	0.077	0.64935
Pdzd8	2.55e-06	0.0474169	-0.0278593	0.048	0.074	0.648648
Dync1li2	4.11e-10	7.64e-06	-0.049046	0.083	0.128	0.648437
Chordc1	1.48e-07	0.00275081	-0.0340568	0.059	0.091	0.648351
Ppp3cb	1.7e-07	0.00315316	-0.0336381	0.059	0.091	0.648351
Paip1	2.58e-11	4.8e-07	-0.0525951	0.094	0.145	0.648275
Kmt2a	4.66e-21	8.66e-17	-0.107656	0.156	0.241	0.647303
Tmco1	3.17e-16	5.9e-12	-0.0693569	0.13	0.201	0.646766
Slc22a17	1.97e-09	3.66e-05	-0.0439965	0.075	0.116	0.646551
E330009J07Rik	7.37e-07	0.0136899	-0.0306022	0.053	0.082	0.646341
5830418K08Rik	5.52e-11	1.03e-06	-0.0577134	0.084	0.13	0.646153
Jmjd1c	4.25e-09	7.89e-05	-0.0430875	0.073	0.113	0.646017
1700020I14Rik	2.56e-13	4.76e-09	-0.0686063	0.104	0.161	0.645962
Whsc1l1	1.05e-07	0.00195564	-0.0353482	0.062	0.096	0.645833
Rps15a-ps5	1.44e-07	0.00267583	-0.0330444	0.062	0.096	0.645833
Rnf20	3.02e-14	5.62e-10	-0.0670844	0.113	0.175	0.645714
Mrpl48	5.41e-10	1.01e-05	-0.0450564	0.08	0.124	0.645161
Zic5	1.45e-12	2.7e-08	-0.0598049	0.096	0.149	0.644295
Gabarapl2	4.36e-12	8.11e-08	-0.0538463	0.096	0.149	0.644295
Nmt2	6.42e-13	1.19e-08	-0.0572077	0.101	0.157	0.643312
Fbxo11	6.5e-07	0.0120861	-0.0332098	0.052	0.081	0.641975
Paxbp1	8.6e-11	1.6e-06	-0.0485146	0.086	0.134	0.641791
Ncor1	3.07e-51	5.7e-47	-0.202407	0.27	0.421	0.64133
Gm11966	7.97e-08	0.00148057	-0.0329175	0.059	0.092	0.641304
Sbno1	6.43e-14	1.19e-09	-0.0651943	0.107	0.167	0.640718
AI314180	8.95e-07	0.0166408	-0.0314607	0.048	0.075	0.639999
Uncx	2.66e-23	4.94e-19	-0.0990867	0.165	0.258	0.639535
Pds5b	1.15e-14	2.13e-10	-0.0732168	0.108	0.169	0.639053
Plxnb2	1.93e-06	0.0358594	-0.0271316	0.046	0.072	0.638888
Ttc9b	6.86e-09	0.00012749	-0.0386941	0.067	0.105	0.638095
mt-Nd6	2.21e-14	4.11e-10	-0.0652932	0.109	0.171	0.637427
Senp6	2.1e-23	3.9e-19	-0.114207	0.158	0.248	0.637097
Smarca2	3.45e-18	6.42e-14	-0.0855423	0.133	0.209	0.636363
Asph	8.09e-08	0.00150292	-0.0357728	0.056	0.088	0.636363
Esco2	3.85e-11	7.15e-07	-0.0619547	0.082	0.129	0.635658
Mllt10	9.92e-11	1.84e-06	-0.0495253	0.082	0.129	0.635658
Vps36	1.45e-21	2.7e-17	-0.10521	0.15	0.236	0.635593
Scoc	1.38e-07	0.00256693	-0.0296025	0.054	0.085	0.635293
Sec62	3.22e-28	5.98e-24	-0.121022	0.186	0.293	0.634812
Etaa1	3.69e-09	6.86e-05	-0.0394969	0.066	0.104	0.634615
Miat	3.6e-18	6.69e-14	-0.0902153	0.125	0.197	0.634517
Klc1	8.57e-13	1.59e-08	-0.0626365	0.092	0.145	0.634482
Zmym5	1.32e-12	2.46e-08	-0.0628046	0.092	0.145	0.634482
Nrn1	2.92e-19	5.44e-15	-0.0882478	0.137	0.216	0.634259
Rere	5.42e-11	1.01e-06	-0.0482495	0.081	0.128	0.632812
Hsph1	1.36e-15	2.53e-11	-0.0730316	0.112	0.177	0.632768
Adam10	6.31e-13	1.17e-08	-0.0543372	0.093	0.147	0.632653
Trim44	1.84e-06	0.0341407	-0.0274467	0.043	0.068	0.632352
2700049A03Rik	2.02e-06	0.0375939	-0.0289289	0.043	0.068	0.632352
Arf6	2.51e-08	0.000466618	-0.0365745	0.06	0.095	0.631578
Larp4b	1.43e-10	2.65e-06	-0.0484783	0.077	0.122	0.631147
Cox7c	2.66e-29	4.94e-25	-0.112978	0.188	0.298	0.630872
Add1	2.14e-06	0.0397524	-0.0282694	0.046	0.073	0.630136
Jakmip2	1.88e-08	0.000348456	-0.0341509	0.063	0.1	0.629999
Ibtk	2.65e-06	0.0493333	-0.0278907	0.044	0.07	0.628571
Ate1	3.06e-07	0.00568169	-0.0287302	0.049	0.078	0.628204
Ankrd17	6.03e-08	0.0011198	-0.0379287	0.054	0.086	0.627906
Abi1	1.55e-07	0.00287458	-0.0313469	0.054	0.086	0.627906
Arid1a	1.9e-08	0.000353655	-0.0382827	0.059	0.094	0.627659
Rpl7a	3.2e-08	0.000595021	-0.0342321	0.059	0.094	0.627659
Atp6v1d	4.91e-18	9.13e-14	-0.0792756	0.123	0.196	0.627551
Amer2	5.52e-09	0.00010257	-0.0402241	0.064	0.102	0.62745
Psap	9.87e-10	1.83e-05	-0.041576	0.069	0.11	0.627272
Rb1cc1	2.58e-17	4.79e-13	-0.0900797	0.116	0.185	0.627027
Wasf1	6.88e-08	0.00127803	-0.033504	0.052	0.083	0.626505
Acd	1.79e-07	0.00333521	-0.0308726	0.052	0.083	0.626505
Gm10250	7.51e-10	1.4e-05	-0.0401219	0.067	0.107	0.626168
Bnip3l	1.3e-14	2.41e-10	-0.0625577	0.1	0.16	0.625
Kat6a	4.06e-10	7.55e-06	-0.0433504	0.07	0.112	0.624999
Rsbn1	8.45e-09	0.000157109	-0.0401596	0.06	0.096	0.624999
Fyn	6.76e-07	0.0125581	-0.0324283	0.045	0.072	0.624999
Rpl38	4.05e-65	7.53e-61	-0.21168	0.299	0.479	0.624217
Nvl	2.08e-10	3.87e-06	-0.0446418	0.073	0.117	0.623931
Peg3	1.73e-12	3.21e-08	-0.0565846	0.086	0.138	0.623188
Ormdl3	7.68e-07	0.0142668	-0.0281561	0.043	0.069	0.623188
Plcg1	1.47e-06	0.0273202	-0.0269612	0.043	0.069	0.623188
Gm6368	4.07e-11	7.56e-07	-0.044409	0.076	0.122	0.62295
Fam193a	3.79e-10	7.04e-06	-0.0436816	0.071	0.114	0.622806
Jak1	1.14e-08	0.000211892	-0.0377169	0.056	0.09	0.622222
Slbp	3e-08	0.000556878	-0.0375436	0.056	0.09	0.622222
Fermt2	5.58e-09	0.000103703	-0.0380048	0.059	0.095	0.621052
Zfp318	4.37e-12	8.12e-08	-0.0590232	0.08	0.129	0.620155
Birc6	1.6e-09	2.97e-05	-0.0401596	0.062	0.1	0.619999
Cryzl1	2.81e-09	5.22e-05	-0.0375549	0.062	0.1	0.619999
Chd8	1.52e-08	0.000283104	-0.0351061	0.057	0.092	0.619565
Mpnd	1.54e-08	0.000287043	-0.0344936	0.057	0.092	0.619565
Zcchc6	1.09e-13	2.03e-09	-0.0640902	0.091	0.147	0.619047
Zic4	7.76e-31	1.44e-26	-0.129486	0.177	0.286	0.618881
App	2.58e-48	4.79e-44	-0.185451	0.25	0.404	0.618812
Yaf2	6.81e-11	1.27e-06	-0.0442217	0.073	0.118	0.618644
Ift81	3.69e-10	6.85e-06	-0.0450265	0.068	0.11	0.618181
Rab5a	1.81e-06	0.0335642	-0.0260555	0.042	0.068	0.617646
Pax6	4.12e-35	7.65e-31	-0.13264	0.197	0.319	0.617555
Golga4	7.47e-18	1.39e-13	-0.0895584	0.113	0.183	0.617486
Gm6265	1.91e-07	0.00355735	-0.0310857	0.048	0.078	0.615384
Herc1	2.63e-08	0.000488277	-0.0381797	0.051	0.083	0.614457
Trove2	3.37e-10	6.27e-06	-0.0475897	0.062	0.101	0.613861
Rbm5	1.8e-18	3.34e-14	-0.0790242	0.116	0.189	0.613756
Ywhab	2.87e-55	5.34e-51	-0.189971	0.265	0.432	0.613426
Zcchc17	3.33e-16	6.19e-12	-0.068751	0.103	0.168	0.613095
Usp46	5.37e-15	9.97e-11	-0.0675602	0.095	0.155	0.612903
Atp6v1b2	4.05e-09	7.53e-05	-0.0393411	0.057	0.093	0.612903
Pdgfra	1.56e-06	0.0290168	-0.0234871	0.038	0.062	0.612902
Gm10076	4.71e-27	8.76e-23	-0.121411	0.155	0.253	0.612648
Elovl4	2.41e-08	0.000448775	-0.0358817	0.052	0.085	0.611764
Serf1	2.94e-30	5.46e-26	-0.120614	0.17	0.278	0.611511
Usp7	7.66e-07	0.0142352	-0.0269741	0.044	0.072	0.61111
2700081O15Rik	8.91e-08	0.00165535	-0.0331603	0.047	0.077	0.610389
Zranb2	5.37e-36	9.97e-32	-0.128552	0.197	0.323	0.609907
Synrg	9.42e-09	0.000174995	-0.0365118	0.053	0.087	0.609195
Herc2	3.43e-07	0.00636604	-0.0285356	0.042	0.069	0.608695
Dock7	3.84e-07	0.00712896	-0.0316189	0.042	0.069	0.608695
Rab12	8.45e-07	0.0157111	-0.0265008	0.042	0.069	0.608695
Gm4204	1.85e-16	3.43e-12	-0.0648938	0.101	0.166	0.608433
Kpna1	2.64e-07	0.00490465	-0.0295653	0.045	0.074	0.608107
Pafah1b1	9.46e-39	1.76e-34	-0.147072	0.2	0.329	0.607903
Mcts1	7.41e-10	1.38e-05	-0.0389561	0.062	0.102	0.607843
Sox12	5.04e-08	0.00093674	-0.0291918	0.048	0.079	0.607594
Hnrnpul2	5.05e-16	9.39e-12	-0.0651969	0.099	0.163	0.607362
Gtf2i	5.96e-17	1.11e-12	-0.068465	0.105	0.173	0.606936
Gprasp1	5.36e-12	9.96e-08	-0.048528	0.074	0.122	0.606557
Aldoa	8.37e-20	1.56e-15	-0.0920604	0.117	0.193	0.606217
Ppp1r1a	1.32e-06	0.0245632	-0.0276196	0.04	0.066	0.60606
Zfp160	1.64e-07	0.00304932	-0.0286757	0.043	0.071	0.605633
Zfp60	2.82e-07	0.00523932	-0.0279181	0.043	0.071	0.605633
Mxi1	8.33e-08	0.00154732	-0.0326476	0.046	0.076	0.605262
Ccnt2	9.38e-08	0.0017431	-0.0323631	0.046	0.076	0.605262
Lsm7	1.26e-07	0.00234473	-0.0295653	0.046	0.076	0.605262
Tmf1	1.9e-08	0.000353997	-0.0328556	0.049	0.081	0.604938
Kat6b	3.03e-11	5.63e-07	-0.0522511	0.067	0.111	0.603603
Tcea1	2.96e-20	5.5e-16	-0.0818823	0.117	0.194	0.603092
Brd1	5.12e-07	0.00951768	-0.0289719	0.041	0.068	0.60294
Arid4a	1.7e-17	3.15e-13	-0.0882999	0.1	0.166	0.602409
Trim37	1.41e-17	2.62e-13	-0.0766592	0.103	0.171	0.602339
Elavl3	3.95e-75	7.33e-71	-0.263956	0.292	0.485	0.602062
Slc38a2	5.66e-11	1.05e-06	-0.0447603	0.065	0.108	0.601851
Mns1	8.36e-12	1.55e-07	-0.0561319	0.068	0.113	0.601769
Drap1	1.46e-25	2.71e-21	-0.0975963	0.142	0.236	0.601695
Ccdc25	3.37e-12	6.25e-08	-0.0520886	0.071	0.118	0.601694
Olfm1	1.45e-12	2.7e-08	-0.0602071	0.074	0.123	0.601626
Prrc2b	5.31e-13	9.86e-09	-0.0520849	0.077	0.128	0.601562
Setd2	2.4e-16	4.45e-12	-0.0730545	0.095	0.158	0.601265
Cnot3	3.24e-17	6.03e-13	-0.0650789	0.101	0.168	0.60119
Ctr9	6.42e-21	1.19e-16	-0.0975582	0.116	0.193	0.601036
Hist3h2ba	2.55e-20	4.73e-16	-0.0898056	0.114	0.19	0.6
Ndufaf2	6.33e-19	1.18e-14	-0.0842864	0.108	0.18	0.6
Cnot4	9.5e-16	1.77e-11	-0.0697095	0.093	0.155	0.6
Prkaca	2.63e-12	4.89e-08	-0.0483723	0.072	0.12	0.6
Gm12183	7.39e-10	1.37e-05	-0.0386588	0.057	0.095	0.599999
Uimc1	1.03e-09	1.9e-05	-0.0400063	0.057	0.095	0.599999
Setd3	2.23e-07	0.0041399	-0.0295625	0.042	0.07	0.599999
Nr2c2	1.2e-06	0.0222467	-0.0276331	0.039	0.065	0.599999
Syt11	2.02e-29	3.76e-25	-0.116383	0.157	0.262	0.599236
Ptms	1.19e-164	2.21e-160	-0.451832	0.384	0.641	0.599064
Gm13092	6.95e-15	1.29e-10	-0.0593421	0.088	0.147	0.598639
Lsm5	6.33e-12	1.18e-07	-0.048291	0.07	0.117	0.59829
Rbm10	1.63e-08	0.000302502	-0.0334491	0.049	0.082	0.59756
Rpl35	8.7e-51	1.62e-46	-0.17893	0.224	0.375	0.597333
Gigyf2	1.58e-17	2.94e-13	-0.0785495	0.099	0.166	0.596385
Gm4760	1.83e-09	3.41e-05	-0.0365675	0.053	0.089	0.595505
Ahi1	4.22e-24	7.83e-20	-0.101561	0.131	0.22	0.595454
Pola1	1.06e-07	0.00196268	-0.0328924	0.044	0.074	0.594594
Arhgef2	5.72e-15	1.06e-10	-0.059813	0.085	0.143	0.594405
Rnf165	3.14e-11	5.84e-07	-0.0460141	0.063	0.106	0.594339
Senp5	3.6e-07	0.00669352	-0.0279639	0.038	0.064	0.593749
Gnl3l	4.84e-16	9e-12	-0.0654226	0.089	0.15	0.593333
Klf9	2.09e-19	3.88e-15	-0.083592	0.105	0.177	0.59322
mt-Rnr1	3.6e-58	6.69e-54	-0.229369	0.241	0.407	0.592137
Leng8	7.99e-08	0.00148546	-0.0291833	0.042	0.071	0.591548
Leprot	6.5e-10	1.21e-05	-0.044345	0.055	0.093	0.591397
Zfp608	4.58e-15	8.5e-11	-0.0700719	0.081	0.137	0.59124
Tubb3	1.79e-74	3.33e-70	-0.306328	0.263	0.445	0.591011
Pea15a	1.18e-11	2.19e-07	-0.0479827	0.065	0.11	0.590909
D2Wsu81e	4.64e-07	0.00863012	-0.0284512	0.039	0.066	0.590908
Dst	1.15e-18	2.14e-14	-0.090338	0.101	0.171	0.590643
Gm8203	3.5e-09	6.51e-05	-0.0359036	0.049	0.083	0.590361
Hectd1	3.81e-13	7.08e-09	-0.0564152	0.072	0.122	0.590163
Eif2b4	5.23e-13	9.73e-09	-0.051956	0.072	0.122	0.590163
Ppp1r9a	1.7e-14	3.15e-10	-0.0647801	0.079	0.134	0.589552
Gatad1	7.22e-14	1.34e-09	-0.056035	0.076	0.129	0.589147
Tulp4	9.12e-16	1.7e-11	-0.0654845	0.086	0.146	0.589041
Ankra2	1.91e-09	3.56e-05	-0.0353194	0.05	0.085	0.588235
Slmap	5.84e-08	0.00108582	-0.0340963	0.04	0.068	0.588234
Cacng7	1.65e-07	0.00307546	-0.0273301	0.04	0.068	0.588234
Kif3b	4.82e-07	0.00895097	-0.0291499	0.037	0.063	0.587301
Dzip3	1.3e-13	2.41e-09	-0.0590695	0.071	0.121	0.586776
Cherp	1.08e-06	0.0199862	-0.0237874	0.034	0.058	0.586206
Smg1	5.22e-08	0.000970671	-0.0330259	0.041	0.07	0.585713
Zfp322a	1.4e-11	2.6e-07	-0.0467451	0.062	0.106	0.584905
Zscan26	2.49e-07	0.00461826	-0.0283454	0.038	0.065	0.584614
Gm6065	1.8e-08	0.000335096	-0.0311324	0.045	0.077	0.584415
4-Sep	7.2e-10	1.34e-05	-0.0412596	0.052	0.089	0.584269
Nol4	5.29e-13	9.83e-09	-0.0586043	0.066	0.113	0.58407
Abcf1	1.2e-41	2.22e-37	-0.154617	0.185	0.317	0.583596
Tmx4	8.77e-15	1.63e-10	-0.0621144	0.077	0.132	0.583333
Cltc	1.22e-11	2.27e-07	-0.0454568	0.06	0.103	0.582524
Spen	1.68e-13	3.13e-09	-0.0594856	0.071	0.122	0.581967
Chfr	1.36e-06	0.0252285	-0.0245269	0.032	0.055	0.581817
Srrm3	6.01e-12	1.12e-07	-0.0493992	0.061	0.105	0.580952
Gm9833	2.81e-10	5.22e-06	-0.0378228	0.054	0.093	0.580645
Clip1	2.95e-07	0.00548033	-0.0365025	0.036	0.062	0.580644
Vti1b	1.7e-11	3.16e-07	-0.0450994	0.058	0.1	0.579999
Dctn4	2.55e-11	4.73e-07	-0.0434896	0.058	0.1	0.579999
Msantd4	4.32e-11	8.03e-07	-0.046146	0.058	0.1	0.579999
Impa1	5.14e-08	0.000955165	-0.0303646	0.04	0.069	0.579709
Rcor2	2.33e-12	4.33e-08	-0.046667	0.062	0.107	0.579439
Kif2a	1.05e-13	1.96e-09	-0.0532507	0.073	0.126	0.579365
Safb	2.05e-47	3.8e-43	-0.152424	0.202	0.349	0.578796
2210016L21Rik	6.18e-22	1.15e-17	-0.0887107	0.107	0.185	0.578378
Pam16	1.13e-07	0.00209634	-0.0266175	0.037	0.064	0.578124
Stambp	3.11e-08	0.000577747	-0.0327963	0.041	0.071	0.577464
Mettl16	4.25e-09	7.89e-05	-0.037075	0.045	0.078	0.576922
Synj2bp	2.35e-06	0.0435976	-0.0220211	0.03	0.052	0.576922
Zfp329	5.3e-13	9.85e-09	-0.0532449	0.064	0.111	0.576576
Atxn2l	1.01e-19	1.88e-15	-0.0743112	0.098	0.17	0.57647
Kdm1a	5.05e-34	9.38e-30	-0.126601	0.155	0.269	0.576208
Supt6	3.69e-14	6.87e-10	-0.056035	0.072	0.125	0.576
Ubp1	4.42e-11	8.22e-07	-0.0420459	0.057	0.099	0.575757
Atad2b	3.25e-08	0.000604511	-0.0311078	0.038	0.066	0.575757
Brd9	4.33e-22	8.05e-18	-0.0871841	0.104	0.181	0.574585
Agtpbp1	3.22e-11	5.97e-07	-0.0444142	0.054	0.094	0.574467
Ctbp2	2.13e-11	3.95e-07	-0.0442072	0.058	0.101	0.574257
Cdc37l1	2.22e-11	4.12e-07	-0.0455761	0.058	0.101	0.574257
Gm6104	1e-06	0.0186573	-0.0241388	0.031	0.054	0.574073
Pabpc4	1.21e-06	0.022518	-0.0240215	0.031	0.054	0.574073
Rock2	1.03e-15	1.92e-11	-0.0771623	0.078	0.136	0.573529
Gm14284	3.82e-08	0.000710534	-0.0295155	0.039	0.068	0.573529
Gm14150	6.81e-08	0.00126499	-0.0279501	0.039	0.068	0.573529
Ikzf5	1.23e-12	2.28e-08	-0.053172	0.063	0.11	0.572727
Gm16580	3.45e-09	6.41e-05	-0.0334231	0.044	0.077	0.571428
Nckap1	1.1e-07	0.00204455	-0.0285219	0.036	0.063	0.571428
Gm12669	5.57e-07	0.0103485	-0.023633	0.032	0.056	0.571428
Arhgap21	8.8e-13	1.64e-08	-0.05021	0.061	0.107	0.570093
Gm12696	1.46e-24	2.71e-20	-0.0882023	0.114	0.2	0.57
Trim33	9.17e-12	1.7e-07	-0.0443747	0.057	0.1	0.569999
Cep170	1.23e-37	2.28e-33	-0.145754	0.159	0.279	0.569892
Lrrfip2	3.28e-10	6.09e-06	-0.041238	0.049	0.086	0.569767
Eid1	1.54e-45	2.86e-41	-0.160584	0.184	0.323	0.569659
Afap1	1.34e-13	2.49e-09	-0.0524401	0.066	0.116	0.568965
Shprh	3.94e-07	0.00732915	-0.0285645	0.033	0.058	0.568965
Pds5a	4.26e-07	0.00790717	-0.0249023	0.033	0.058	0.568965
Gsk3a	1.67e-06	0.0310481	-0.0216813	0.029	0.051	0.568626
Suv420h2	1.93e-06	0.035835	-0.0224852	0.029	0.051	0.568626
Creb1	4.65e-11	8.64e-07	-0.0417281	0.054	0.095	0.56842
Atp2b1	8.69e-56	1.62e-51	-0.2196	0.205	0.361	0.567867
Rpl36a	1.95e-11	3.63e-07	-0.0417496	0.055	0.097	0.56701
Alg2	5.25e-11	9.75e-07	-0.0427371	0.051	0.09	0.566666
Pde1c	2.72e-45	5.06e-41	-0.200571	0.175	0.309	0.566343
Evl	9.55e-10	1.78e-05	-0.0369492	0.047	0.083	0.566264
Dpm1	6.97e-07	0.0129573	-0.0245744	0.03	0.053	0.566037
Scyl1	1.14e-06	0.0211385	-0.0211147	0.03	0.053	0.566037
Dennd5b	1.25e-09	2.32e-05	-0.0374832	0.043	0.076	0.565789
Ube2q1	3.15e-09	5.86e-05	-0.0359993	0.043	0.076	0.565789
Hnrnpa3	1.46e-14	2.72e-10	-0.0559938	0.069	0.122	0.565573
Smarca4	9.01e-45	1.67e-40	-0.153975	0.177	0.313	0.565495
Stard3nl	2.64e-08	0.000489792	-0.0292268	0.039	0.069	0.565217
Snap47	1.26e-10	2.34e-06	-0.0386643	0.048	0.085	0.564705
Mphosph8	2.24e-27	4.17e-23	-0.110875	0.118	0.209	0.564593
Mgst3	6.68e-08	0.00124102	-0.0298169	0.035	0.062	0.564515
Cdc25a	1.93e-09	3.58e-05	-0.0352164	0.044	0.078	0.564102
Unk	4.62e-07	0.00858852	-0.0248446	0.031	0.055	0.563635
Sp4	9.79e-07	0.0181881	-0.0253258	0.031	0.055	0.563635
Uchl1	2.37e-29	4.4e-25	-0.111147	0.125	0.222	0.563063
Tnrc6a	1.03e-20	1.92e-16	-0.077046	0.094	0.167	0.562874
Gm9892	2.38e-08	0.000441943	-0.0293144	0.036	0.064	0.562499
Ankib1	1.25e-06	0.0232888	-0.02239	0.027	0.048	0.562499
Kras	1.87e-24	3.47e-20	-0.0911371	0.11	0.196	0.561224
Vps4a	6.76e-12	1.26e-07	-0.0467444	0.055	0.098	0.561224
Phf20l1	6.36e-34	1.18e-29	-0.134077	0.139	0.248	0.560484
1700025G04Rik	7.95e-19	1.48e-14	-0.0745323	0.084	0.15	0.56
Rab3c	1.99e-12	3.71e-08	-0.0499041	0.056	0.1	0.559999
Gm20721	2.78e-12	5.17e-08	-0.0477807	0.056	0.1	0.559999
Bace1	1.55e-07	0.00288261	-0.0276774	0.033	0.059	0.559321
Snap29	5.12e-07	0.00951398	-0.0236557	0.029	0.052	0.557691
Gm16586	6.83e-08	0.00126887	-0.0273589	0.034	0.061	0.557376
Bin1	2.21e-17	4.11e-13	-0.0630213	0.078	0.14	0.557142
Scn8a	2.86e-09	5.31e-05	-0.0362366	0.039	0.07	0.557142
Mrpl23-ps1	7.37e-09	0.000137017	-0.0320022	0.039	0.07	0.557142
Sbk1	1.05e-08	0.000194497	-0.0333458	0.039	0.07	0.557142
Spag9	6.63e-19	1.23e-14	-0.0708668	0.083	0.149	0.557047
Phf3	2.83e-28	5.25e-24	-0.11137	0.119	0.214	0.556075
Ptn	4.15e-53	7.72e-49	-0.220896	0.184	0.331	0.555891
Fam115a	9.42e-41	1.75e-36	-0.151406	0.155	0.279	0.555555
Lsm14b	1.8e-11	3.35e-07	-0.0420955	0.05	0.09	0.555555
Pou3f3	3.79e-11	7.03e-07	-0.0398683	0.05	0.09	0.555555
Ncam1	5.35e-41	9.94e-37	-0.148241	0.158	0.285	0.554386
Purb	1.15e-59	2.14e-55	-0.211924	0.205	0.37	0.554054
Cdk14	1.16e-08	0.000214949	-0.0323879	0.036	0.065	0.553845
Ube3a	3.6e-30	6.68e-26	-0.105549	0.124	0.224	0.553571
BC029214	1.75e-06	0.032481	-0.0231429	0.026	0.047	0.55319
Zcchc18	1.11e-10	2.06e-06	-0.0400127	0.047	0.085	0.552941
Picalm	7.83e-10	1.45e-05	-0.0341508	0.042	0.076	0.552631
Ywhah	3.24e-26	6.03e-22	-0.0927847	0.108	0.196	0.55102
Cdc42bpa	1.29e-12	2.39e-08	-0.0557726	0.054	0.098	0.55102
Senp2	2.1e-12	3.9e-08	-0.045337	0.054	0.098	0.55102
Rab35	6.6e-07	0.0122654	-0.02221	0.027	0.049	0.551019
Nlgn2	9.31e-07	0.0173014	-0.0239134	0.027	0.049	0.551019
Dnajb14	1.45e-06	0.026922	-0.02239	0.027	0.049	0.551019
Ubn2	5.12e-13	9.51e-09	-0.051124	0.055	0.1	0.549999
Mfap1b	3.2e-10	5.94e-06	-0.0347557	0.044	0.08	0.549999
Senp7	3.88e-09	7.22e-05	-0.0348445	0.039	0.071	0.549295
A830082K12Rik	2.82e-07	0.00524297	-0.0240793	0.028	0.051	0.549019
Gm5436	3.14e-16	5.83e-12	-0.054125	0.068	0.124	0.548387
Gm15773	8.9e-10	1.65e-05	-0.0350409	0.04	0.073	0.547944
Aktip	2.37e-09	4.4e-05	-0.0305614	0.04	0.073	0.547944
Rps16	1.23e-29	2.28e-25	-0.100595	0.121	0.221	0.547511
Chmp3	2.44e-12	4.54e-08	-0.0454426	0.052	0.095	0.547368
Usp34	3.44e-29	6.39e-25	-0.109759	0.116	0.212	0.54717
Barhl2	9.96e-14	1.85e-09	-0.0508276	0.058	0.106	0.547169
Yy1	6e-15	1.11e-10	-0.0539713	0.064	0.117	0.547008
2310067B10Rik	7.13e-09	0.000132442	-0.0302281	0.035	0.064	0.546874
Zfp57	1.6e-08	0.000297394	-0.0298319	0.035	0.064	0.546874
Bicd1	3.78e-20	7.02e-16	-0.0795593	0.082	0.15	0.546666
Tubb2b	1.53e-61	2.84e-57	-0.235296	0.188	0.344	0.546511
Kpna4	1.26e-11	2.34e-07	-0.0426554	0.048	0.088	0.545454
Abcc5	4.66e-10	8.66e-06	-0.0372584	0.042	0.077	0.545454
Brox	1.05e-08	0.000195244	-0.029802	0.036	0.066	0.545454
Rap2a	3.35e-07	0.00622076	-0.0246327	0.03	0.055	0.545454
Zic1	1.61e-185	2.99e-181	-0.438848	0.351	0.644	0.545031
Podxl2	8.51e-42	1.58e-37	-0.14561	0.152	0.279	0.544803
Fam171b	5.78e-15	1.07e-10	-0.0540616	0.061	0.112	0.544642
Gnaq	5.07e-21	9.43e-17	-0.0772834	0.086	0.158	0.544303
Aplp2	2.7e-26	5.02e-22	-0.102673	0.105	0.193	0.544041
Blcap	1.8e-06	0.033502	-0.0221356	0.025	0.046	0.543477
Fam155a	1.83e-06	0.0340385	-0.0224326	0.025	0.046	0.543477
Mapk8ip2	1.49e-10	2.77e-06	-0.0389312	0.044	0.081	0.543209
Gabarapl1	1.8e-15	3.34e-11	-0.0578072	0.063	0.116	0.543103
Ino80e	2.42e-09	4.49e-05	-0.0309107	0.038	0.07	0.542856
Pagr1a	3.69e-17	6.86e-13	-0.0604146	0.07	0.129	0.542635
St8sia3	2.88e-17	5.35e-13	-0.0645408	0.071	0.131	0.541984
Nmt1	1.5e-24	2.79e-20	-0.084889	0.097	0.179	0.541899
D14Abb1e	7.8e-10	1.45e-05	-0.0363389	0.039	0.072	0.541666
5830428H23Rik	5.24e-07	0.00974432	-0.0250114	0.026	0.048	0.541666
Helz	7.87e-07	0.0146341	-0.023925	0.026	0.048	0.541666
Hcfc1r1	2.97e-14	5.51e-10	-0.0516108	0.059	0.109	0.541284
Fbxo25	1.68e-08	0.000312452	-0.0298619	0.033	0.061	0.540983
Prkcb	7.96e-22	1.48e-17	-0.0806999	0.086	0.159	0.54088
Fnbp1l	2.97e-60	5.53e-56	-0.199591	0.193	0.357	0.540616
Dixdc1	3.78e-20	7.02e-16	-0.0788429	0.08	0.148	0.54054
Gm9840	2.28e-10	4.24e-06	-0.0347198	0.04	0.074	0.54054
Tpi1	4.68e-10	8.71e-06	-0.0363951	0.04	0.074	0.54054
Dynll2	3.52e-22	6.54e-18	-0.0813544	0.087	0.161	0.540372
Haus8	2.27e-07	0.00421524	-0.0251996	0.027	0.05	0.539999
Trak1	2.52e-07	0.00468091	-0.0216813	0.027	0.05	0.539999
Gm12699	2.79e-07	0.00518987	-0.0240312	0.027	0.05	0.539999
Ank3	3.53e-56	6.57e-52	-0.189949	0.183	0.339	0.539823
Tma7	1.1e-31	2.03e-27	-0.104336	0.122	0.226	0.539823
Jrkl	1.44e-08	0.000267278	-0.0331043	0.034	0.063	0.539682
Gm10039	1.44e-10	2.67e-06	-0.0353081	0.041	0.076	0.539473
Mllt4	4.37e-27	8.12e-23	-0.101322	0.103	0.191	0.539267
Pdrg1	3.17e-19	5.9e-15	-0.068329	0.076	0.141	0.539007
Lrpap1	2.84e-09	5.27e-05	-0.0305318	0.036	0.067	0.537313
Ccdc174	3.03e-22	5.63e-18	-0.084756	0.087	0.162	0.537037
Kdm6b	1.5e-14	2.78e-10	-0.0504777	0.058	0.108	0.537037
Tmem2	4.74e-08	0.000880145	-0.0291849	0.029	0.054	0.537036
Hsp90aa1	3.76e-141	6.99e-137	-0.329511	0.313	0.583	0.536878
Pabpn1	4.33e-11	8.04e-07	-0.0391659	0.044	0.082	0.536585
Myo9a	4.68e-15	8.7e-11	-0.0599735	0.059	0.11	0.536363
Map7d2	6.96e-10	1.29e-05	-0.0448779	0.037	0.069	0.536231
Zfc3h1	9.82e-10	1.82e-05	-0.0361478	0.037	0.069	0.536231
Igsf3	2.64e-09	4.91e-05	-0.0311827	0.037	0.069	0.536231
Parp6	1.34e-11	2.48e-07	-0.0395342	0.045	0.084	0.535714
Gprasp2	5.25e-08	0.000976089	-0.0261496	0.03	0.056	0.535713
Klf6	2.48e-10	4.6e-06	-0.0405427	0.038	0.071	0.535211
Ppp2r2d	7.39e-18	1.37e-13	-0.0634433	0.069	0.129	0.534883
Mdn1	1e-06	0.0186485	-0.0248592	0.023	0.043	0.534882
Peli2	1.25e-13	2.33e-09	-0.0472336	0.054	0.101	0.534653
Zbtb18	6.85e-32	1.27e-27	-0.114049	0.117	0.219	0.534246
Rpl27	1.12e-09	2.08e-05	-0.0308797	0.039	0.073	0.534246
Kif1b	3.45e-58	6.41e-54	-0.198704	0.18	0.337	0.534124
Atg12	8.46e-15	1.57e-10	-0.0507181	0.056	0.105	0.533333
Fam213b	1.35e-14	2.5e-10	-0.0498779	0.056	0.105	0.533333
Tmem57	1.12e-28	2.08e-24	-0.101086	0.106	0.199	0.532663
Higd1a	1.5e-10	2.78e-06	-0.0355564	0.041	0.077	0.532467
Bbip1	3.11e-29	5.78e-25	-0.100429	0.107	0.201	0.532338
Zfp426	7.65e-09	0.000142179	-0.0305328	0.033	0.062	0.532257
Gm12141	4.92e-11	9.14e-07	-0.0371016	0.042	0.079	0.531645
Slc1a2	4.27e-30	7.93e-26	-0.106772	0.11	0.207	0.531401
Nhlh2	2.65e-63	4.93e-59	-0.237905	0.187	0.352	0.53125
Ppp3ca	1.79e-58	3.32e-54	-0.227809	0.179	0.337	0.531157
Fer	3.34e-11	6.2e-07	-0.0419698	0.043	0.081	0.530864
Klf7	1.13e-28	2.1e-24	-0.112907	0.104	0.196	0.530612
Dcaf6	2.32e-07	0.00431455	-0.0237354	0.026	0.049	0.530611
Gadd45gip1	3.53e-12	6.57e-08	-0.0459109	0.044	0.083	0.53012
Bmi1	3.17e-11	5.89e-07	-0.0376777	0.044	0.083	0.53012
Basp1	6.78e-174	1.26e-169	-0.482017	0.312	0.589	0.529711
Phyh	1e-07	0.00186193	-0.0249171	0.027	0.051	0.529411
Ube4a	1.23e-07	0.00228007	-0.025306	0.027	0.051	0.529411
Syngr1	1.25e-07	0.0023318	-0.024008	0.027	0.051	0.529411
Macf1	4.57e-25	8.5e-21	-0.0942637	0.092	0.174	0.528735
Uba52	1.2e-62	2.22e-58	-0.188374	0.188	0.356	0.52809
Rtn4	2.61e-42	4.86e-38	-0.139867	0.141	0.267	0.52809
Tspyl1	1.08e-12	2.01e-08	-0.0431722	0.047	0.089	0.528089
Dync1i2	3.78e-134	7.03e-130	-0.364153	0.285	0.54	0.527778
4922501C03Rik	1.59e-10	2.96e-06	-0.0383403	0.038	0.072	0.527777
Csnk1e	1.96e-32	3.65e-28	-0.111492	0.115	0.218	0.527523
Fau	1.3e-18	2.41e-14	-0.0648404	0.069	0.131	0.526717
Npepps	3.23e-18	6e-14	-0.0646426	0.069	0.131	0.526717
Elavl2	1.56e-21	2.9e-17	-0.0805851	0.079	0.15	0.526666
mt-Co1	6.2e-104	1.15e-99	-0.284009	0.252	0.48	0.525
Frmd4a	5.44e-23	1.01e-18	-0.0800423	0.084	0.16	0.525
Wtap	1.1e-11	2.05e-07	-0.0387701	0.042	0.08	0.524999
Fbxl16	2.69e-09	4.99e-05	-0.0352583	0.032	0.061	0.524589
Pten	6.13e-09	0.000113921	-0.0302891	0.032	0.061	0.524589
Calr	6.32e-72	1.17e-67	-0.23429	0.196	0.374	0.524064
Rbfox2	4.19e-21	7.78e-17	-0.073528	0.077	0.147	0.523809
Pmm1	7.31e-12	1.36e-07	-0.0424875	0.044	0.084	0.523809
Snord104	2.8e-09	5.2e-05	-0.0296486	0.033	0.063	0.523809
Gins3	1.06e-06	0.0196925	-0.0200491	0.022	0.042	0.523808
Smap1	3.13e-25	5.81e-21	-0.0945025	0.089	0.17	0.523529
Grlf1	1.72e-09	3.19e-05	-0.0315226	0.034	0.065	0.523076
Unc13a	3.43e-07	0.00637652	-0.023092	0.023	0.044	0.522726
Gm14046	1.25e-06	0.0232249	-0.0214651	0.023	0.044	0.522726
Sms	3.26e-16	6.05e-12	-0.0575972	0.058	0.111	0.522522
Gm4149	9.8e-20	1.82e-15	-0.0648541	0.07	0.134	0.522388
Gbf1	9.89e-13	1.84e-08	-0.0467637	0.047	0.09	0.522222
Hspa4l	1.74e-10	3.23e-06	-0.0421061	0.036	0.069	0.521738
Osbpl2	2.24e-07	0.00416459	-0.0234845	0.024	0.046	0.521738
Pelp1	2.08e-17	3.86e-13	-0.0618843	0.062	0.119	0.521008
Zfp84	1.81e-07	0.00336026	-0.0249658	0.025	0.048	0.520832
Bfar	3.28e-17	6.1e-13	-0.0633402	0.063	0.121	0.520661
Epm2aip1	1.02e-10	1.9e-06	-0.0351481	0.038	0.073	0.520547
Dnaja1	5.16e-130	9.6e-126	-0.30963	0.282	0.542	0.520295
Taf1	1.06e-18	1.98e-14	-0.0658967	0.067	0.129	0.519379
Mprip	1.67e-08	0.000309943	-0.0284436	0.027	0.052	0.51923
Nova1	1.78e-08	0.00032989	-0.0273219	0.027	0.052	0.51923
Cd99l2	1.81e-08	0.000337035	-0.0259326	0.027	0.052	0.51923
Gm17087	1.88e-08	0.000349271	-0.0250114	0.027	0.052	0.51923
Hist1h1b	6.99e-25	1.3e-20	-0.198894	0.082	0.158	0.518987
Rps18	2.26e-47	4.19e-43	-0.127472	0.157	0.303	0.518152
Snrnp48	1.91e-16	3.55e-12	-0.0569608	0.058	0.112	0.517857
Nck1	1.61e-08	0.000299313	-0.0312693	0.029	0.056	0.517856
Gm6472	2.64e-42	4.9e-38	-0.125397	0.135	0.261	0.517241
Ctnnd2	9.91e-09	0.000184087	-0.0280382	0.03	0.058	0.51724
Msl1	4.26e-17	7.92e-13	-0.0590855	0.061	0.118	0.516949
Tmem132a	2.31e-13	4.3e-09	-0.04579	0.046	0.089	0.516853
Ankhd1	1.76e-17	3.27e-13	-0.0662357	0.062	0.12	0.516666
4933427D14Rik	2.97e-09	5.52e-05	-0.0346294	0.031	0.06	0.516666
Polb	9.86e-14	1.83e-09	-0.0428668	0.048	0.093	0.516128
Bod1	3.27e-09	6.07e-05	-0.0292959	0.032	0.062	0.516128
Ncoa7	4.24e-14	7.88e-10	-0.0572078	0.049	0.095	0.515789
Atxn2	2.15e-09	3.99e-05	-0.0310357	0.033	0.064	0.515624
Atp6v0b	8.33e-25	1.55e-20	-0.0808006	0.084	0.163	0.515337
Btg1	2.06e-30	3.82e-26	-0.0980337	0.101	0.196	0.515306
Tmod2	3.79e-20	7.04e-16	-0.0673668	0.069	0.134	0.514925
Pik3ca	9.32e-16	1.73e-11	-0.0563685	0.054	0.105	0.514285
Rc3h2	8.72e-11	1.62e-06	-0.0346839	0.037	0.072	0.513888
Cbln1	2.23e-06	0.0414736	-0.0211299	0.019	0.037	0.513512
Rps2	3.2e-49	5.94e-45	-0.134021	0.157	0.306	0.513072
Clybl	1.54e-11	2.86e-07	-0.0395911	0.04	0.078	0.51282
Cyhr1	5.33e-07	0.00990122	-0.0209939	0.021	0.041	0.512194
Mfsd6	1.19e-06	0.0221588	-0.0228163	0.021	0.041	0.512194
Rpl24	1.21e-06	0.0225338	-0.0227097	0.021	0.041	0.512194
Stmn1	1.11e-94	2.06e-90	-0.263625	0.225	0.44	0.511364
Zdhhc17	1.17e-07	0.00216514	-0.0239945	0.023	0.045	0.51111
Etnk1	4.4e-07	0.0081674	-0.0222733	0.023	0.045	0.51111
Ap3d1	3.84e-21	7.14e-17	-0.0710677	0.07	0.137	0.510949
Slc25a23	6.79e-08	0.00126149	-0.023724	0.025	0.049	0.510203
Nrep	6.83e-150	1.27e-145	-0.416294	0.28	0.549	0.510018
Eif2s3y	1.31e-14	2.43e-10	-0.0473662	0.051	0.1	0.509999
Gstp1	6.8e-18	1.26e-13	-0.0553284	0.06	0.118	0.508474
Fgd4	1.98e-09	3.68e-05	-0.0311302	0.03	0.059	0.508474
Rwdd3	1.04e-09	1.93e-05	-0.032991	0.031	0.061	0.508196
Map2	5.69e-99	1.06e-94	-0.308253	0.22	0.434	0.506912
Mfap1a	2.09e-11	3.88e-07	-0.036578	0.037	0.073	0.506849
4632415L05Rik	5.48e-12	1.02e-07	-0.0453044	0.039	0.077	0.506493
Cplx1	3.02e-12	5.62e-08	-0.0395038	0.04	0.079	0.506328
Znrf1	9.54e-13	1.77e-08	-0.0421018	0.041	0.081	0.506172
Gm12940	5.99e-13	1.11e-08	-0.0426627	0.042	0.083	0.506023
Ubr5	1.04e-13	1.92e-09	-0.0455492	0.045	0.089	0.505617
Mtf2	2.93e-46	5.45e-42	-0.160355	0.132	0.262	0.503817
Eif4a2	2.5e-20	4.65e-16	-0.0659103	0.066	0.131	0.503816
Smarcc2	1.22e-39	2.27e-35	-0.134159	0.117	0.233	0.502146
Supt5	1.41e-33	2.62e-29	-0.107174	0.1	0.2	0.5
Cir1	1.39e-17	2.58e-13	-0.0617499	0.056	0.112	0.5
Usp33	4.2e-17	7.81e-13	-0.0563488	0.054	0.108	0.5
Banp	1.71e-14	3.18e-10	-0.0474738	0.045	0.09	0.499999
Fam107b	6.49e-13	1.21e-08	-0.0442	0.04	0.08	0.499999
Zyg11b	5.69e-11	1.06e-06	-0.0389929	0.034	0.068	0.499999
Tpm3-rs7	7.61e-11	1.42e-06	-0.0333701	0.033	0.066	0.499999
Mbp	1.5e-10	2.78e-06	-0.0358291	0.032	0.064	0.499999
Sv2b	2.44e-10	4.53e-06	-0.0319508	0.032	0.064	0.499999
Pitpna	3.73e-09	6.94e-05	-0.0279362	0.027	0.054	0.499999
Agpat3	1.05e-08	0.000195318	-0.0272829	0.025	0.05	0.499999
Tmem127	1.7e-08	0.000316599	-0.0259709	0.025	0.05	0.499999
Ep300	2.53e-08	0.000469949	-0.0258896	0.024	0.048	0.499999
Ncoa5	1.45e-07	0.0026888	-0.0224967	0.022	0.044	0.499999
BC068157	4.08e-07	0.00758718	-0.0222198	0.021	0.042	0.499999
Atp6v1e1	1.57e-45	2.92e-41	-0.147171	0.127	0.255	0.498039
Clip3	5.47e-31	1.02e-26	-0.0986875	0.092	0.185	0.497297
Gm7862	1.04e-17	1.94e-13	-0.0563984	0.055	0.111	0.495495
Mycbp2	4.22e-35	7.84e-31	-0.122791	0.101	0.204	0.495098
Tagln3	8.32e-30	1.55e-25	-0.10125	0.088	0.178	0.494382
BC018507	1.49e-13	2.77e-09	-0.0436794	0.04	0.081	0.493827
2510009E07Rik	4.23e-13	7.86e-09	-0.0430785	0.038	0.077	0.493506
Camsap1	2.55e-12	4.73e-08	-0.0392565	0.036	0.073	0.49315
Daam1	2.7e-24	5.02e-20	-0.0866225	0.071	0.144	0.493055
Schip1	1.56e-34	2.89e-30	-0.111909	0.1	0.203	0.492611
Rrnad1	4.24e-11	7.88e-07	-0.0401455	0.033	0.067	0.492537
Drosha	2.06e-10	3.82e-06	-0.0343048	0.031	0.063	0.492063
Dner	8.02e-20	1.49e-15	-0.0726765	0.06	0.122	0.491803
Rltpr	8.88e-10	1.65e-05	-0.029554	0.029	0.059	0.491525
Gm13835	3.24e-09	6.01e-05	-0.0273084	0.027	0.055	0.490908
Pvrl3	9.06e-09	0.000168295	-0.0273219	0.026	0.053	0.490565
Anp32b-ps1	3.44e-09	6.39e-05	-0.0269885	0.025	0.051	0.490195
Map9	2.33e-16	4.34e-12	-0.0580142	0.049	0.1	0.49
Gm9769	1.27e-08	0.000236866	-0.0257011	0.024	0.049	0.489795
Napg	3.3e-15	6.13e-11	-0.0517499	0.045	0.092	0.48913
Arhgef7	6.33e-15	1.18e-10	-0.0491458	0.045	0.092	0.48913
Mvd	7e-08	0.00130093	-0.0245285	0.022	0.045	0.488888
Ophn1	6.74e-08	0.00125235	-0.0240411	0.021	0.043	0.488371
Dleu2	1.76e-07	0.00326602	-0.0221987	0.021	0.043	0.488371
Gm7936	3.51e-07	0.00651457	-0.0215916	0.021	0.043	0.488371
Zdhhc21	7.64e-14	1.42e-09	-0.0440215	0.04	0.082	0.487804
Pkia	1.03e-13	1.91e-09	-0.0453655	0.04	0.082	0.487804
Ncdn	2.61e-07	0.00484908	-0.0220277	0.02	0.041	0.487804
Terf2	3.96e-07	0.00735639	-0.0222304	0.02	0.041	0.487804
Vat1	6.23e-07	0.0115754	-0.0199107	0.019	0.039	0.487178
Rusc1	6.37e-07	0.0118287	-0.0196983	0.019	0.039	0.487178
Dpysl2	1.53e-60	2.85e-56	-0.178661	0.149	0.306	0.486928
Nfyb	5.26e-33	9.77e-29	-0.106111	0.091	0.187	0.486631
Gm5518	7.27e-07	0.0135125	-0.0195218	0.018	0.037	0.486485
Zfp946	1.18e-06	0.022	-0.0194067	0.018	0.037	0.486485
Snx30	1.7e-06	0.0316781	-0.0186175	0.017	0.035	0.485713
Mgat5b	1.7e-06	0.0316809	-0.0184135	0.017	0.035	0.485713
Kmt2c	4.02e-27	7.47e-23	-0.0834823	0.078	0.161	0.484472
Gm6977	2.93e-11	5.44e-07	-0.0330248	0.031	0.064	0.484374
Map1b	1.07e-150	1.98e-146	-0.420434	0.256	0.529	0.483932
Gprin1	4.43e-11	8.23e-07	-0.0328264	0.03	0.062	0.48387
Glrb	2.3e-06	0.0427843	-0.0176281	0.015	0.031	0.483869
Gm10269	2.55e-10	4.73e-06	-0.0333481	0.029	0.06	0.483333
Agpat1	6.55e-10	1.22e-05	-0.0295064	0.028	0.058	0.482758
Ntn4	5.81e-10	1.08e-05	-0.0315326	0.027	0.056	0.482142
Reep1	6.14e-10	1.14e-05	-0.0301203	0.027	0.056	0.482142
Spast	1.36e-09	2.53e-05	-0.0290779	0.027	0.056	0.482142
Tro	6.77e-14	1.26e-09	-0.0443944	0.039	0.081	0.481481
Gm6136	1.92e-13	3.56e-09	-0.0413886	0.038	0.079	0.481012
A630007B06Rik	7.97e-23	1.48e-18	-0.0783339	0.063	0.131	0.480916
Gm13340	2.79e-09	5.19e-05	-0.0263727	0.025	0.052	0.480768
Mbd6	3.38e-09	6.27e-05	-0.0283791	0.025	0.052	0.480768
Dzip1	2.97e-13	5.51e-09	-0.0435601	0.036	0.075	0.479999
Atp8a1	3.09e-08	0.000573665	-0.0263988	0.023	0.048	0.479166
Pja2	2.33e-29	4.33e-25	-0.0947986	0.078	0.163	0.478527
Cks2	1.93e-12	3.59e-08	-0.0441532	0.033	0.069	0.47826
4932438A13Rik	1.22e-11	2.26e-07	-0.037441	0.032	0.067	0.477611
11-Sep	1.28e-53	2.37e-49	-0.161846	0.131	0.275	0.476363
Ddi2	2.54e-08	0.000471381	-0.0238505	0.02	0.042	0.476189
Tstd2	5.34e-08	0.000992647	-0.0225182	0.02	0.042	0.476189
Exoc4	2.11e-14	3.92e-10	-0.0458872	0.038	0.08	0.474999
Gm13679	2.06e-10	3.82e-06	-0.0315919	0.028	0.059	0.474575
Dnm1l	1.49e-59	2.77e-55	-0.178602	0.139	0.293	0.474403
Ap3s1	1.12e-07	0.00208791	-0.0212565	0.018	0.038	0.473683
Hps4	2.98e-07	0.00553339	-0.0213431	0.018	0.038	0.473683
Amph	4.69e-07	0.00871223	-0.0195218	0.018	0.038	0.473683
Snap25	2.71e-54	5.04e-50	-0.270087	0.124	0.262	0.473282
Srrm4	2.83e-30	5.25e-26	-0.0945405	0.079	0.167	0.473054
Lphn1	2.45e-13	4.56e-09	-0.0410408	0.035	0.074	0.472972
Tspan13	1.57e-19	2.92e-15	-0.0632569	0.052	0.11	0.472727
Skiv2l2	1.26e-25	2.34e-21	-0.0808798	0.069	0.146	0.472602
Scai	1.79e-06	0.0332122	-0.0199107	0.017	0.036	0.472221
4933426M11Rik	4.97e-10	9.24e-06	-0.0322884	0.025	0.053	0.471697
Plxnc1	6.92e-10	1.29e-05	-0.0291511	0.025	0.053	0.471697
Fam117b	8.91e-10	1.66e-05	-0.0301355	0.025	0.053	0.471697
Hist1h2ab	1.19e-09	2.22e-05	-0.033668	0.025	0.053	0.471697
Golga2	1.42e-09	2.64e-05	-0.0289511	0.025	0.053	0.471697
Rbfox3	4.59e-62	8.54e-58	-0.195645	0.14	0.297	0.47138
Kcnk1	1.23e-28	2.29e-24	-0.0940301	0.073	0.155	0.470967
Ptprs	2.38e-49	4.42e-45	-0.140798	0.117	0.249	0.469879
Gm5391	8.27e-12	1.54e-07	-0.0378643	0.031	0.066	0.469696
Trio	2.39e-09	4.45e-05	-0.0283144	0.023	0.049	0.469387
Armcx1	1.22e-14	2.26e-10	-0.049601	0.038	0.081	0.469135
Jund	1.14e-50	2.11e-46	-0.148661	0.121	0.258	0.468992
Dnajc18	4.45e-09	8.28e-05	-0.0273374	0.022	0.047	0.468084
Fkbp5	1.14e-08	0.000212208	-0.0267336	0.022	0.047	0.468084
Cbx3	2.48e-100	4.6e-96	-0.256434	0.19	0.406	0.46798
Nme2	3.12e-19	5.79e-15	-0.0595592	0.051	0.109	0.467889
Fbxw7	4.76e-14	8.84e-10	-0.0526359	0.036	0.077	0.467532
Pygo1	1.6e-16	2.98e-12	-0.054621	0.043	0.092	0.467391
Apc	9.8e-122	1.82e-117	-0.350653	0.212	0.454	0.46696
Akirin2	1.49e-24	2.77e-20	-0.0753138	0.063	0.135	0.466666
2410066E13Rik	7.44e-11	1.38e-06	-0.0342854	0.028	0.06	0.466666
Mark2	1.43e-08	0.000266396	-0.0247304	0.021	0.045	0.466666
Cds2	1.3e-06	0.0241521	-0.0177423	0.014	0.03	0.466665
Gm7331	2.14e-06	0.039676	-0.016512	0.014	0.03	0.466665
Hmgb1-ps8	2.18e-06	0.0405414	-0.0157903	0.014	0.03	0.466665
Mxd4	1.53e-26	2.84e-22	-0.0853829	0.068	0.146	0.465753
Pik3r1	1.19e-13	2.21e-09	-0.041693	0.034	0.073	0.465753
Narf	1.22e-13	2.26e-09	-0.0406705	0.034	0.073	0.465753
Ube2q2	1.17e-10	2.18e-06	-0.0329108	0.027	0.058	0.465516
Arl8a	1.77e-10	3.28e-06	-0.033326	0.027	0.058	0.465516
Otx2	1.05e-23	1.96e-19	-0.0757711	0.06	0.129	0.465116
Atp6v0a1	5.88e-16	1.09e-11	-0.051751	0.04	0.086	0.465116
Atat1	1.44e-15	2.67e-11	-0.0454265	0.04	0.086	0.465116
Pura	1.43e-38	2.66e-34	-0.126089	0.093	0.2	0.465
A030009H04Rik	3.69e-13	6.86e-09	-0.0429106	0.033	0.071	0.464788
Med13	4.88e-13	9.08e-09	-0.0406473	0.032	0.069	0.463767
Gm6563	3.92e-22	7.28e-18	-0.0687491	0.057	0.123	0.463414
Yae1d1	7.93e-08	0.00147297	-0.0224438	0.019	0.041	0.463414
Nt5dc2	1.9e-17	3.53e-13	-0.0507355	0.044	0.095	0.463157
Pi4k2a	6.87e-10	1.28e-05	-0.0303661	0.025	0.054	0.462962
Map3k12	7.91e-17	1.47e-12	-0.0504027	0.042	0.091	0.461538
Cxadr	1.53e-09	2.84e-05	-0.0317808	0.024	0.052	0.461538
Rps29	2.64e-26	4.91e-22	-0.0781768	0.065	0.141	0.460993
Tspyl4	2.47e-14	4.59e-10	-0.0432558	0.035	0.076	0.460526
Ywhag	1.55e-39	2.88e-35	-0.119071	0.093	0.202	0.460396
Mcoln1	9.48e-10	1.76e-05	-0.0279268	0.023	0.05	0.459999
Bcl9	2.03e-09	3.77e-05	-0.026707	0.023	0.05	0.459999
Med15	4.51e-07	0.00837192	-0.0196282	0.017	0.037	0.459458
Nsf	2.04e-11	3.79e-07	-0.0401178	0.028	0.061	0.459016
Nsa2	8.52e-14	1.58e-09	-0.0407348	0.033	0.072	0.458333
Kif1a	1.14e-19	2.12e-15	-0.0578249	0.049	0.107	0.457943
Erh	1.6e-15	2.98e-11	-0.0490422	0.038	0.083	0.457831
Gm14539	2.37e-22	4.4e-18	-0.0631986	0.054	0.118	0.457627
Ppp1r21	1.37e-11	2.55e-07	-0.0334169	0.027	0.059	0.457626
Kidins220	9.59e-11	1.78e-06	-0.0330018	0.027	0.059	0.457626
Rps6ka3	6.59e-07	0.0122549	-0.0195398	0.016	0.035	0.457142
Rassf1	2.65e-09	4.92e-05	-0.026048	0.021	0.046	0.456521
Slitrk5	4.13e-09	7.68e-05	-0.0286516	0.021	0.046	0.456521
Gm13461	5.39e-11	1e-06	-0.0318562	0.026	0.057	0.45614
Ptprf	1.02e-10	1.89e-06	-0.0295064	0.026	0.057	0.45614
Ap1s2	4.09e-27	7.59e-23	-0.0801424	0.065	0.143	0.454545
Rps17	2.24e-10	4.16e-06	-0.0285795	0.025	0.055	0.454545
Gm10094	8.26e-09	0.000153501	-0.0238505	0.02	0.044	0.454544
Zrsr1	1.3e-08	0.000242163	-0.0253109	0.02	0.044	0.454544
Mrps36	4.34e-07	0.00806727	-0.0190603	0.015	0.033	0.454544
Rpl17	1.6e-06	0.0297173	-0.0172033	0.015	0.033	0.454544
Grb2	1.09e-26	2.02e-22	-0.0839519	0.064	0.141	0.4539
Dcx	1.68e-54	3.12e-50	-0.163373	0.116	0.256	0.453125
Gdi1	2.3e-38	4.27e-34	-0.112394	0.087	0.192	0.453125
Lingo1	2.01e-12	3.74e-08	-0.0364815	0.029	0.064	0.453124
Sgtb	1.54e-10	2.87e-06	-0.0322718	0.024	0.053	0.452829
Ina	1.92e-71	3.57e-67	-0.208944	0.141	0.312	0.451923
Trpc4ap	9.6e-25	1.78e-20	-0.0851135	0.056	0.124	0.451613
Armc6	1.42e-06	0.026316	-0.0179311	0.014	0.031	0.451611
Wipf2	1.75e-06	0.032497	-0.0172185	0.014	0.031	0.451611
Ube2m	2.29e-06	0.042561	-0.0166038	0.014	0.031	0.451611
Gm5883	4.72e-10	8.78e-06	-0.0292101	0.023	0.051	0.45098
Zfhx2	5e-10	9.29e-06	-0.0276981	0.023	0.051	0.45098
Erc1	2.05e-19	3.81e-15	-0.0688923	0.045	0.1	0.45
Ndrg3	1.22e-15	2.26e-11	-0.0485964	0.036	0.08	0.449999
Mgl2	4.39e-08	0.000816437	-0.0237781	0.018	0.04	0.449999
Dnajb6	2.95e-42	5.48e-38	-0.114837	0.094	0.209	0.449761
Tmem63b	1.94e-13	3.61e-09	-0.0400122	0.031	0.069	0.449275
Gpc2	2.3e-13	4.27e-09	-0.0402302	0.031	0.069	0.449275
Snx16	1.45e-09	2.69e-05	-0.0285152	0.022	0.049	0.448979
Add3	2.01e-11	3.74e-07	-0.0348089	0.026	0.058	0.448275
Optn	6.63e-08	0.00123196	-0.0235869	0.017	0.038	0.447367
Gm4540	3.88e-32	7.22e-28	-0.0882906	0.072	0.161	0.447205
Nefm	2.4e-16	4.47e-12	-0.0573487	0.038	0.085	0.447058
Csrnp3	1.55e-09	2.89e-05	-0.0280625	0.021	0.047	0.446808
Pxk	3.39e-09	6.29e-05	-0.0257138	0.021	0.047	0.446808
Ssbp3	3.91e-32	7.26e-28	-0.0969609	0.071	0.159	0.446541
Tmeff1	2.19e-11	4.08e-07	-0.0332865	0.025	0.056	0.446428
Egfr	1.73e-09	3.21e-05	-0.0269752	0.02	0.045	0.444443
Agap2	9.15e-08	0.00170113	-0.0212867	0.016	0.036	0.444443
Tnfrsf21	1.68e-06	0.0311602	-0.0161224	0.012	0.027	0.444443
Rab33a	1.74e-06	0.0323034	-0.0150811	0.012	0.027	0.444443
Ccdc181	8.7e-11	1.62e-06	-0.0360424	0.023	0.052	0.442307
2210018M11Rik	1.77e-10	3.3e-06	-0.0304125	0.023	0.052	0.442307
Foxn2	9.49e-09	0.00017634	-0.0242669	0.019	0.043	0.441859
Kif5c	9.94e-65	1.85e-60	-0.181608	0.125	0.283	0.441696
Ppm1l	2.15e-15	3.99e-11	-0.0521135	0.034	0.077	0.441558
RP23-199B2.4	6.8e-14	1.26e-09	-0.038742	0.03	0.068	0.441176
Fsd1l	1.29e-07	0.00239942	-0.0197711	0.015	0.034	0.441175
Ncs1	4.95e-07	0.00919156	-0.0187323	0.015	0.034	0.441175
Scamp5	5.92e-12	1.1e-07	-0.0342481	0.026	0.059	0.440677
Ahdc1	2.07e-10	3.85e-06	-0.0279268	0.022	0.05	0.439999
Neto2	4.4e-10	8.17e-06	-0.0286372	0.022	0.05	0.439999
Atp2b2	8.61e-17	1.6e-12	-0.0520293	0.036	0.082	0.439024
Ube2o	7.9e-09	0.000146857	-0.0244933	0.018	0.041	0.439023
Eif3j1	6.06e-23	1.13e-18	-0.0640449	0.05	0.114	0.438596
Dynlt1a	1.53e-11	2.83e-07	-0.0320722	0.025	0.057	0.438596
Paqr4	1.43e-07	0.00265254	-0.019887	0.014	0.032	0.437499
Hist1h2ai	3e-07	0.00556698	-0.0191757	0.014	0.032	0.437499
9630033F20Rik	3.01e-07	0.00559211	-0.0195758	0.014	0.032	0.437499
Soga2	3.94e-07	0.0073277	-0.0178408	0.014	0.032	0.437499
Gm11572	1.24e-15	2.31e-11	-0.042542	0.034	0.078	0.435897
Gm13341	2.58e-08	0.000480349	-0.0221766	0.017	0.039	0.435896
Mab21l1	1.19e-21	2.21e-17	-0.0602413	0.047	0.108	0.435185
Mbnl2	1.64e-26	3.05e-22	-0.0855927	0.057	0.131	0.435114
Gphn	2.28e-23	4.23e-19	-0.0696068	0.05	0.115	0.434782
Acbd3	1.08e-24	2.01e-20	-0.0774849	0.053	0.122	0.434426
Epb4.1l3	2.3e-11	4.27e-07	-0.0334122	0.023	0.053	0.433961
Strbp	1.67e-88	3.1e-84	-0.236677	0.151	0.348	0.433908
Pip4k2a	2.54e-07	0.0047132	-0.0197008	0.013	0.03	0.433332
Mast2	1.63e-06	0.0303191	-0.0167172	0.013	0.03	0.433332
Ndufaf5	3.52e-08	0.0006542	-0.0211798	0.016	0.037	0.432431
Osbpl1a	1.15e-09	2.13e-05	-0.0309235	0.019	0.044	0.431817
Dgkz	2.28e-09	4.24e-05	-0.0242551	0.019	0.044	0.431817
Gnao1	2.91e-57	5.41e-53	-0.177211	0.107	0.248	0.431451
Lrch2	6.04e-16	1.12e-11	-0.0472961	0.034	0.079	0.430379
Marf1	4.42e-18	8.22e-14	-0.0535481	0.037	0.086	0.430232
Kifap3	2.26e-52	4.19e-48	-0.148221	0.099	0.231	0.428571
Spin1	1.09e-14	2.02e-10	-0.041061	0.03	0.07	0.428571
Gfpt1	1.8e-11	3.34e-07	-0.0321803	0.024	0.056	0.428571
Ccdc82	6.07e-11	1.13e-06	-0.0321713	0.021	0.049	0.428571
Hmgb1-rs18	1.76e-09	3.26e-05	-0.0251132	0.018	0.042	0.42857
Pip5k1c	2.4e-09	4.47e-05	-0.0253982	0.018	0.042	0.42857
Pank4	1.53e-07	0.0028507	-0.0188301	0.015	0.035	0.42857
Ppp2r5b	2.34e-07	0.00434698	-0.019966	0.015	0.035	0.42857
Pacs2	7.93e-07	0.0147393	-0.0165335	0.012	0.028	0.42857
Rccd1	1.02e-06	0.0189341	-0.0168381	0.012	0.028	0.42857
Sft2d1	1.38e-06	0.0255642	-0.0162217	0.012	0.028	0.42857
Tiam1	1.7e-06	0.0315933	-0.019603	0.012	0.028	0.42857
Pfkm	2.34e-06	0.0435304	-0.0161154	0.012	0.028	0.42857
Gm5124	2.98e-19	5.54e-15	-0.0576646	0.038	0.089	0.426966
Trmt10b	5.37e-10	9.98e-06	-0.0292841	0.02	0.047	0.425531
Irf2bpl	5.47e-09	0.000101595	-0.0256259	0.017	0.04	0.424999
Adam22	9.5e-09	0.000176579	-0.0238013	0.017	0.04	0.424999
Apbb1	3.16e-22	5.86e-18	-0.0644683	0.045	0.106	0.424528
Gm26924	1.02e-54	1.9e-50	-0.15704	0.101	0.238	0.42437
Zmynd8	3.32e-44	6.16e-40	-0.126841	0.084	0.198	0.424242
Ssh2	1.17e-07	0.00218296	-0.0206946	0.014	0.033	0.424241
Gramd1b	4.06e-13	7.55e-09	-0.0373585	0.025	0.059	0.423728
Ccdc28b	3.1e-29	5.77e-25	-0.0875329	0.058	0.137	0.423357
Atn1	3.75e-11	6.96e-07	-0.0293474	0.022	0.052	0.423076
Gm6044	2.41e-06	0.0447106	-0.014794	0.011	0.026	0.423075
Stx7	1.43e-20	2.66e-16	-0.0571383	0.04	0.095	0.421052
Them4	1.76e-08	0.000327669	-0.0238129	0.016	0.038	0.421052
Camsap2	4.2e-26	7.81e-22	-0.0784789	0.05	0.119	0.420168
Cnksr2	7.4e-20	1.38e-15	-0.0650515	0.039	0.093	0.419354
Rad23a	1.04e-13	1.92e-09	-0.0390828	0.026	0.062	0.419354
Hid1	1.58e-07	0.00292799	-0.0189797	0.013	0.031	0.419353
Wnk2	4.8e-07	0.00891926	-0.0174387	0.013	0.031	0.419353
Soga3	3.89e-80	7.23e-76	-0.220689	0.129	0.308	0.418831
Tcf20	6.64e-10	1.23e-05	-0.0264226	0.018	0.043	0.418604
Rps13	2.93e-21	5.45e-17	-0.0573178	0.041	0.098	0.418367
Srgap2	5.97e-15	1.11e-10	-0.042988	0.028	0.067	0.41791
Grik2	6.31e-17	1.17e-12	-0.0532765	0.033	0.079	0.417721
Thra	3.2e-33	5.95e-29	-0.098018	0.063	0.151	0.417218
Gm12481	3.41e-08	0.000633562	-0.0207723	0.015	0.036	0.416666
Samd8	1.39e-14	2.58e-10	-0.0420252	0.027	0.065	0.415384
Gabbr1	1.69e-14	3.14e-10	-0.0388439	0.027	0.065	0.415384
Atl1	4.77e-14	8.87e-10	-0.0404912	0.027	0.065	0.415384
Fam184a	1.55e-09	2.87e-05	-0.0284432	0.017	0.041	0.414633
Ap1b1	2.7e-09	5.02e-05	-0.0243025	0.017	0.041	0.414633
Gm14830	2.75e-09	5.12e-05	-0.0250181	0.017	0.041	0.414633
Rbpj	3.63e-15	6.75e-11	-0.0416739	0.029	0.07	0.414285
Lrrc4b	1.43e-06	0.0266425	-0.0165264	0.012	0.029	0.413792
Prdm2	1.09e-26	2.02e-22	-0.075569	0.05	0.121	0.413223
Nap1l5	4.59e-15	8.52e-11	-0.053615	0.028	0.068	0.411764
Kbtbd11	7.03e-15	1.31e-10	-0.0420455	0.028	0.068	0.411764
Magi3	4.01e-11	7.46e-07	-0.0335554	0.021	0.051	0.411764
Smarcd2	1.13e-08	0.0002094	-0.0222297	0.014	0.034	0.411763
Rufy3	7.92e-88	1.47e-83	-0.229596	0.134	0.326	0.411043
Sez6	3.97e-13	7.38e-09	-0.0354255	0.023	0.056	0.410714
Plp1	9.45e-18	1.76e-13	-0.0551899	0.032	0.078	0.410256
Enox2	1.03e-17	1.92e-13	-0.0567574	0.032	0.078	0.410256
Nova2	2.1e-18	3.91e-14	-0.0504771	0.034	0.083	0.409638
Serp2	2.17e-14	4.04e-10	-0.0408194	0.027	0.066	0.40909
Gm11652	2.38e-10	4.43e-06	-0.0272314	0.018	0.044	0.40909
Igsf10	3.95e-10	7.34e-06	-0.0289257	0.018	0.044	0.40909
Myt1	3.64e-26	6.76e-22	-0.074524	0.047	0.115	0.408695
Gpx4	4.26e-16	7.93e-12	-0.0427682	0.029	0.071	0.40845
Wdr47	2.03e-11	3.78e-07	-0.0310002	0.02	0.049	0.408162
Prr12	3.55e-11	6.6e-07	-0.029083	0.02	0.049	0.408162
Gm10020	1.17e-06	0.0217791	-0.016335	0.011	0.027	0.407406
Gm5776	2.66e-06	0.0494189	-0.0149938	0.011	0.027	0.407406
Gm8880	1.28e-13	2.38e-09	-0.0351172	0.024	0.059	0.406779
Pcsk2	4.95e-21	9.19e-17	-0.0584468	0.037	0.091	0.406593
Gm12231	7.77e-08	0.00144308	-0.0191845	0.013	0.032	0.406249
Fsd1	9.73e-08	0.00180895	-0.0206167	0.013	0.032	0.406249
Msantd2	1.28e-07	0.00237335	-0.0195939	0.013	0.032	0.406249
Mab21l2	3.58e-40	6.65e-36	-0.121665	0.069	0.17	0.405882
Gm5620	3.3e-45	6.13e-41	-0.11387	0.077	0.19	0.405263
Jhdm1d	5.16e-18	9.6e-14	-0.0544971	0.032	0.079	0.405063
Gm6625	6.19e-10	1.15e-05	-0.0248154	0.017	0.042	0.404761
Fmnl2	2.24e-30	4.17e-26	-0.0889909	0.053	0.131	0.40458
Rfx3	6.29e-11	1.17e-06	-0.0283065	0.019	0.047	0.404254
Gm10320	8.35e-11	1.55e-06	-0.0282128	0.019	0.047	0.404254
Scaf4	1.53e-11	2.84e-07	-0.0322632	0.021	0.052	0.403845
Mef2a	3.89e-28	7.24e-24	-0.0823299	0.05	0.124	0.403225
Lpgat1	8.11e-19	1.51e-14	-0.0533053	0.033	0.082	0.402439
Zic2	1.07e-19	1.99e-15	-0.053219	0.035	0.087	0.402298
Ccne2	3.71e-22	6.9e-18	-0.0724017	0.039	0.097	0.402061
Pik3r3	3.98e-35	7.39e-31	-0.101622	0.06	0.15	0.4
Ap2a2	1.2e-32	2.23e-28	-0.0856865	0.056	0.14	0.4
Smap2	1.35e-19	2.51e-15	-0.0550185	0.034	0.085	0.4
Tmem178b	8.08e-13	1.5e-08	-0.0342106	0.022	0.055	0.399999
Celf3	1.32e-12	2.45e-08	-0.0345547	0.022	0.055	0.399999
E030024N20Rik	7.83e-12	1.46e-07	-0.0295783	0.02	0.05	0.399999
Zbtb12	2.97e-11	5.52e-07	-0.0277295	0.018	0.045	0.399999
Csnk1g1	1.1e-10	2.05e-06	-0.029437	0.018	0.045	0.399999
Oaz1-ps	8.01e-10	1.49e-05	-0.0256513	0.016	0.04	0.399999
4833424O15Rik	3.15e-09	5.85e-05	-0.0247079	0.016	0.04	0.399999
Ppm1k	4.16e-09	7.73e-05	-0.0239925	0.016	0.04	0.399999
Cxx1c	8.99e-09	0.000167073	-0.0221331	0.014	0.035	0.399999
Arf3	1.34e-07	0.00248623	-0.0187835	0.012	0.03	0.399999
Ept1	2.43e-07	0.00452378	-0.0180537	0.012	0.03	0.399999
Ambra1	1.31e-06	0.0242927	-0.014794	0.01	0.025	0.399998
Prkx	2.86e-25	5.32e-21	-0.0714169	0.043	0.108	0.398148
Gm4617	8.41e-38	1.56e-33	-0.0955156	0.063	0.159	0.396226
Dctn1	4.65e-10	8.64e-06	-0.0271371	0.017	0.043	0.395348
Gucy1b3	7.37e-10	1.37e-05	-0.0263674	0.015	0.038	0.394736
AI480526	8.18e-10	1.52e-05	-0.0238361	0.015	0.038	0.394736
Rph3a	1.67e-09	3.11e-05	-0.032229	0.015	0.038	0.394736
Tacc2	7.04e-26	1.31e-21	-0.0758208	0.043	0.109	0.394495
Chga	7.08e-17	1.32e-12	-0.0484085	0.028	0.071	0.394366
Rabep1	2.09e-59	3.88e-55	-0.171503	0.09	0.229	0.393013
E130102H24Rik	3.49e-13	6.49e-09	-0.0352444	0.022	0.056	0.392856
H2-Ke6	2.5e-07	0.00464935	-0.017774	0.011	0.028	0.392856
Ttll1	2.56e-07	0.00474799	-0.0175608	0.011	0.028	0.392856
4931406C07Rik	2.59e-07	0.00481597	-0.0172489	0.011	0.028	0.392856
Cystm1	7.56e-07	0.0140419	-0.0165335	0.011	0.028	0.392856
Ctnna2	7.7e-17	1.43e-12	-0.0447587	0.027	0.069	0.391304
Gm7964	2.4e-11	4.45e-07	-0.0276355	0.018	0.046	0.391303
Gm6421	6.69e-07	0.0124382	-0.0149187	0.009	0.023	0.391303
Bzrap1	1.16e-06	0.0215519	-0.0143993	0.009	0.023	0.391303
Etohd2	1.62e-06	0.0300568	-0.0155315	0.009	0.023	0.391303
Senp8	2.22e-06	0.0413257	-0.0168677	0.009	0.023	0.391303
Gm5577	2.32e-06	0.0430416	-0.0137739	0.009	0.023	0.391303
Ogfrl1	8.59e-16	1.6e-11	-0.0458642	0.025	0.064	0.390624
Frrs1l	2.66e-15	4.94e-11	-0.0462331	0.025	0.064	0.390624
Tuba4a	3.8e-10	7.07e-06	-0.0247322	0.016	0.041	0.390243
Zfp952	8.43e-10	1.57e-05	-0.0265436	0.016	0.041	0.390243
Mfhas1	1.64e-13	3.05e-09	-0.0332641	0.021	0.054	0.388888
Clmp	1.48e-43	2.75e-39	-0.124171	0.068	0.175	0.388571
Rps27a	1.45e-16	2.69e-12	-0.0429696	0.026	0.067	0.388059
Tbc1d4	1.94e-12	3.6e-08	-0.0330409	0.019	0.049	0.387754
Shisa4	3.76e-12	6.99e-08	-0.0307067	0.019	0.049	0.387754
Gng3	1.57e-75	2.91e-71	-0.210723	0.105	0.271	0.387454
Pdzd4	6.35e-08	0.0011802	-0.0197099	0.012	0.031	0.387096
Fam101b	9.09e-08	0.00168975	-0.0192824	0.012	0.031	0.387096
Trp53bp1	6.49e-18	1.21e-13	-0.0470643	0.029	0.075	0.386666
Asxl3	1.25e-10	2.32e-06	-0.0300568	0.017	0.044	0.386363
Ppp4r2	2.21e-20	4.11e-16	-0.051115	0.032	0.083	0.385542
Lphn3	5.15e-13	9.58e-09	-0.0345178	0.02	0.052	0.384615
Lactb	1.89e-07	0.00350548	-0.0182916	0.01	0.026	0.384614
Gm11401	7.57e-07	0.0140763	-0.0158307	0.01	0.026	0.384614
Gm8394	7.6e-07	0.0141245	-0.0156247	0.01	0.026	0.384614
Heatr5b	9.96e-07	0.0185041	-0.0155184	0.01	0.026	0.384614
Igsf21	1.64e-14	3.04e-10	-0.036057	0.023	0.06	0.383333
Akap12	1.29e-26	2.4e-22	-0.0773397	0.041	0.107	0.383177
Pdzrn3	2.26e-23	4.21e-19	-0.0677859	0.036	0.094	0.382978
Gria2	3.12e-111	5.81e-107	-0.279239	0.139	0.363	0.38292
Gm5778	6.48e-20	1.2e-15	-0.0509193	0.031	0.081	0.382716
Rpl19-ps11	5.91e-09	0.00010975	-0.0208114	0.013	0.034	0.382352
Hist1h2ae	9.51e-14	1.77e-09	-0.0386312	0.021	0.055	0.381817
Nr2f2	2.92e-23	5.43e-19	-0.0666773	0.035	0.092	0.380434
Chchd10	5.78e-08	0.0010732	-0.0248423	0.011	0.029	0.379309
Slc17a6	1.6e-61	2.97e-57	-0.163124	0.086	0.227	0.378854
Myl6	2.05e-33	3.81e-29	-0.0828776	0.051	0.135	0.377777
Ubac1	6.83e-22	1.27e-17	-0.0581569	0.034	0.09	0.377777
Prnp	2.15e-24	4e-20	-0.0654972	0.037	0.098	0.377551
Tubb2a	1.1e-61	2.05e-57	-0.173472	0.083	0.22	0.377273
Vamp2	4.07e-29	7.56e-25	-0.0751517	0.043	0.114	0.377193
Tnrc6c	1.71e-21	3.18e-17	-0.058927	0.033	0.088	0.375
Camk2b	5.17e-15	9.61e-11	-0.0418531	0.021	0.056	0.374999
Usp9x	2.35e-10	4.36e-06	-0.0260568	0.015	0.04	0.374999
Irf2bp1	4.03e-10	7.5e-06	-0.0244458	0.015	0.04	0.374999
Rgs2	7.39e-09	0.000137286	-0.0237866	0.012	0.032	0.374999
Nr4a2	2.22e-08	0.000411821	-0.0214444	0.012	0.032	0.374999
Wdr7	2.21e-07	0.0041016	-0.0167757	0.009	0.024	0.374998
Plxna3	2.95e-07	0.00548518	-0.0155381	0.009	0.024	0.374998
Gm9763	4.27e-07	0.00793209	-0.0152253	0.009	0.024	0.374998
Nav3	8.21e-07	0.0152501	-0.0151063	0.009	0.024	0.374998
Atp9a	1.47e-06	0.0272736	-0.0144937	0.009	0.024	0.374998
Hyou1	2.46e-06	0.0456464	-0.0144937	0.009	0.024	0.374998
Sptan1	4.63e-19	8.61e-15	-0.0531761	0.028	0.075	0.373333
Gm12892	2.21e-17	4.11e-13	-0.0447923	0.025	0.067	0.373134
Sec61g	2.86e-30	5.32e-26	-0.0768513	0.045	0.121	0.371901
Plcb4	1.8e-40	3.34e-36	-0.126914	0.058	0.156	0.371795
Dip2b	4.06e-20	7.55e-16	-0.0510858	0.029	0.078	0.371794
Vezt	2.53e-19	4.7e-15	-0.0514203	0.029	0.078	0.371794
Dopey1	1.1e-09	2.04e-05	-0.0222404	0.013	0.035	0.371428
Kansl1l	4.54e-09	8.44e-05	-0.0235712	0.013	0.035	0.371428
Rpl23a	7.57e-23	1.41e-18	-0.0573676	0.033	0.089	0.370786
Nedd4l	5.17e-21	9.6e-17	-0.0548394	0.03	0.081	0.37037
Stk39	2.68e-07	0.00497809	-0.0163421	0.01	0.027	0.370369
Sox11	9.25e-12	1.72e-07	-0.0288615	0.017	0.046	0.369564
Sptbn1	2.66e-56	4.93e-52	-0.154639	0.075	0.203	0.369458
Clasp2	3.34e-34	6.2e-30	-0.0896408	0.048	0.13	0.36923
Scmh1	1.27e-16	2.37e-12	-0.0419394	0.024	0.065	0.36923
Apoe	1.1e-63	2.05e-59	-0.163681	0.084	0.228	0.368421
Chd3	1.67e-24	3.11e-20	-0.073172	0.035	0.095	0.368421
4930402H24Rik	3.5e-15	6.51e-11	-0.0380746	0.021	0.057	0.36842
Cntnap1	6.9e-15	1.28e-10	-0.0366789	0.021	0.057	0.36842
Ube2h	2.38e-10	4.43e-06	-0.0248766	0.014	0.038	0.36842
St6galnac4	2.56e-06	0.0475838	-0.0133817	0.007	0.019	0.368419
Dync1h1	1.92e-22	3.57e-18	-0.0615936	0.032	0.087	0.367816
Grina	3.06e-25	5.69e-21	-0.0643872	0.036	0.098	0.367347
Btbd3	3.22e-34	5.98e-30	-0.106942	0.047	0.128	0.367187
Brsk2	2.2e-15	4.1e-11	-0.0390289	0.022	0.06	0.366666
Tmsb15b1	1.76e-08	0.000326768	-0.0201289	0.011	0.03	0.366665
Cdk5r1	3.22e-46	5.99e-42	-0.118425	0.063	0.172	0.366279
Hist3h2a	4e-68	7.44e-64	-0.185259	0.086	0.235	0.365957
Anp32-ps	5.84e-16	1.08e-11	-0.0394944	0.023	0.063	0.365079
Glce	9.91e-20	1.84e-15	-0.048258	0.027	0.074	0.364864
Ppp1r12c	3.86e-09	7.18e-05	-0.0208212	0.012	0.033	0.363635
Irgq	8.62e-09	0.000160215	-0.0204122	0.012	0.033	0.363635
Gm4835	1.1e-08	0.000203783	-0.0204218	0.012	0.033	0.363635
Gm5560	4.93e-07	0.00916034	-0.0154447	0.008	0.022	0.363635
Evi5l	8.69e-07	0.0161486	-0.0142042	0.008	0.022	0.363635
Phc3	8.82e-07	0.0163924	-0.0136842	0.008	0.022	0.363635
Gm12071	9.62e-07	0.0178793	-0.014098	0.008	0.022	0.363635
Gm8260	1.66e-06	0.0308623	-0.0136842	0.008	0.022	0.363635
Kcnc3	3.02e-39	5.62e-35	-0.103533	0.053	0.146	0.363013
Gm12346	4.52e-30	8.39e-26	-0.0706285	0.042	0.116	0.362069
Nhlh1	1.39e-80	2.59e-76	-0.20529	0.097	0.268	0.36194
Hivep1	7.35e-13	1.37e-08	-0.0324722	0.017	0.047	0.361701
Cep120	7.67e-13	1.43e-08	-0.0308626	0.017	0.047	0.361701
Fxr2	1.47e-12	2.74e-08	-0.029452	0.017	0.047	0.361701
Zfp385b	1.71e-12	3.18e-08	-0.0335861	0.017	0.047	0.361701
Foxj2	7.32e-08	0.00136001	-0.017394	0.009	0.025	0.359999
Wsb2	9.64e-08	0.00179194	-0.017394	0.009	0.025	0.359999
Lrrn3	5.06e-11	9.4e-07	-0.0270161	0.014	0.039	0.358973
Prmt2	1.39e-21	2.59e-17	-0.0549814	0.029	0.081	0.358024
Ap2b1	8.9e-50	1.65e-45	-0.118742	0.064	0.179	0.357542
Gm10713	4.28e-12	7.96e-08	-0.0280162	0.015	0.042	0.357142
Kat2b	1.58e-08	0.000293738	-0.0198354	0.01	0.028	0.357142
Bcr	3.03e-08	0.000562239	-0.0191216	0.01	0.028	0.357142
Map1a	2e-19	3.71e-15	-0.0539262	0.026	0.073	0.356164
A330076H08Rik	1.85e-51	3.44e-47	-0.137132	0.064	0.18	0.355555
Pitpnc1	1.05e-20	1.95e-16	-0.0534787	0.027	0.076	0.355263
2310044G17Rik	1.1e-08	0.000204759	-0.0207433	0.011	0.031	0.354838
Gm6444	1.45e-08	0.000270359	-0.0201289	0.011	0.031	0.354838
Scaper	3.97e-22	7.37e-18	-0.0638577	0.029	0.082	0.353658
Add2	1.04e-21	1.93e-17	-0.0569235	0.029	0.082	0.353658
Klhl8	4.44e-14	8.25e-10	-0.0334595	0.018	0.051	0.35294
Mpp3	2.62e-10	4.87e-06	-0.0233902	0.012	0.034	0.35294
Gm11633	6.69e-10	1.24e-05	-0.0221649	0.012	0.034	0.35294
Fam159b	1.13e-09	2.09e-05	-0.0231861	0.012	0.034	0.35294
Gm10031	9.18e-20	1.71e-15	-0.0474985	0.026	0.074	0.351351
Sema6a	1.26e-49	2.34e-45	-0.127361	0.061	0.174	0.350575
Stau2	6.85e-26	1.27e-21	-0.0637704	0.034	0.097	0.350515
Ccl27a	5.95e-12	1.1e-07	-0.0266915	0.014	0.04	0.349999
Gm13186	1.1e-06	0.0203961	-0.0132807	0.007	0.02	0.349998
Gm11221	2.14e-06	0.039717	-0.0133817	0.007	0.02	0.349998
Gm7110	1.48e-17	2.75e-13	-0.0412354	0.022	0.063	0.349206
Adrbk2	2.05e-13	3.81e-09	-0.0348272	0.016	0.046	0.347825
Gm15772	3.53e-07	0.00656551	-0.0150251	0.008	0.023	0.347825
Triobp	1.06e-06	0.0196879	-0.0147122	0.008	0.023	0.347825
Mapk10	4.24e-21	7.88e-17	-0.0533461	0.026	0.075	0.346666
Sfxn3	1.7e-07	0.00316218	-0.0170736	0.009	0.026	0.346153
Elavl4	7.23e-119	1.34e-114	-0.307361	0.118	0.341	0.346041
Hbb-bs	4.15e-31	7.71e-27	-0.223831	0.039	0.113	0.345132
Ankmy2	7.6e-09	0.000141192	-0.0203528	0.01	0.029	0.344826
Gys1	9.95e-09	0.00018494	-0.0203528	0.01	0.029	0.344826
Ntm	1.07e-44	1.99e-40	-0.131224	0.053	0.154	0.344156
Mapt	3.16e-56	5.88e-52	-0.161092	0.064	0.186	0.344086
Ppfia2	1.53e-26	2.84e-22	-0.072459	0.033	0.096	0.34375
Sorbs1	1.35e-09	2.51e-05	-0.0211628	0.011	0.032	0.343749
Gm26596	1.36e-09	2.52e-05	-0.0207531	0.011	0.032	0.343749
Erc2	1.74e-09	3.23e-05	-0.0246261	0.011	0.032	0.343749
2510002D24Rik	6.25e-09	0.000116159	-0.0229931	0.011	0.032	0.343749
Pnmal1	6.52e-09	0.000121083	-0.0210454	0.011	0.032	0.343749
Lrrc8a	1.13e-10	2.09e-06	-0.0234979	0.012	0.035	0.342856
Erbb4	2.2e-10	4.09e-06	-0.0257151	0.012	0.035	0.342856
Hmgb1-ps7	4.83e-21	8.97e-17	-0.0514201	0.026	0.076	0.342105
Agap3	3.51e-11	6.52e-07	-0.0258104	0.013	0.038	0.342104
Gm4202	3.16e-15	5.88e-11	-0.0347725	0.018	0.053	0.339622
Stmn2	0	0	-1.1194	0.228	0.678	0.336283
Smpd3	5.07e-60	9.42e-56	-0.140895	0.065	0.195	0.333333
Stxbp1	1.12e-42	2.08e-38	-0.10616	0.048	0.144	0.333333
Gm15920	7.51e-27	1.4e-22	-0.0659704	0.031	0.093	0.333333
[truncated: 567 more rows]
