# Supplementary material for: Cryptic developmental events determine medulloblastoma radiosensitivity and cellular heterogeneity without altering transcriptomic profile
Source: Commun Biol. 2021 May 21;4:616. doi: 10.1038/s42003-021-02099-w (PMC8139976; doi:10.1038/s42003-021-02099-w)
Supplement: Supplementary file 9 — Supplementary Data 6 [file 42003_2021_2099_MOESM9_ESM.xlsx]

## Sheet: supp_table_6_cluster_markers_GM
Supplementary Data 6. Cluster markers in G-Smo, M-Smo, WT scRNA-seq data
Cluster#	gene name	p value	adj p value	avg_logFC	pct.1 (in cluster)	pct.2 (all others)	ratio (pct.1:pct.2)
0	Hist1h2ak	0	0	0.260912	0.265	0.032	8.28122
0	Hist1h1b	0	0	0.662204	0.5	0.072	6.94443
0	Esco2	0	0	0.352896	0.398	0.077	5.16882
0	Spc25	0	0	0.333502	0.427	0.104	4.10577
0	Pbk	0	0	0.334398	0.423	0.106	3.99056
0	Nusap1	0	0	0.34094	0.438	0.115	3.80869
0	Hist1h1e	0	0	0.455428	0.477	0.129	3.69767
0	2810417H13Rik	0	0	0.731582	0.771	0.209	3.68899
0	Top2a	0	0	0.839012	0.836	0.228	3.66667
0	Atad2	8.02e-266	1.64e-261	0.254383	0.321	0.088	3.64772
0	Rrm2	0	0	0.291037	0.395	0.115	3.43478
0	Casc5	3.31e-227	6.76e-223	0.251338	0.319	0.096	3.32291
0	Prc1	4.42e-280	9.03e-276	0.281724	0.399	0.122	3.27049
0	Incenp	1.66e-268	3.39e-264	0.274071	0.382	0.119	3.21008
0	Mki67	0	0	0.538175	0.687	0.244	2.81557
0	Lig1	3.12e-268	6.38e-264	0.343084	0.46	0.17	2.70588
0	Smc2	0	0	0.530653	0.684	0.264	2.59091
0	Hmgb2	0	0	0.510404	0.742	0.304	2.44079
0	Smc4	0	0	0.458513	0.632	0.274	2.30657
0	Dut	7.14e-237	1.46e-232	0.324699	0.519	0.227	2.28634
0	Hmgn2	1.48e-151	3.03e-147	0.268173	0.42	0.196	2.14286
0	Hirip3	6.88e-168	1.41e-163	0.293152	0.46	0.219	2.10046
0	Tuba1b	0	0	0.569883	0.793	0.391	2.02813
0	Dek	0	0	0.60251	0.84	0.432	1.94444
0	H2afz	1.46e-198	2.99e-194	0.327488	0.607	0.321	1.89097
0	Ezh2	1.73e-131	3.53e-127	0.25713	0.496	0.27	1.83704
0	Anp32b	2.55e-264	5.2e-260	0.446613	0.739	0.427	1.73068
0	Ranbp1	9.66e-297	1.97e-292	0.445689	0.781	0.458	1.70524
0	Hmgb1	2.4e-161	4.91e-157	0.324946	0.592	0.348	1.70115
0	Ran	1.05e-147	2.14e-143	0.281682	0.626	0.378	1.65608
0	Nasp	8.86e-208	1.81e-203	0.391623	0.74	0.458	1.61572
0	Anp32e	3.99e-202	8.16e-198	0.364403	0.736	0.461	1.59653
0	Gm10075	8.88e-249	1.81e-244	0.392414	0.81	0.516	1.56977
0	H2afv	9.36e-160	1.91e-155	0.314667	0.722	0.473	1.52643
0	Fkbp3	6.52e-178	1.33e-173	0.336359	0.835	0.597	1.39866
0	Ybx1	4.09e-106	8.36e-102	0.259301	0.775	0.595	1.30252
0	Gm9800	9.5e-192	1.94e-187	0.369696	0.877	0.688	1.27471
0	Ptma	8.12e-215	1.66e-210	0.394434	0.911	0.727	1.25309
0	Tubb5	3.23e-149	6.61e-145	0.287191	0.94	0.815	1.15337
0	Tuba1a	4.16e-106	8.51e-102	-0.40853	0.89	0.9	0.988889
0	Tmsb4x	2.07e-113	4.23e-109	-0.446577	0.77	0.848	0.908019
0	Ptn	9.98e-11	2.04e-06	-0.28234	0.369	0.416	0.887019
0	Calm1	1.79e-75	3.65e-71	-0.292087	0.611	0.729	0.838134
0	Neurod1	6.15e-82	1.26e-77	-0.623548	0.403	0.539	0.747681
0	Cst3	4.58e-19	9.35e-15	-0.369984	0.229	0.307	0.745928
0	Sparcl1	1.13e-11	2.31e-07	-0.41609	0.118	0.164	0.719512
0	Gap43	2.28e-55	4.66e-51	-0.337233	0.294	0.427	0.688524
0	Ptms	2.19e-92	4.47e-88	-0.30526	0.396	0.58	0.682759
0	Map1b	1.32e-63	2.71e-59	-0.292532	0.315	0.467	0.674518
0	Ckb	7.93e-141	1.62e-136	-0.440706	0.415	0.626	0.662939
0	Itm2b	1.44e-79	2.94e-75	-0.306477	0.321	0.491	0.653768
0	Stmn2	7.69e-126	1.57e-121	-0.610204	0.364	0.56	0.65
0	Rtn1	2.29e-146	4.68e-142	-0.46564	0.357	0.579	0.61658
0	Nrep	8.67e-117	1.77e-112	-0.405649	0.294	0.507	0.579882
0	Apoe	1.97e-27	4.03e-23	-0.884465	0.113	0.196	0.57653
0	Tubb2b	1.79e-74	3.66e-70	-0.273804	0.221	0.392	0.563775
0	Tubb3	3.48e-101	7.11e-97	-0.366431	0.231	0.431	0.535963
0	Fabp7	1.64e-27	3.36e-23	-0.44719	0.043	0.111	0.387387
0	Tubb2a	6.43e-92	1.31e-87	-0.263667	0.086	0.268	0.320895
0	Meg3	3.35e-53	6.85e-49	-0.288391	0.04	0.152	0.263158
1	Cntn2	2.9e-232	5.92e-228	0.333361	0.439	0.168	2.61309
1	Pde1c	2.93e-139	5.99e-135	0.302586	0.4	0.192	2.08333
1	Tubb3	0	0	0.49288	0.754	0.364	2.07143
1	Nhlh2	1.41e-176	2.88e-172	0.31229	0.525	0.261	2.01149
1	Gap43	2.23e-284	4.57e-280	0.447447	0.726	0.372	1.95161
1	Neurod1	0	0	0.534669	0.857	0.48	1.78542
1	Stmn2	1.71e-284	3.5e-280	0.384109	0.877	0.493	1.7789
1	Elavl3	1.47e-160	3e-156	0.338073	0.622	0.37	1.68108
1	Apc	6.18e-110	1.26e-105	0.286339	0.559	0.349	1.60172
1	Igfbpl1	7.86e-199	1.61e-194	0.381395	0.748	0.471	1.58811
1	Basp1	9.5e-163	1.94e-158	0.350652	0.678	0.432	1.56944
1	Map1b	8.03e-128	1.64e-123	0.311506	0.659	0.422	1.56161
1	Ddah2	5.72e-128	1.17e-123	0.296631	0.655	0.429	1.52681
1	Rtn1	7.58e-130	1.55e-125	0.271051	0.768	0.526	1.46008
1	Ckb	2.04e-229	4.17e-225	0.432122	0.829	0.573	1.44677
1	Nnat	5.4e-138	1.1e-133	0.394067	0.695	0.483	1.43892
1	Celf2	1.45e-82	2.97e-78	0.25694	0.621	0.449	1.38307
1	Tcf4	7.31e-77	1.49e-72	0.27257	0.765	0.635	1.20472
1	Nfib	2.05e-167	4.18e-163	0.390524	0.912	0.774	1.17829
1	Tmsb4x	4.05e-230	8.28e-226	0.411096	0.957	0.824	1.16141
1	Tmsb10	8.22e-147	1.68e-142	0.333485	0.954	0.841	1.13436
1	Tuba1a	4.85e-281	9.9e-277	0.403649	0.991	0.887	1.11725
1	Cst3	6.04e-13	1.23e-08	-0.355492	0.245	0.305	0.803278
1	Arl6ip1	2.25e-41	4.59e-37	-0.284756	0.323	0.444	0.727477
1	Apoe	2.87e-13	5.86e-09	-0.850801	0.14	0.193	0.725388
1	Nasp	1.18e-60	2.42e-56	-0.26823	0.355	0.508	0.698819
1	Ranbp1	3.6e-72	7.35e-68	-0.264055	0.347	0.515	0.673786
1	Dbi	9.52e-42	1.95e-37	-0.443561	0.22	0.347	0.634006
1	Anp32b	1.32e-81	2.71e-77	-0.303552	0.299	0.484	0.617768
1	Tuba1b	2.5e-93	5.11e-89	-0.329562	0.267	0.459	0.581699
1	Fabp7	1.29e-14	2.63e-10	-0.420059	0.061	0.108	0.564814
1	Dek	1.79e-112	3.67e-108	-0.352199	0.283	0.505	0.560396
1	Smc4	1.78e-57	3.64e-53	-0.262269	0.184	0.332	0.554217
1	Hmgb2	1.52e-116	3.1e-112	-0.393352	0.16	0.38	0.421053
1	Mki67	1.55e-86	3.16e-82	-0.354755	0.132	0.317	0.416404
1	Cenpf	7.36e-65	1.5e-60	-0.305009	0.09	0.236	0.381356
1	Sparcl1	5.36e-45	1.09e-40	-0.475036	0.064	0.171	0.374269
1	Smc2	3.24e-112	6.61e-108	-0.357922	0.122	0.337	0.362018
1	Ccnd1	4.63e-95	9.45e-91	-0.273732	0.095	0.286	0.332168
1	Top2a	2.68e-123	5.47e-119	-0.489243	0.102	0.324	0.314815
1	2810417H13Rik	2.01e-106	4.11e-102	-0.325464	0.092	0.298	0.308725
2	Sfrp1	7.97e-125	1.63e-120	0.33678	0.689	0.458	1.50437
2	Rps20	7.99e-172	1.63e-167	0.362694	0.762	0.539	1.41373
2	Rpl35a	2.07e-98	4.23e-94	0.267581	0.644	0.458	1.40611
2	Rpl13	6.81e-114	1.39e-109	0.291957	0.684	0.489	1.39877
2	Cnbp	2.64e-95	5.4e-91	0.260318	0.671	0.494	1.3583
2	Npm1	2.37e-128	4.84e-124	0.297927	0.76	0.562	1.35231
2	Rpl14	1.37e-123	2.79e-119	0.300987	0.717	0.531	1.35028
2	Rpl8	8.13e-171	1.66e-166	0.347514	0.805	0.615	1.30894
2	Gas5	4.57e-89	9.33e-85	0.278249	0.681	0.525	1.29714
2	Rps15	4.84e-97	9.88e-93	0.257259	0.741	0.573	1.29319
2	Rpl22	1.27e-166	2.59e-162	0.345001	0.853	0.665	1.28271
2	Rplp0	0	0	0.516093	0.935	0.731	1.27907
2	Rplp2	3.46e-127	7.07e-123	0.300484	0.779	0.61	1.27705
2	Rps19	0	0	0.550066	0.964	0.757	1.27345
2	Rpl37	7.22e-148	1.48e-143	0.316266	0.832	0.662	1.2568
2	Rps21	2.57e-109	5.25e-105	0.281377	0.81	0.648	1.25
2	Rpl26	3.34e-165	6.83e-161	0.330891	0.844	0.678	1.24484
2	Rplp1	7.19e-185	1.47e-180	0.356209	0.895	0.72	1.24306
2	Rps3a1	4.34e-91	8.88e-87	0.26983	0.753	0.609	1.23645
2	Rps11	2e-84	4.08e-80	0.252079	0.746	0.604	1.2351
2	Rps15a	1.48e-179	3.03e-175	0.353333	0.868	0.707	1.22772
2	Rpl13a	0	0	0.498379	0.951	0.776	1.22552
2	Rps3	8.73e-234	1.78e-229	0.389356	0.923	0.755	1.22252
2	Rps5	4.72e-291	9.64e-287	0.434986	0.935	0.769	1.21586
2	Rpl39	1.02e-132	2.08e-128	0.308342	0.848	0.698	1.2149
2	Rpl4	2.23e-200	4.56e-196	0.358002	0.893	0.738	1.21003
2	Rpl32	0	0	0.468525	0.959	0.808	1.18688
2	Rps9	0	0	0.448057	0.94	0.793	1.18537
2	Rpl41	1.75e-125	3.58e-121	0.289134	0.883	0.748	1.18048
2	Rps14	0	0	0.452795	0.955	0.82	1.16463
2	Rps26	0	0	0.563174	0.991	0.888	1.11599
2	mt-Rnr2	9.89e-31	2.02e-26	-0.280101	0.997	0.998	0.998998
2	Malat1	7.03e-134	1.44e-129	-0.469534	0.975	0.984	0.990854
2	Tmsb4x	2.85e-63	5.82e-59	-0.377771	0.795	0.845	0.940828
2	Tuba1a	1.81e-175	3.69e-171	-0.510173	0.848	0.905	0.937016
2	Nfib	1.77e-48	3.61e-44	-0.263075	0.74	0.796	0.929648
2	Tubb5	3.38e-91	6.91e-87	-0.298235	0.772	0.836	0.923445
2	Calm2	7.29e-149	1.49e-144	-0.402067	0.643	0.802	0.801746
2	Calm1	6.59e-88	1.35e-83	-0.315988	0.571	0.734	0.777929
2	Hmgb2	1.04e-38	2.13e-34	-0.266431	0.259	0.367	0.705722
2	Ptn	1.84e-41	3.76e-37	-0.369911	0.29	0.426	0.680751
2	Zic1	1.41e-74	2.88e-70	-0.277872	0.368	0.544	0.67647
2	Nrep	6.97e-74	1.43e-69	-0.342269	0.336	0.501	0.670659
2	Apoe	1.18e-17	2.41e-13	-0.863797	0.13	0.194	0.670103
2	Rtn1	1.99e-127	4.07e-123	-0.445423	0.368	0.577	0.637782
2	Basp1	1.42e-91	2.9e-87	-0.328866	0.288	0.481	0.598752
2	Ttr	6e-14	1.23e-09	-0.452648	0.075	0.127	0.590551
2	Arl6ip1	1.75e-96	3.58e-92	-0.394597	0.252	0.453	0.556291
2	Elavl3	9e-80	1.84e-75	-0.270336	0.232	0.42	0.552381
2	Map1b	3.4e-108	6.95e-104	-0.375079	0.259	0.473	0.547569
2	Tubb2b	2.72e-81	5.56e-77	-0.280891	0.207	0.393	0.526717
2	2810417H13Rik	8.54e-55	1.74e-50	-0.252217	0.15	0.29	0.517241
2	Stmn2	5.49e-201	1.12e-196	-0.747337	0.285	0.569	0.500879
2	Neurod1	1.37e-199	2.8e-195	-0.875801	0.274	0.555	0.493694
2	Tubb3	4.3e-114	8.8e-110	-0.381672	0.209	0.433	0.482679
2	Mki67	1.66e-70	3.39e-66	-0.33141	0.149	0.314	0.474522
2	Fabp7	1.77e-21	3.61e-17	-0.431429	0.049	0.11	0.445454
2	Gap43	8.71e-144	1.78e-139	-0.494684	0.19	0.44	0.431818
2	2021-09-03	2.82e-85	5.77e-81	-0.252495	0.128	0.316	0.405063
2	Cenpf	2.15e-61	4.39e-57	-0.310046	0.093	0.235	0.395745
2	Top2a	8.35e-113	1.71e-108	-0.48822	0.113	0.323	0.349845
2	Tubb2a	2.05e-92	4.19e-88	-0.269221	0.082	0.267	0.307116
2	Celf4	3.16e-88	6.46e-84	-0.263405	0.069	0.246	0.280488
2	Chgb	7.33e-78	1.5e-73	-0.257808	0.056	0.214	0.261682
2	Meg3	2.19e-57	4.47e-53	-0.301807	0.035	0.152	0.230263
2	Stmn4	3.35e-100	6.84e-96	-0.269577	0.047	0.232	0.202586
3	Snca	0	0	0.269805	0.269	0.038	7.07893
3	Arpp21	0	0	0.306538	0.32	0.049	6.5306
3	Pcp4	0	0	0.484397	0.413	0.068	6.07352
3	Syt1	1.21e-272	2.46e-268	0.282387	0.285	0.062	4.59677
3	Mapt	0	0	0.484335	0.518	0.125	4.144
3	Neurod2	0	0	0.373073	0.413	0.107	3.85981
3	Ank2	0	0	0.385892	0.428	0.121	3.53719
3	Dner	7.12e-228	1.45e-223	0.261889	0.356	0.108	3.29629
3	Tubb2a	0	0	0.637908	0.661	0.202	3.27228
3	Celf4	0	0	0.59332	0.605	0.185	3.27027
3	Meg3	2.64e-233	5.39e-229	0.288251	0.372	0.114	3.26316
3	Nbea	1.12e-256	2.28e-252	0.336922	0.394	0.122	3.22951
3	Kcnk1	2.25e-215	4.59e-211	0.258257	0.347	0.108	3.21296
3	Ntm	9.02e-191	1.84e-186	0.291631	0.314	0.1	3.14
3	Gpm6a	0	0	0.585253	0.692	0.24	2.88333
3	Dpysl3	5.95e-215	1.22e-210	0.301105	0.399	0.139	2.8705
3	Stmn4	2.48e-288	5.08e-284	0.448689	0.504	0.18	2.8
3	Gnao1	2.67e-223	5.45e-219	0.318212	0.424	0.153	2.77124
3	Thra	1.76e-174	3.6e-170	0.262254	0.369	0.138	2.67391
3	Mtss1	7.51e-286	1.54e-281	0.416001	0.544	0.21	2.59047
3	Zbtb18	2.29e-252	4.68e-248	0.383665	0.511	0.202	2.5297
3	Gng3	1.15e-237	2.34e-233	0.355753	0.513	0.205	2.50244
3	Ankrd12	9.96e-148	2.04e-143	0.297396	0.362	0.146	2.47945
3	Nrxn1	1.2e-244	2.45e-240	0.401025	0.521	0.211	2.46919
3	2021-09-03	0	0	0.491286	0.635	0.258	2.46124
3	Rbfox3	3.18e-229	6.5e-225	0.357342	0.519	0.215	2.41395
3	Ppp1r14c	1.62e-203	3.31e-199	0.314937	0.485	0.201	2.41293
3	Atp2b1	1.34e-260	2.73e-256	0.488153	0.59	0.271	2.17712
3	Gria2	1.94e-195	3.96e-191	0.369842	0.531	0.248	2.14113
3	Fxyd6	6.95e-210	1.42e-205	0.356173	0.567	0.265	2.13962
3	Ina	2.45e-160	5.01e-156	0.301965	0.493	0.233	2.11588
3	Phf20l1	7.66e-148	1.57e-143	0.302353	0.458	0.22	2.08182
3	Uchl1	1.7e-146	3.48e-142	0.279337	0.479	0.232	2.06465
3	Dcx	9.68e-120	1.98e-115	0.254599	0.416	0.204	2.03921
3	Neurod1	0	0	1.02078	0.968	0.476	2.03361
3	Gap43	6.91e-274	1.41e-269	0.475204	0.747	0.376	1.9867
3	Zfand5	1.94e-148	3.96e-144	0.314066	0.491	0.249	1.97189
3	Stmn2	0	0	1.01112	0.951	0.493	1.92901
3	Tubb2b	1.14e-223	2.34e-219	0.425223	0.655	0.342	1.9152
3	Nsg1	1.2e-113	2.46e-109	0.250726	0.461	0.244	1.88934
3	Ppp3ca	9.05e-119	1.85e-114	0.279695	0.475	0.254	1.87008
3	Nrep	0	0	0.632624	0.817	0.447	1.82774
3	Serinc1	2.1e-137	4.3e-133	0.305077	0.534	0.294	1.81633
3	Rtn1	0	0	0.787692	0.927	0.513	1.80702
3	Map1b	1.64e-254	3.35e-250	0.480918	0.747	0.417	1.79137
3	Stmn3	1.36e-125	2.79e-121	0.298222	0.555	0.325	1.70769
3	Celf2	1.21e-229	2.47e-225	0.471416	0.729	0.44	1.65682
3	Zic1	0	0	0.542578	0.814	0.493	1.65112
3	Gm2694	2.13e-73	4.36e-69	0.284675	0.408	0.248	1.64516
3	Apc	7.97e-99	1.63e-94	0.310435	0.559	0.353	1.58357
3	Basp1	4.31e-141	8.81e-137	0.337174	0.685	0.435	1.57471
3	Dync1i2	2.68e-65	5.48e-61	0.250766	0.553	0.393	1.40712
3	Ttc3	1.45e-166	2.96e-162	0.403209	0.774	0.551	1.40472
3	Ptms	5.77e-130	1.18e-125	0.342072	0.755	0.538	1.40335
3	Calm1	0	0	0.534331	0.903	0.695	1.29928
3	Calm2	5.94e-139	1.21e-134	0.31157	0.92	0.769	1.19636
3	Tmsb4x	2.16e-193	4.42e-189	0.346936	0.946	0.828	1.14251
3	Marcks	2.98e-120	6.1e-116	0.331139	0.893	0.788	1.13325
3	Tuba1a	0	0	0.565428	0.989	0.889	1.11249
3	Malat1	9.42e-187	1.92e-182	0.382974	0.993	0.981	1.01223
3	Ncl	2.53e-63	5.18e-59	-0.256309	0.631	0.759	0.831357
3	Apoe	6.12e-07	0.0125067	-0.817894	0.154	0.19	0.810526
3	Gm9800	6.16e-83	1.26e-78	-0.311023	0.575	0.724	0.794199
3	Ptma	1.48e-102	3.02e-98	-0.34513	0.603	0.764	0.789267
3	Nnat	8.17e-34	1.67e-29	-0.313293	0.406	0.518	0.783784
3	Rps26	0	0	-0.760243	0.703	0.921	0.763301
3	Rps14	7.72e-219	1.58e-214	-0.477088	0.651	0.855	0.761403
3	Rps24	4.81e-150	9.82e-146	-0.396906	0.547	0.769	0.711313
3	Rpl32	1.66e-269	3.4e-265	-0.538911	0.603	0.849	0.710247
3	Rps5	4.62e-228	9.45e-224	-0.489788	0.564	0.812	0.694581
3	Rpl4	4.08e-167	8.33e-163	-0.40988	0.541	0.779	0.69448
3	Cst3	7.68e-24	1.57e-19	-0.389449	0.211	0.307	0.687296
3	Rps9	2.09e-262	4.28e-258	-0.520866	0.573	0.835	0.686227
3	Rpl34	1.85e-88	3.78e-84	-0.28192	0.424	0.622	0.681672
3	Rplp0	2.78e-203	5.68e-199	-0.494807	0.53	0.778	0.681234
3	Rpl26	7.21e-128	1.47e-123	-0.344932	0.488	0.719	0.67872
3	Ybx1	1.5e-89	3.07e-85	-0.289966	0.428	0.636	0.672956
3	Rpl37	8.62e-124	1.76e-119	-0.345982	0.472	0.704	0.670454
3	Nasp	2.63e-72	5.37e-68	-0.313912	0.327	0.508	0.643701
3	Rps21	3.29e-138	6.73e-134	-0.377376	0.444	0.69	0.643478
3	Rps3	1.35e-253	2.77e-249	-0.522092	0.512	0.802	0.638404
3	Rpl39	1.71e-190	3.5e-186	-0.45514	0.472	0.74	0.637838
3	Rpl41	6.29e-256	1.29e-251	-0.554291	0.502	0.791	0.63464
3	Pabpc1	5.89e-145	1.2e-140	-0.390922	0.446	0.704	0.633523
3	Gm10075	1.87e-94	3.83e-90	-0.328484	0.361	0.571	0.632224
3	Igfbpl1	1.3e-78	2.65e-74	-0.308386	0.328	0.521	0.629558
3	Fkbp3	1.88e-117	3.85e-113	-0.355323	0.405	0.648	0.625
3	Rps15a	1.22e-207	2.49e-203	-0.47016	0.469	0.752	0.62367
3	Rps3a1	1.55e-138	3.18e-134	-0.374878	0.399	0.649	0.614792
3	Rpl13a	0	0	-0.611289	0.506	0.826	0.612591
3	Eef1b2	1.27e-105	2.6e-101	-0.312702	0.344	0.575	0.598261
3	Rplp1	2.12e-272	4.33e-268	-0.570984	0.46	0.77	0.597403
3	Rpl8	3.45e-150	7.06e-146	-0.386377	0.395	0.662	0.596677
3	Rpl23	1.06e-86	2.17e-82	-0.267457	0.319	0.536	0.595149
3	Rps15	4e-123	8.17e-119	-0.333262	0.366	0.616	0.594156
3	Hmgn1	1.78e-115	3.63e-111	-0.326884	0.342	0.587	0.582623
3	Rps25	4.95e-71	1.01e-66	-0.271179	0.263	0.452	0.581858
3	Rps10	6.39e-101	1.3e-96	-0.30427	0.31	0.54	0.574074
3	Dek	3.24e-96	6.61e-92	-0.356634	0.286	0.5	0.572
3	Rplp2	1.61e-171	3.28e-167	-0.412174	0.372	0.657	0.56621
3	Rpl35a	1.16e-90	2.37e-86	-0.289048	0.282	0.5	0.564
3	Rpl22	1.48e-231	3.03e-227	-0.509996	0.391	0.717	0.545328
3	Rps11	7.51e-169	1.53e-164	-0.401575	0.352	0.649	0.542373
3	Rpl14	2.22e-138	4.53e-134	-0.359389	0.304	0.578	0.525951
3	Rpl14-ps1	7.29e-85	1.49e-80	-0.261927	0.225	0.438	0.513699
3	Rps28	4.29e-89	8.77e-85	-0.286187	0.232	0.452	0.513274
3	Anp32e	3.84e-119	7.85e-115	-0.36927	0.264	0.517	0.510638
3	Rps19	0	0	-0.775737	0.415	0.819	0.506715
3	Sparcl1	3.88e-25	7.93e-21	-0.440721	0.084	0.167	0.502994
3	Rpl13	3.35e-127	6.84e-123	-0.334938	0.267	0.537	0.497207
3	Npm1	6e-186	1.23e-181	-0.44961	0.301	0.614	0.490228
3	Tuba1b	6.42e-115	1.31e-110	-0.388183	0.222	0.461	0.481562
3	Rps20	6.34e-180	1.3e-175	-0.43651	0.283	0.595	0.47563
3	Nop58	1.23e-81	2.51e-77	-0.256419	0.19	0.401	0.473815
3	H2afv	1.82e-150	3.72e-146	-0.403777	0.242	0.53	0.456604
3	Ranbp1	8.62e-149	1.76e-144	-0.404421	0.237	0.524	0.45229
3	Dbi	5.03e-77	1.03e-72	-0.509306	0.156	0.352	0.443182
3	Ran	1.01e-109	2.06e-105	-0.304929	0.185	0.43	0.430232
3	Cdk4	1.15e-127	2.34e-123	-0.313475	0.204	0.477	0.427673
3	Rpl22l1	2.22e-98	4.53e-94	-0.272058	0.172	0.404	0.425742
3	H2afz	1.57e-93	3.22e-89	-0.289362	0.158	0.375	0.421333
3	Sfrp1	2.16e-166	4.41e-162	-0.52292	0.214	0.513	0.417154
3	Ccnd2	1.46e-165	2.99e-161	-0.478577	0.208	0.509	0.408644
3	Snrpf	1.13e-124	2.3e-120	-0.305628	0.174	0.441	0.394558
3	Cd63	2.49e-211	5.09e-207	-0.463956	0.203	0.553	0.367089
3	Anp32b	1.22e-186	2.5e-182	-0.478899	0.163	0.495	0.329293
3	E130114P18Rik	1.26e-138	2.58e-134	-0.375919	0.127	0.403	0.315136
3	Smc4	1.88e-108	3.85e-104	-0.360135	0.106	0.338	0.313609
3	Rnd3	1.27e-109	2.59e-105	-0.291505	0.103	0.338	0.304734
3	Cenpf	2.32e-74	4.74e-70	-0.341149	0.066	0.236	0.279661
3	Mki67	1.41e-116	2.88e-112	-0.428774	0.084	0.318	0.264151
3	Top2a	2.73e-127	5.58e-123	-0.530807	0.078	0.323	0.241486
3	B2m	9.73e-55	1.99e-50	-0.253981	0.039	0.168	0.232143
3	Smc2	3.77e-137	7.71e-133	-0.411604	0.074	0.338	0.218935
3	Hmgb2	6.54e-181	1.34e-176	-0.505062	0.072	0.385	0.187013
3	Prdx1	5.01e-210	1.02e-205	-0.410447	0.072	0.42	0.171429
3	Ccnd1	1.73e-130	3.53e-126	-0.336193	0.042	0.288	0.145833
3	2810417H13Rik	4.43e-141	9.04e-137	-0.396269	0.041	0.3	0.136667
3	Mdk	7.4e-158	1.51e-153	-0.37381	0.041	0.322	0.127329
4	Cdc20	0	0	0.59154	0.568	0.052	10.9231
4	Ccnb1	0	0	0.426769	0.434	0.044	9.86361
4	Aspm	0	0	0.407094	0.412	0.046	8.9565
4	Dlgap5	0	0	0.289176	0.312	0.035	8.91426
4	Cenpa	0	0	0.750609	0.716	0.082	8.7317
4	Hmmr	0	0	0.483066	0.468	0.059	7.93219
4	Ube2c	0	0	0.809255	0.67	0.089	7.52808
4	Ccnb2	0	0	0.39637	0.432	0.058	7.44826
4	Kif23	0	0	0.267547	0.301	0.041	7.34145
4	Cenpe	0	0	0.760585	0.67	0.1	6.69999
4	Knstrn	0	0	0.285658	0.324	0.051	6.35293
4	Sgol2	0	0	0.380511	0.399	0.063	6.33332
4	Arhgap11a	0	0	0.375369	0.411	0.065	6.32307
4	Mis18bp1	0	0	0.324224	0.354	0.059	5.99999
4	Tpx2	0	0	0.637218	0.669	0.117	5.71794
4	Ckap2l	0	0	0.36544	0.422	0.079	5.34177
4	Ckap2	0	0	0.359121	0.418	0.079	5.29113
4	Tacc3	0	0	0.361175	0.434	0.083	5.22891
4	Cdca3	0	0	0.335636	0.402	0.077	5.22077
4	Kif20b	0	0	0.322456	0.343	0.067	5.1194
4	Cenpf	0	0	1.04382	0.819	0.161	5.08695
4	Birc5	0	0	0.43299	0.514	0.104	4.9423
4	Nusap1	0	0	0.533005	0.54	0.115	4.69565
4	Prc1	0	0	0.550066	0.542	0.116	4.67241
4	Ccna2	0	0	0.308135	0.376	0.082	4.58536
4	Casc5	0	0	0.347388	0.414	0.093	4.45161
4	Cdca8	0	0	0.399925	0.503	0.113	4.45132
4	Kif15	0	0	0.280976	0.347	0.078	4.44871
4	Kif11	2.42e-287	4.94e-283	0.272136	0.333	0.077	4.32467
4	Racgap1	6.81e-295	1.39e-290	0.278306	0.366	0.09	4.06666
4	Trim59	8.32e-252	1.7e-247	0.269557	0.337	0.088	3.82954
4	Cdk1	1.97e-265	4.03e-261	0.305878	0.359	0.096	3.73958
4	Spc25	0	0	0.344369	0.425	0.114	3.72807
4	RP23-45G16.5	0	0	0.398413	0.504	0.138	3.65217
4	H2afx	2.26e-260	4.61e-256	0.303384	0.376	0.106	3.54717
4	Tubb4b	1.72e-283	3.51e-279	0.32207	0.423	0.125	3.384
4	Mki67	0	0	0.782516	0.8	0.246	3.25203
4	Incenp	2.14e-241	4.37e-237	0.307886	0.402	0.124	3.24193
4	Cks1b	0	0	0.365749	0.486	0.153	3.17647
4	Pbk	5.51e-213	1.13e-208	0.257826	0.379	0.12	3.15833
4	Hmgb2	0	0	0.795276	0.872	0.304	2.86842
4	Ckap5	8.85e-284	1.81e-279	0.375293	0.523	0.185	2.82703
4	Top2a	0	0	0.691037	0.69	0.261	2.64368
4	Smc4	0	0	0.604808	0.719	0.276	2.60507
4	Smc2	0	0	0.52773	0.689	0.276	2.49638
4	Rad21	4.33e-286	8.85e-282	0.425732	0.611	0.252	2.4246
4	Tmpo	5.94e-158	1.21e-153	0.2565	0.427	0.177	2.41243
4	Ccdc34	1.12e-175	2.3e-171	0.299133	0.467	0.197	2.37056
4	Hmgn2	1.67e-178	3.41e-174	0.322977	0.468	0.198	2.36364
4	Lmnb1	1.05e-180	2.14e-176	0.302821	0.521	0.234	2.22649
4	Arl6ip1	0	0	0.8854	0.8	0.394	2.03046
4	H2afz	3.14e-218	6.42e-214	0.377063	0.657	0.324	2.02778
4	Nucks1	3.63e-201	7.42e-197	0.372205	0.624	0.316	1.97468
4	2700094K13Rik	3.03e-218	6.19e-214	0.384547	0.678	0.353	1.92068
4	H2afv	0	0	0.502824	0.836	0.469	1.78252
4	Hmgb3	4.04e-128	8.25e-124	0.28478	0.587	0.336	1.74702
4	Anp32e	5.01e-255	1.02e-250	0.458186	0.802	0.462	1.73593
4	Ran	5e-132	1.02e-127	0.295063	0.647	0.383	1.68929
4	Hmgb1	3.61e-110	7.38e-106	0.270977	0.597	0.355	1.68169
4	Gm10075	1.6e-210	3.27e-206	0.405929	0.826	0.523	1.57935
4	Dynll1	4.06e-88	8.3e-84	0.25917	0.575	0.371	1.54986
4	Hsp90b1	1.61e-138	3.29e-134	0.327944	0.735	0.475	1.54737
4	Calm2	1.58e-102	3.23e-98	0.311264	0.903	0.772	1.16969
4	Tmsb4x	6.59e-20	1.35e-15	-0.257759	0.842	0.839	1.00358
4	mt-Rnr2	5.84e-45	1.19e-40	-0.314768	0.997	0.998	0.998998
4	Malat1	5.76e-37	1.18e-32	-0.305441	0.977	0.983	0.993896
4	Neurod1	1.42e-27	2.9e-23	-0.467489	0.471	0.528	0.892045
4	Rtn1	1.3e-28	2.66e-24	-0.275242	0.494	0.559	0.883721
4	Gap43	2.22e-24	4.54e-20	-0.270293	0.332	0.42	0.790476
4	Ckb	1.29e-84	2.63e-80	-0.380296	0.437	0.618	0.70712
4	Stmn2	8.29e-78	1.69e-73	-0.551045	0.387	0.552	0.701087
4	Nrep	1.49e-67	3.04e-63	-0.362892	0.329	0.497	0.661972
4	Apoe	6.37e-27	1.3e-22	-0.882491	0.101	0.195	0.517948
4	Fabp7	7.06e-18	1.44e-13	-0.423481	0.048	0.108	0.444444
4	Meg3	3.7e-36	7.57e-32	-0.282618	0.047	0.148	0.317567
5	Tex14	0	0	0.387479	0.407	0.064	6.35937
5	Cntn2	0	0	0.59508	0.685	0.165	4.15151
5	Myt1	1.48e-201	3.03e-197	0.25512	0.345	0.089	3.8764
5	Nhlh1	0	0	0.413535	0.532	0.141	3.77305
5	Trpc4ap	3.16e-189	6.45e-185	0.260875	0.338	0.091	3.71428
5	Stmn4	0	0	0.543309	0.642	0.182	3.52747
5	St18	5.21e-244	1.06e-239	0.358093	0.46	0.133	3.45864
5	Dpysl3	7.6e-228	1.55e-223	0.344705	0.467	0.143	3.26573
5	Mllt11	2.97e-163	6.07e-159	0.259233	0.391	0.127	3.07874
5	Hist3h2a	1.52e-194	3.11e-190	0.327071	0.439	0.143	3.06993
5	Chgb	5.56e-219	1.14e-214	0.432006	0.511	0.175	2.92
5	Elavl4	2.26e-205	4.62e-201	0.407666	0.514	0.185	2.77838
5	Gng3	3.9e-231	7.96e-227	0.381508	0.584	0.211	2.76777
5	Hist3h2ba	5.86e-165	1.2e-160	0.302274	0.454	0.166	2.73494
5	Nhlh2	1.5e-301	3.06e-297	0.494729	0.704	0.263	2.67681
5	Ppp1r14c	1e-206	2.04e-202	0.36448	0.552	0.207	2.66667
5	Dcx	4.67e-177	9.54e-173	0.320498	0.527	0.204	2.58333
5	Ina	2.16e-214	4.42e-210	0.377059	0.605	0.235	2.57447
5	Tubb2a	1.48e-178	3.02e-174	0.315587	0.57	0.224	2.54464
5	Miat	4.19e-124	8.56e-120	0.250193	0.404	0.159	2.54088
5	Gap43	0	0	0.989557	0.949	0.375	2.53067
5	Tubb3	0	0	0.793855	0.924	0.373	2.47721
5	Tubb2b	0	0	0.576349	0.813	0.342	2.37719
5	Celf4	4.47e-138	9.13e-134	0.318517	0.494	0.208	2.375
5	Mtss1	2.54e-149	5.19e-145	0.325235	0.522	0.223	2.34081
5	2021-09-03	1.14e-186	2.34e-182	0.370699	0.625	0.272	2.29779
5	Podxl2	4.62e-144	9.44e-140	0.322482	0.517	0.226	2.28761
5	Rufy3	9.85e-137	2.01e-132	0.315472	0.501	0.221	2.26697
5	Gpm6a	4.49e-158	9.18e-154	0.325639	0.591	0.263	2.24715
5	Uchl1	1.06e-136	2.16e-132	0.30237	0.529	0.237	2.23207
5	Nrxn1	1.12e-122	2.3e-118	0.299536	0.497	0.223	2.2287
5	Rbfox3	9.42e-101	1.92e-96	0.250216	0.478	0.228	2.09649
5	Pde1c	2.09e-80	4.27e-76	0.267364	0.411	0.202	2.03465
5	Neurod1	0	0	1.20877	0.993	0.491	2.0224
5	Pax6	2.69e-129	5.49e-125	0.301929	0.594	0.295	2.01356
5	Gm11223	1.29e-149	2.63e-145	0.365115	0.647	0.323	2.0031
5	Ank3	7.67e-100	1.57e-95	0.268801	0.507	0.255	1.98823
5	Map1b	6.07e-250	1.24e-245	0.527835	0.834	0.423	1.97163
5	Apc	1.32e-164	2.7e-160	0.404831	0.69	0.351	1.96581
5	Basp1	1.74e-300	3.56e-296	0.633711	0.846	0.433	1.95381
5	Stmn2	0	0	0.971093	0.983	0.507	1.93886
5	Map2	3.76e-140	7.67e-136	0.371665	0.626	0.323	1.93808
5	Elavl3	1.47e-154	3e-150	0.373935	0.714	0.377	1.8939
5	Ddah2	9.13e-216	1.87e-211	0.461916	0.803	0.431	1.86311
5	Rtn1	0	0	0.619995	0.937	0.527	1.77799
5	Ttr	1.01e-22	2.07e-18	-0.291414	0.204	0.115	1.77391
5	Nrep	5.44e-158	1.11e-153	0.348906	0.814	0.46	1.76956
5	Itm2b	6.63e-128	1.36e-123	0.31709	0.764	0.451	1.69401
5	Dync1i2	4.84e-112	9.89e-108	0.358721	0.66	0.392	1.68367
5	Zic1	1.12e-162	2.29e-158	0.396978	0.823	0.504	1.63294
5	Ckb	1.64e-270	3.35e-266	0.591734	0.927	0.58	1.59828
5	Celf2	9.59e-103	1.96e-98	0.31713	0.72	0.451	1.59645
5	Igfbpl1	2.07e-113	4.23e-109	0.332607	0.77	0.484	1.59091
5	Nnat	3.67e-128	7.51e-124	0.533642	0.767	0.49	1.56531
5	Ptms	4.68e-156	9.56e-152	0.418022	0.836	0.54	1.54815
5	Ttc3	1.27e-112	2.59e-108	0.355777	0.808	0.557	1.45063
5	Marcksl1	2.06e-74	4.21e-70	0.268601	0.805	0.596	1.35067
5	Calm1	7.61e-99	1.55e-94	0.317584	0.889	0.704	1.26278
5	Calm2	7.88e-112	1.61e-107	0.313342	0.948	0.773	1.22639
5	Nfib	1.56e-100	3.19e-96	0.354013	0.95	0.778	1.22108
5	Tmsb4x	0	0	0.771876	0.996	0.828	1.2029
5	Tubb5	7.65e-241	1.56e-236	0.490558	0.983	0.819	1.20024
5	Tmsb10	1.41e-290	2.88e-286	0.580504	0.994	0.844	1.17772
5	Tuba1a	0	0	0.80498	0.999	0.892	1.11996
5	Hsp90ab1	1.66e-173	3.4e-169	0.352971	0.996	0.982	1.01426
5	Rps26	1.44e-60	2.95e-56	-0.317152	0.887	0.9	0.985555
5	Rpl32	7.08e-57	1.45e-52	-0.296214	0.783	0.828	0.945652
5	Rplp0	5e-41	1.02e-36	-0.280604	0.701	0.757	0.926024
5	Rpl13a	4.13e-61	8.45e-57	-0.327398	0.738	0.799	0.923654
5	Rplp1	5.37e-63	1.1e-58	-0.332375	0.646	0.746	0.865952
5	Rps19	1.98e-107	4.04e-103	-0.469918	0.665	0.788	0.843909
5	Fkbp3	5.02e-53	1.03e-48	-0.313794	0.499	0.633	0.78831
5	H2afv	3.91e-48	8e-44	-0.2965	0.349	0.512	0.68164
5	Cnbp	1.74e-52	3.56e-48	-0.278336	0.35	0.525	0.666667
5	Anp32e	2.42e-48	4.95e-44	-0.301023	0.334	0.503	0.664016
5	Nasp	6.23e-49	1.27e-44	-0.320519	0.329	0.501	0.656686
5	Npm1	6.28e-82	1.28e-77	-0.378231	0.391	0.597	0.654941
5	Tuba1b	6.81e-46	1.39e-41	-0.32484	0.292	0.448	0.651786
5	Sfrp1	3.61e-55	7.37e-51	-0.392328	0.316	0.495	0.638384
5	Dbi	3.43e-33	7.02e-29	-0.469823	0.197	0.342	0.576023
5	Smc4	1.26e-34	2.57e-30	-0.267623	0.179	0.325	0.550769
5	Ranbp1	2.16e-81	4.4e-77	-0.376332	0.274	0.511	0.536203
5	Anp32b	8.45e-76	1.73e-71	-0.393274	0.25	0.477	0.524109
5	Dek	2.76e-85	5.64e-81	-0.423769	0.258	0.495	0.521212
5	H2afz	4.56e-47	9.33e-43	-0.256103	0.187	0.365	0.512329
5	Sparcl1	6.96e-19	1.42e-14	-0.445448	0.079	0.164	0.481707
5	Mif	1.72e-66	3.52e-62	-0.286054	0.207	0.43	0.481395
5	Fabp7	1.27e-13	2.59e-09	-0.421615	0.046	0.107	0.429906
5	Mdk	5.35e-51	1.09e-46	-0.266981	0.123	0.307	0.400651
5	Prdx1	1.31e-86	2.68e-82	-0.328176	0.147	0.403	0.364764
5	Top2a	2.11e-72	4.32e-68	-0.500978	0.095	0.313	0.303514
5	Mki67	1.49e-70	3.04e-66	-0.414704	0.092	0.309	0.297735
5	Smc2	6.17e-77	1.26e-72	-0.384117	0.095	0.328	0.289634
5	Cenpf	2.5e-49	5.11e-45	-0.338179	0.064	0.23	0.278261
5	Hmgb2	5.71e-102	1.17e-97	-0.468665	0.095	0.373	0.254692
5	2810417H13Rik	1.43e-79	2.93e-75	-0.369307	0.059	0.289	0.204152
5	Ccnd1	2.07e-82	4.22e-78	-0.325505	0.045	0.279	0.16129
6	Sfrp1	1.97e-57	4.02e-53	0.323283	0.648	0.473	1.36998
6	Stmn2	1.34e-06	0.0274387	-0.290153	0.517	0.538	0.960966
6	Neurod1	3.91e-34	8e-30	-0.540892	0.4	0.531	0.753296
6	Gap43	2.45e-21	5.01e-17	-0.259735	0.291	0.42	0.692857
6	Dbi	2.41e-20	4.93e-16	-0.393215	0.214	0.34	0.629412
6	Arl6ip1	3.44e-31	7.03e-27	-0.271317	0.269	0.44	0.611363
6	Itm2b	7.57e-47	1.55e-42	-0.283318	0.272	0.483	0.563147
6	Ttr	8.64e-10	1.77e-05	-0.442487	0.068	0.124	0.548387
6	Cst3	6.59e-30	1.35e-25	-0.410326	0.157	0.307	0.5114
6	Top2a	7.38e-34	1.51e-29	-0.343067	0.155	0.308	0.503247
6	Ptn	4.95e-57	1.01e-52	-0.472538	0.19	0.425	0.447059
6	Apoe	8.82e-33	1.8e-28	-0.901506	0.064	0.195	0.328205
6	Sparcl1	5.12e-37	1.05e-32	-0.482948	0.034	0.167	0.203593
6	Fabp7	6.57e-24	1.34e-19	-0.449607	0.021	0.108	0.194444
6	Meg3	4.05e-35	8.28e-31	-0.298124	0.024	0.146	0.164383
6	Pcp4	1.45e-25	2.97e-21	-0.259333	0.016	0.106	0.150943
7	Mcm3	1.27e-226	2.59e-222	0.297021	0.401	0.103	3.8932
7	Hells	1.12e-241	2.29e-237	0.327619	0.43	0.112	3.83928
7	Mcm6	4.16e-252	8.49e-248	0.344077	0.462	0.125	3.696
7	Rrm2	1.16e-244	2.36e-240	0.341366	0.464	0.128	3.625
7	Lig1	8.09e-289	1.65e-284	0.427114	0.592	0.179	3.30726
7	Cdca7	7.1e-187	1.45e-182	0.286548	0.43	0.133	3.23308
7	Pcna	0	0	0.443259	0.643	0.202	3.18317
7	Prim1	9.39e-159	1.92e-154	0.265834	0.422	0.141	2.99291
7	Siva1	3.92e-147	8e-143	0.265426	0.42	0.149	2.81879
7	Tipin	1.88e-134	3.84e-130	0.25289	0.413	0.152	2.7171
7	2810417H13Rik	1.08e-244	2.21e-240	0.470573	0.671	0.25	2.684
7	Dut	9.65e-171	1.97e-166	0.335962	0.585	0.24	2.4375
7	Paics	1.82e-151	3.71e-147	0.300128	0.54	0.224	2.41071
7	Dnajc9	1.11e-129	2.26e-125	0.276293	0.502	0.212	2.36792
7	Mcm7	5.66e-123	1.16e-118	0.26214	0.49	0.208	2.35577
7	Ccnd1	5.31e-140	1.09e-135	0.345039	0.56	0.245	2.28571
7	Smc2	2.51e-137	5.13e-133	0.358861	0.629	0.293	2.14676
7	Dtymk	2.28e-103	4.66e-99	0.254247	0.499	0.235	2.1234
7	Tuba1b	5.29e-160	1.08e-155	0.382707	0.784	0.416	1.88461
7	Dek	1.75e-176	3.57e-172	0.413901	0.838	0.457	1.8337
7	Nasp	4.12e-178	8.41e-174	0.448367	0.835	0.469	1.78038
7	Nop58	5.03e-91	1.03e-86	0.25918	0.647	0.364	1.77747
7	Ranbp1	2.36e-180	4.83e-176	0.424759	0.836	0.475	1.76
7	Anp32b	4.66e-118	9.52e-114	0.340384	0.765	0.444	1.72297
7	Mif	4.13e-80	8.44e-76	0.251296	0.662	0.4	1.655
7	Sfrp1	3.05e-93	6.24e-89	0.360239	0.749	0.467	1.60385
7	Cnbp	1.19e-86	2.42e-82	0.276234	0.758	0.499	1.51904
7	Npm1	6.06e-129	1.24e-124	0.371923	0.861	0.567	1.51852
7	Fkbp3	2.4e-72	4.9e-68	0.270184	0.839	0.611	1.37316
7	Ncl	1.94e-64	3.96e-60	0.265305	0.921	0.736	1.25136
7	Rplp0	2.18e-69	4.46e-65	0.257471	0.918	0.743	1.23553
7	Tmsb10	1.04e-35	2.13e-31	-0.292168	0.861	0.853	1.00938
7	Malat1	9.68e-58	1.98e-53	-0.450083	0.988	0.982	1.00611
7	Tuba1a	7.39e-64	1.51e-59	-0.432803	0.903	0.899	1.00445
7	Tmsb4x	2.93e-79	5.99e-75	-0.516669	0.792	0.842	0.940617
7	Calm2	2.69e-67	5.5e-63	-0.372902	0.714	0.788	0.906091
7	Calm1	1.16e-51	2.38e-47	-0.342472	0.629	0.721	0.872399
7	Ptn	3.4e-08	0.000694666	-0.280679	0.357	0.414	0.862319
7	Ubb	8.14e-46	1.66e-41	-0.297601	0.596	0.705	0.84539
7	Nrep	6.78e-32	1.39e-27	-0.324486	0.368	0.49	0.75102
7	Map1b	5.36e-25	1.1e-20	-0.26475	0.342	0.456	0.75
7	Rtn1	8.2e-61	1.68e-56	-0.443426	0.407	0.562	0.724199
7	Arl6ip1	6.51e-31	1.33e-26	-0.335493	0.307	0.438	0.700913
7	Neurod1	7.76e-59	1.59e-54	-0.700876	0.368	0.533	0.690431
7	Apoe	8.79e-10	1.8e-05	-0.838913	0.13	0.19	0.68421
7	Ptms	4.07e-57	8.31e-53	-0.339453	0.384	0.569	0.674868
7	Stmn2	7.95e-74	1.62e-69	-0.660516	0.355	0.548	0.64781
7	Tubb2b	2.57e-32	5.25e-28	-0.262234	0.241	0.38	0.63421
7	Tubb3	9.78e-42	2e-37	-0.342248	0.259	0.418	0.619617
7	Fabp7	3.48e-07	0.00710639	-0.401626	0.063	0.106	0.594339
7	Gap43	2.96e-52	6.05e-48	-0.436957	0.242	0.423	0.572104
7	Meg3	1.27e-19	2.59e-15	-0.262444	0.056	0.144	0.388889
8	Pax2	0	0	0.368497	0.312	0.007	44.5708
8	Gad1	0	0	0.264468	0.233	0.008	29.1246
8	Lhx5	0	0	0.308648	0.26	0.011	23.6361
8	Tfap2b	0	0	0.431566	0.349	0.022	15.8636
8	Fabp3	8.62e-148	1.76e-143	0.290138	0.187	0.027	6.9259
8	Nrxn3	3.98e-273	8.14e-269	0.366947	0.342	0.05	6.83999
8	Pcsk1n	6.25e-130	1.28e-125	0.272386	0.329	0.085	3.87058
8	Cdkn1c	1.05e-49	2.14e-45	0.259376	0.14	0.038	3.6842
8	Igfbp5	1.72e-86	3.52e-82	0.299307	0.239	0.065	3.67692
8	Neurod2	1.6e-108	3.27e-104	0.329021	0.383	0.126	3.03968
8	Thra	3.97e-91	8.12e-87	0.276797	0.402	0.15	2.68
8	Zbtb18	1.79e-77	3.66e-73	0.318322	0.48	0.222	2.16216
8	Kif5c	6.8e-80	1.39e-75	0.321171	0.495	0.229	2.16157
8	Gng3	6.96e-71	1.42e-66	0.265873	0.483	0.224	2.15625
8	Nhlh2	4.32e-84	8.83e-80	0.354327	0.568	0.28	2.02857
8	Nsg1	1.07e-58	2.18e-54	0.262516	0.494	0.256	1.92969
8	Tubb3	7.03e-101	1.44e-96	0.399232	0.751	0.394	1.90609
8	Tubb2b	3.88e-87	7.93e-83	0.349526	0.671	0.36	1.86389
8	Xist	2.6e-41	5.31e-37	0.274259	0.46	0.259	1.77606
8	Fnbp1l	3.5e-57	7.15e-53	0.287007	0.558	0.316	1.76582
8	Nrep	8.99e-126	1.84e-121	0.603008	0.799	0.469	1.70362
8	Nfix	1.28e-72	2.61e-68	0.378504	0.751	0.509	1.47544
8	Igfbpl1	1.61e-67	3.28e-63	0.407555	0.724	0.494	1.46559
8	Ptms	8.38e-48	1.71e-43	0.279621	0.768	0.55	1.39636
8	Nnat	3.87e-52	7.91e-48	0.70968	0.689	0.5	1.378
8	Ckb	1.99e-47	4.08e-43	0.307729	0.807	0.593	1.36088
8	Ttc3	2.48e-37	5.07e-33	0.256604	0.758	0.565	1.34159
8	Marcksl1	1.47e-43	3e-39	0.269894	0.788	0.602	1.30897
8	Tcf4	5.1e-37	1.04e-32	0.270025	0.802	0.644	1.24534
8	Tuba1a	4.08e-102	8.33e-98	0.382707	0.992	0.895	1.10838
8	mt-Rnr2	4.04e-31	8.26e-27	0.264424	0.999	0.998	1.001
8	Tmsb4x	4.02e-28	8.21e-24	-0.367105	0.775	0.842	0.920427
8	Neurod1	9.56e-21	1.95e-16	-0.617697	0.466	0.526	0.885931
8	Rpl41	3.16e-32	6.46e-28	-0.291068	0.666	0.767	0.868318
8	Pabpc1	2.72e-40	5.56e-36	-0.3254	0.511	0.686	0.744898
8	Ptn	6.68e-28	1.37e-23	-0.501317	0.258	0.417	0.618705
8	Nasp	8.23e-36	1.68e-31	-0.323948	0.302	0.498	0.606426
8	Gm10075	4.67e-55	9.53e-51	-0.390658	0.324	0.56	0.578571
8	Dek	3.7e-47	7.55e-43	-0.377213	0.262	0.488	0.536885
8	Ftl1	1.65e-29	3.37e-25	-0.277259	0.224	0.42	0.533333
8	Tuba1b	5.2e-44	1.06e-39	-0.359313	0.225	0.446	0.504484
8	Sfrp1	1.93e-45	3.94e-41	-0.379688	0.248	0.494	0.502024
8	Apoe	8.43e-14	1.72e-09	-0.866378	0.095	0.191	0.497382
8	Dbi	3.15e-28	6.43e-24	-0.484684	0.169	0.34	0.497059
8	Anp32b	1.99e-52	4.08e-48	-0.392836	0.224	0.473	0.473573
8	Smc4	4.1e-34	8.38e-30	-0.322344	0.137	0.323	0.424148
8	Hmgb2	4.35e-46	8.89e-42	-0.402602	0.14	0.364	0.384615
8	Mki67	8.97e-36	1.83e-31	-0.368352	0.113	0.303	0.372937
8	Top2a	3.64e-41	7.43e-37	-0.474053	0.105	0.307	0.342019
8	Smc2	2.36e-44	4.83e-40	-0.35972	0.101	0.322	0.313664
8	Cenpf	3.53e-29	7.22e-25	-0.321267	0.068	0.226	0.300885
8	Ccnd1	1.95e-40	3.98e-36	-0.282818	0.071	0.272	0.261029
8	2810417H13Rik	9.87e-47	2.02e-42	-0.348619	0.063	0.283	0.222615
9	Cd63-ps	8.09e-91	1.65e-86	0.301919	0.403	0.141	2.85815
9	Rps19-ps11	7.9e-84	1.61e-79	0.287272	0.401	0.145	2.76552
9	Hmgn2	1.66e-110	3.4e-106	0.433689	0.538	0.211	2.54976
9	Gm10076	7.41e-108	1.51e-103	0.384019	0.532	0.211	2.52133
9	Eno1	2.52e-66	5.16e-62	0.252576	0.386	0.154	2.50649
9	Rps16	9.76e-69	1.99e-64	0.255344	0.423	0.175	2.41714
9	Rpl35	5.89e-139	1.2e-134	0.471634	0.65	0.27	2.40741
9	Gm15427	4.51e-70	9.21e-66	0.265128	0.437	0.183	2.38798
9	Uba52	5.64e-94	1.15e-89	0.377169	0.578	0.261	2.21456
9	Rpl18a	4.08e-128	8.34e-124	0.485122	0.717	0.34	2.10882
9	Rps18	1.31e-73	2.68e-69	0.355837	0.588	0.298	1.97315
9	Rnd3	4.27e-70	8.73e-66	0.358546	0.59	0.305	1.93443
9	Rps7	7.7e-53	1.57e-48	0.271208	0.552	0.301	1.83389
9	Hmgb1	1.97e-82	4.02e-78	0.419532	0.665	0.366	1.81694
9	Rps25	1.08e-106	2.21e-102	0.503314	0.759	0.423	1.79433
9	Rpl3	1.18e-54	2.4e-50	0.296194	0.601	0.349	1.72206
9	mt-Co1	1.21e-60	2.48e-56	0.332949	0.657	0.389	1.68895
9	Rps28	3.68e-65	7.51e-61	0.361945	0.697	0.421	1.65558
9	Ccnd2	1.09e-64	2.23e-60	0.374776	0.76	0.47	1.61702
9	Rpl14-ps1	1.55e-57	3.16e-53	0.341206	0.659	0.409	1.61125
9	Sfrp1	8.64e-61	1.77e-56	0.391719	0.748	0.475	1.57474
9	Gm13826	1.76e-59	3.6e-55	0.33546	0.702	0.448	1.56696
9	Rpl38	9.01e-41	1.84e-36	0.287487	0.625	0.414	1.50966
9	mt-Rnr1	2.02e-23	4.13e-19	0.282565	0.486	0.334	1.45509
9	Gm10075	1.71e-45	3.49e-41	0.323511	0.763	0.543	1.40516
9	Gm9800	8.75e-146	1.79e-141	0.549866	0.949	0.701	1.35378
9	Ptma	4.29e-156	8.76e-152	0.577908	0.961	0.741	1.2969
9	Rpl41	8.12e-108	1.66e-103	0.477759	0.957	0.756	1.26587
9	Rps19	1.22e-103	2.49e-99	0.450207	0.96	0.774	1.24031
9	Tmsb4x	1.33e-18	2.71e-14	-0.349007	0.839	0.839	1
9	Rplp1	1.28e-23	2.61e-19	-0.263558	0.647	0.743	0.870794
9	Tubb5	1.07e-44	2.19e-40	-0.357984	0.72	0.833	0.864346
9	Tuba1a	1.89e-101	3.85e-97	-0.664355	0.764	0.904	0.845133
9	Gap43	7.17e-14	1.47e-09	-0.30962	0.309	0.415	0.744578
9	Ptms	2.27e-23	4.63e-19	-0.28727	0.419	0.563	0.744227
9	Nrep	8.88e-18	1.82e-13	-0.299684	0.361	0.487	0.741273
9	Ptn	8.75e-14	1.79e-09	-0.376062	0.298	0.415	0.718072
9	Top2a	2.19e-10	4.47e-06	-0.311831	0.214	0.302	0.708609
9	Nnat	5.29e-25	1.08e-20	-0.420905	0.356	0.513	0.693957
9	Rtn1	3.1e-38	6.33e-34	-0.433664	0.372	0.56	0.664286
9	Apoe	1.24e-06	0.0253449	-0.819642	0.124	0.189	0.656084
9	Itm2b	7.26e-25	1.48e-20	-0.299209	0.309	0.476	0.64916
9	Neurod1	1.22e-41	2.49e-37	-0.744374	0.332	0.53	0.626415
9	Arl6ip1	2.28e-24	4.66e-20	-0.351919	0.269	0.436	0.616972
9	Stmn2	5.62e-47	1.15e-42	-0.672078	0.331	0.544	0.608456
9	Ckb	5.41e-62	1.11e-57	-0.51069	0.337	0.611	0.551555
9	Tubb3	6.2e-39	1.27e-34	-0.392136	0.189	0.416	0.454327
9	Tubb2b	3e-36	6.13e-32	-0.322271	0.16	0.379	0.422163
9	Meg3	3.51e-15	7.18e-11	-0.276106	0.041	0.142	0.288732
9	Tubb2a	1.23e-29	2.51e-25	-0.261532	0.072	0.253	0.284585
9	Xist	1.24e-39	2.53e-35	-0.356828	0.058	0.275	0.210909
10	B230312C02Rik	2.9e-217	5.93e-213	0.678437	0.278	0.031	8.96771
10	Kif20b	3.8e-64	7.76e-60	0.254946	0.288	0.087	3.31034
10	Incenp	2.24e-84	4.57e-80	0.322379	0.427	0.142	3.00704
10	Gm10036	1.9e-110	3.88e-106	0.384032	0.593	0.213	2.78404
10	Lig1	1.07e-81	2.18e-77	0.404126	0.501	0.195	2.56923
10	Ube2c	4.59e-46	9.37e-42	0.384081	0.333	0.136	2.44853
10	Cenpe	2.54e-46	5.19e-42	0.346741	0.352	0.145	2.42758
10	Nusap1	4.42e-44	9.03e-40	0.301364	0.35	0.147	2.38095
10	Hirip3	1.52e-81	3.12e-77	0.396448	0.564	0.238	2.36975
10	2810417H13Rik	1.8e-91	3.68e-87	0.452954	0.626	0.265	2.36226
10	Hmgn5	1.51e-65	3.08e-61	0.309411	0.527	0.225	2.34222
10	Prc1	3.73e-41	7.62e-37	0.310098	0.345	0.149	2.31543
10	Top2a	2.19e-114	4.47e-110	0.767738	0.669	0.289	2.31488
10	Smc2	1.13e-89	2.3e-85	0.461369	0.676	0.303	2.23102
10	Tpx2	1.51e-39	3.08e-35	0.285776	0.357	0.161	2.21739
10	Smc4	4.42e-83	9.04e-79	0.506616	0.645	0.306	2.10784
10	Dut	2.38e-52	4.87e-48	0.260638	0.533	0.253	2.10672
10	Pcna	9.84e-46	2.01e-41	0.276358	0.463	0.222	2.08558
10	Rps2	9.76e-66	1.99e-61	0.31317	0.645	0.312	2.06731
10	Mki67	7.37e-72	1.51e-67	0.573007	0.592	0.287	2.06272
10	Ezh2	4.83e-64	9.88e-60	0.366841	0.592	0.288	2.05555
10	Cenpf	1.75e-44	3.58e-40	0.582506	0.432	0.214	2.01869
10	Hmgb2	4.9e-83	1e-78	0.511862	0.69	0.346	1.99422
10	Cbx3	2.01e-48	4.11e-44	0.275422	0.528	0.268	1.97015
10	Smc6	5.13e-42	1.05e-37	0.252668	0.501	0.257	1.94942
10	Tuba1b	1.44e-113	2.94e-109	0.513022	0.827	0.427	1.93677
10	Anp32b	1.3e-135	2.65e-131	0.595302	0.868	0.452	1.92035
10	Baz1b	2.85e-38	5.83e-34	0.250926	0.492	0.262	1.87786
10	Ran	4.61e-68	9.43e-64	0.340144	0.734	0.397	1.84887
10	Nasp	4.31e-134	8.81e-130	0.608575	0.883	0.48	1.83958
10	Smc1a	8.66e-54	1.77e-49	0.335246	0.671	0.375	1.78933
10	Hnrnpd	7.49e-54	1.53e-49	0.305814	0.669	0.374	1.78877
10	Nop58	1.82e-47	3.71e-43	0.283639	0.654	0.373	1.75335
10	Nap1l1	7.81e-45	1.6e-40	0.265436	0.638	0.367	1.73842
10	Rps25	2.73e-73	5.58e-69	0.421874	0.739	0.426	1.73474
10	Dek	6.44e-68	1.32e-63	0.397752	0.804	0.471	1.70701
10	Ccnd2	1.4e-71	2.86e-67	0.421744	0.803	0.471	1.70488
10	Thoc7	3.59e-44	7.33e-40	0.289794	0.672	0.404	1.66337
10	Rps28	4.39e-48	8.98e-44	0.327439	0.7	0.423	1.65485
10	Eif3a	6.65e-41	1.36e-36	0.279413	0.667	0.404	1.65099
10	Gm10075	1.63e-69	3.32e-65	0.421357	0.844	0.542	1.5572
10	Hnrnpm	8.8e-50	1.8e-45	0.301634	0.792	0.51	1.55294
10	Ranbp1	9.27e-38	1.89e-33	0.251655	0.751	0.489	1.53579
10	Luc7l3	2.25e-35	4.59e-31	0.268565	0.688	0.449	1.53229
10	Anp32e	8.15e-45	1.66e-40	0.347416	0.741	0.486	1.52469
10	Hmgn1	5.64e-48	1.15e-43	0.276001	0.832	0.556	1.4964
10	Pdap1	5.37e-47	1.1e-42	0.319379	0.808	0.559	1.44544
10	Npm1	3e-40	6.13e-36	0.265956	0.828	0.577	1.43501
10	Eef1a1	5.4e-59	1.1e-54	0.338627	0.892	0.622	1.43408
10	Fkbp3	2.23e-50	4.56e-46	0.29664	0.875	0.617	1.41815
10	Ybx1	1.02e-36	2.08e-32	0.266457	0.837	0.61	1.37213
10	Gm9800	3.93e-73	8.04e-69	0.380146	0.955	0.703	1.35846
10	Pabpc1	1.71e-75	3.5e-71	0.468567	0.907	0.672	1.3497
10	Rpl22	1.22e-55	2.5e-51	0.373513	0.897	0.68	1.31912
10	Anp32a	8.94e-58	1.83e-53	0.332349	0.94	0.724	1.29834
10	Rps24	3.4e-74	6.95e-70	0.385565	0.962	0.742	1.2965
10	Ptma	1.88e-66	3.85e-62	0.360604	0.962	0.743	1.29475
10	Rpl39	6e-38	1.23e-33	0.268235	0.914	0.709	1.28914
10	Ncl	7.8e-79	1.59e-74	0.429654	0.947	0.741	1.278
10	Serbp1	3.81e-83	7.78e-79	0.420532	0.964	0.764	1.26178
10	Arl6ip1	1.26e-13	2.57e-09	0.383147	0.537	0.427	1.25761
10	Rpl41	2.19e-45	4.48e-41	0.326953	0.923	0.759	1.21607
10	Tubb5	8.96e-36	1.83e-31	0.260709	0.955	0.826	1.15617
10	Tuba1a	5.96e-14	1.22e-09	-0.301135	0.935	0.898	1.0412
10	Tmsb4x	3.69e-17	7.54e-13	-0.359532	0.859	0.838	1.02506
10	Hsp90ab1	1.19e-46	2.44e-42	0.257735	0.998	0.982	1.01629
10	mt-Rnr2	2.82e-21	5.77e-17	-0.266535	0.998	0.998	1
10	Nrep	6.51e-08	0.00132935	-0.251009	0.424	0.484	0.876033
10	Rtn1	2.53e-24	5.17e-20	-0.392401	0.407	0.557	0.7307
10	Ckb	3.28e-27	6.71e-23	-0.382865	0.432	0.606	0.712871
10	Itm2b	2.34e-16	4.79e-12	-0.272638	0.334	0.475	0.703158
10	Meg3	1.73e-10	3.53e-06	-0.26703	0.051	0.142	0.359155
10	Tubb2a	2.29e-24	4.68e-20	-0.262967	0.07	0.251	0.278884
10	Fabp7	7.14e-10	1.46e-05	-0.429137	0.027	0.105	0.257143
11	Aldh1l1	0	0	0.463984	0.447	0.003	148.995
11	Lcat	0	0	0.253083	0.222	0.002	110.994
11	Mlc1	0	0	0.506874	0.424	0.004	105.997
11	Agt	0	0	0.700715	0.475	0.005	94.9981
11	Tnc	0	0	0.499597	0.38	0.004	94.9976
11	Emp2	0	0	0.431505	0.347	0.004	86.7478
11	Acsbg1	0	0	0.260573	0.254	0.003	84.6638
11	Cyp26b1	0	0	0.403365	0.333	0.004	83.2479
11	Hopx	0	0	0.505035	0.431	0.006	71.8321
11	Hes5	0	0	0.387119	0.278	0.004	69.4983
11	Id4	0	0	0.365918	0.315	0.005	62.9987
11	Aldoc	0	0	0.818741	0.606	0.01	60.5994
11	Hepacam	0	0	0.428394	0.415	0.007	59.2849
11	Emid1	0	0	0.303288	0.283	0.005	56.5989
11	Pla2g7	0	0	1.47693	0.87	0.016	54.3747
11	Cmtm5	0	0	0.34797	0.326	0.006	54.3324
11	Timp4	0	0	0.392307	0.347	0.007	49.5707
11	Gria1	0	0	0.589071	0.445	0.009	49.4439
11	Ramp1	0	0	0.487706	0.479	0.011	43.5451
11	Aqp4	0	0	1.84005	0.914	0.021	43.5236
11	Gfap	0	0	0.861949	0.394	0.01	39.3996
11	Gpr37l1	0	0	0.590783	0.461	0.012	38.4163
11	S1pr1	0	0	0.27676	0.264	0.007	37.7137
11	Gdf10	0	0	0.478567	0.322	0.009	35.7774
11	Kcnj10	0	0	0.35125	0.276	0.008	34.4996
11	Clu	0	0	0.934006	0.442	0.013	33.9997
11	Sdc4	0	0	0.364852	0.303	0.009	33.6663
11	Mmd2	0	0	0.497862	0.489	0.015	32.5998
11	Gucy1a3	0	0	0.403848	0.391	0.012	32.5831
11	Ttyh1	0	0	1.31669	0.842	0.026	32.3845
11	Mt3	0	0	0.795999	0.602	0.019	31.684
11	Ednrb	0	0	1.61526	0.921	0.03	30.6999
11	Id3	0	0	1.19327	0.766	0.025	30.6399
11	Sfxn5	0	0	0.325285	0.313	0.011	28.4543
11	AW047730	0	0	0.402775	0.384	0.014	27.4284
11	Ppap2b	0	0	1.04216	0.727	0.028	25.9642
11	Ptprz1	0	0	0.758053	0.65	0.026	24.9999
11	Mfge8	0	0	0.441406	0.417	0.017	24.5293
11	Acot1	0	0	0.478064	0.463	0.019	24.3683
11	Plat	0	0	0.342951	0.34	0.014	24.2855
11	Slc4a4	0	0	1.06788	0.701	0.029	24.1723
11	Nid1	0	0	0.580092	0.477	0.02	23.8499
11	Tril	0	0	0.503982	0.468	0.021	22.2856
11	Metrn	0	0	0.318182	0.305	0.014	21.7856
11	Gjc3	0	0	0.254261	0.234	0.011	21.2725
11	Fxyd1	0	0	0.37281	0.245	0.012	20.4165
11	Bcan	0	0	0.369143	0.338	0.018	18.7777
11	Car2	3.52e-279	7.19e-275	0.300744	0.204	0.011	18.5453
11	Gja1	0	0	0.700795	0.444	0.024	18.4999
11	Atp1a2	0	0	1.3271	0.792	0.044	18
11	Slc38a3	1.42e-282	2.91e-278	0.257612	0.213	0.012	17.7499
11	Id1	0	0	0.391905	0.366	0.021	17.4285
11	S100b	0	0	0.551653	0.417	0.024	17.3749
11	Npas3	0	0	0.289107	0.276	0.016	17.2499
11	Tst	0	0	0.322177	0.342	0.02	17.0999
11	Luzp2	0	0	0.464702	0.461	0.029	15.8965
11	Limch1	0	0	0.257931	0.266	0.017	15.647
11	Lxn	0	0	0.472513	0.477	0.032	14.9062
11	S100a10	0	0	0.399485	0.338	0.023	14.6956
11	Ddah1	0	0	0.463709	0.435	0.031	14.0322
11	Ndrg2	0	0	0.773325	0.676	0.049	13.7959
11	Sox2	0	0	0.358696	0.357	0.026	13.7307
11	Mgst1	0	0	0.379992	0.391	0.029	13.4827
11	Atp1b2	0	0	0.66633	0.526	0.04	13.15
11	Myo6	0	0	0.393783	0.41	0.032	12.8125
11	Slc1a3	0	0	1.75027	0.921	0.074	12.4459
11	Sparc	0	0	1.1738	0.838	0.069	12.1449
11	Fabp7	0	0	2.67757	0.928	0.081	11.4568
11	Igfbp2	1.01e-275	2.06e-271	0.349075	0.296	0.026	11.3846
11	Serpine2	0	0	0.799561	0.66	0.06	11
11	Atp1b1	0	0	0.837419	0.634	0.058	10.931
11	Acadl	0	0	0.400873	0.424	0.041	10.3414
11	Phgdh	0	0	0.41355	0.414	0.041	10.0975
11	S100a11	1.48e-196	3.02e-192	0.251134	0.248	0.026	9.53842
11	Tmem47	1.51e-234	3.08e-230	0.353158	0.322	0.037	8.70268
11	Gstm1	3.39e-271	6.92e-267	0.369608	0.37	0.043	8.60463
11	Cacng4	0	0	0.487405	0.463	0.058	7.98274
11	Ntrk2	3.8e-284	7.77e-280	0.423313	0.424	0.054	7.85184
11	Mt2	0	0	0.981563	0.576	0.075	7.67999
11	Sepp1	2.57e-244	5.26e-240	0.273592	0.408	0.055	7.41817
11	Sparcl1	0	0	2.50941	0.984	0.137	7.18248
11	Chpt1	3.75e-150	7.65e-146	0.293206	0.261	0.037	7.05403
11	Add3	1.71e-202	3.5e-198	0.367931	0.347	0.05	6.93999
11	Mt1	0	0	1.53909	0.701	0.103	6.80582
11	Angpt1	4.29e-184	8.77e-180	0.349818	0.333	0.049	6.7959
11	Tspan7	4.52e-203	9.25e-199	0.302217	0.364	0.054	6.74073
11	Lsamp	5.02e-236	1.03e-231	0.39039	0.424	0.064	6.62499
11	Gm3764	0	0	0.544085	0.535	0.081	6.60493
11	Fos	6e-154	1.23e-149	0.482394	0.287	0.044	6.52271
11	Tsc22d4	0	0	0.569653	0.57	0.088	6.47727
11	Fam213a	2e-221	4.09e-217	0.367961	0.417	0.065	6.41537
11	Asrgl1	5.45e-156	1.11e-151	0.282253	0.313	0.051	6.13724
11	Glud1	4.26e-262	8.71e-258	0.45441	0.496	0.081	6.12345
11	Gm26669	3.38e-139	6.91e-135	0.260458	0.296	0.05	5.91999
11	Scd2	0	0	0.758712	0.701	0.122	5.7459
11	Nkain4	9.45e-140	1.93e-135	0.269538	0.308	0.054	5.70369
11	Apoe	0	0	1.96235	0.945	0.166	5.69277
11	Hist1h2bc	2e-109	4.09e-105	0.251959	0.248	0.044	5.63635
11	Ncan	3.15e-120	6.44e-116	0.289438	0.269	0.048	5.60415
11	Pea15a	2.36e-265	4.83e-261	0.53965	0.588	0.115	5.11304
11	Timp3	2.88e-143	5.88e-139	0.357725	0.352	0.069	5.10144
11	Vcan	2.68e-204	5.48e-200	0.501984	0.486	0.097	5.0103
11	Glul	1.39e-188	2.84e-184	0.519175	0.458	0.093	4.92473
11	Zfp36l1	9.19e-229	1.88e-224	0.526841	0.549	0.112	4.90178
11	Vim	0	0	1.14409	0.754	0.165	4.56969
11	Sox9	4.76e-136	9.72e-132	0.352584	0.389	0.086	4.52325
11	Gadd45g	1.31e-93	2.67e-89	0.304769	0.278	0.062	4.48386
11	Slc1a2	2.78e-222	5.67e-218	0.689397	0.574	0.131	4.38168
11	Itm2c	4.97e-127	1.02e-122	0.362001	0.391	0.092	4.25
11	Mrps6	1.98e-96	4.05e-92	0.277022	0.327	0.081	4.03703
11	Psap	9.31e-154	1.9e-149	0.369618	0.507	0.128	3.96093
11	Ptpra	2.38e-102	4.86e-98	0.275542	0.364	0.093	3.91397
11	1810037I17Rik	6.52e-157	1.33e-152	0.447172	0.546	0.149	3.66443
11	Abcd3	8.97e-87	1.83e-82	0.270555	0.354	0.1	3.54
11	Ctsl	1.69e-127	3.46e-123	0.357124	0.502	0.143	3.51049
11	Hmgcs1	3.84e-119	7.85e-115	0.431592	0.456	0.13	3.50769
11	Gria4	2.5e-81	5.11e-77	0.303108	0.336	0.096	3.5
11	Cd81	5.42e-296	1.11e-291	0.88232	0.801	0.229	3.49782
11	Rrbp1	2.07e-122	4.23e-118	0.397429	0.488	0.141	3.46099
11	Dclk1	1.34e-131	2.74e-127	0.457227	0.558	0.175	3.18857
11	Dbi	0	0	2.49224	0.986	0.315	3.13016
11	Cst3	0	0	1.44267	0.879	0.282	3.11702
11	Nrcam	3.07e-71	6.27e-67	0.287089	0.364	0.119	3.05882
11	Ldhb	9.13e-102	1.87e-97	0.369454	0.526	0.183	2.87432
11	Lamp1	1.29e-163	2.64e-159	0.568417	0.701	0.249	2.81526
11	Gpm6b	5.25e-261	1.07e-256	0.955661	0.847	0.306	2.76797
11	Acsl3	2.9e-45	5.93e-41	0.280277	0.305	0.115	2.65217
11	Tmbim6	3.12e-62	6.38e-58	0.262914	0.431	0.17	2.53529
11	Tspan3	6.7e-112	1.37e-107	0.454696	0.636	0.253	2.51383
11	Cnn3	1.41e-96	2.89e-92	0.404482	0.614	0.252	2.43651
11	Ptn	0	0	1.42433	0.963	0.396	2.43182
11	Prdx6	1.5e-48	3.07e-44	0.365601	0.359	0.151	2.37748
11	Cd9	5.01e-149	1.02e-144	0.673765	0.718	0.303	2.36964
11	Scg3	3.28e-92	6.7e-88	0.499102	0.581	0.246	2.36179
11	Syt11	4.73e-78	9.66e-74	0.363736	0.558	0.24	2.325
11	Laptm4a	1.6e-76	3.28e-72	0.370253	0.711	0.37	1.92162
11	Itm2b	5.42e-173	1.11e-168	0.757588	0.879	0.46	1.91087
11	Id2	1.75e-56	3.57e-52	0.400838	0.653	0.363	1.7989
11	Gm26924	1.75e-27	3.57e-23	0.391955	0.393	0.221	1.77828
11	Canx	2.6e-53	5.32e-49	0.331188	0.671	0.39	1.72051
11	Rtn3	6.61e-42	1.35e-37	0.28785	0.586	0.341	1.71847
11	Arl6ip1	3.52e-37	7.19e-33	0.304224	0.674	0.424	1.58962
11	Ndufc2	1.34e-28	2.74e-24	0.268409	0.6	0.401	1.49626
11	Ckb	1.14e-68	2.33e-64	0.50488	0.859	0.595	1.4437
11	Fth1	6.03e-39	1.23e-34	0.29359	0.739	0.521	1.41843
11	Cpe	2.99e-13	6.11e-09	0.374559	0.375	0.269	1.39405
11	mt-Nd2	3.28e-52	6.7e-48	0.424514	0.822	0.618	1.3301
11	mt-Nd5	1.45e-49	2.95e-45	0.44667	0.849	0.657	1.29224
11	mt-Nd4	2.04e-35	4.18e-31	0.334225	0.775	0.614	1.26221
11	Malat1	7.94e-25	1.62e-20	0.54862	0.979	0.983	0.995931
11	Actb	6.2e-29	1.27e-24	-0.272661	0.967	0.982	0.984725
11	Hsp90ab1	1.64e-121	3.36e-117	-0.583401	0.933	0.984	0.948171
11	Tuba1a	4.32e-66	8.82e-62	-0.605417	0.805	0.901	0.893452
11	Rps26	4.39e-59	8.98e-55	-0.476584	0.773	0.903	0.856035
11	Tcf4	8.09e-16	1.65e-11	-0.258127	0.551	0.653	0.843798
11	Rps24	1.01e-23	2.07e-19	-0.274023	0.629	0.751	0.83755
11	Rps14	3.13e-36	6.4e-32	-0.341165	0.702	0.839	0.83671
11	Rpl32	1.46e-34	2.99e-30	-0.343004	0.688	0.829	0.829915
11	Rpl13a	2.39e-44	4.89e-40	-0.413479	0.653	0.799	0.817271
11	Rps9	6.54e-38	1.34e-33	-0.35038	0.641	0.814	0.787469
11	Ncl	8.54e-33	1.75e-28	-0.351103	0.588	0.751	0.782956
11	Hnrnpa2b1	9.77e-52	2e-47	-0.42478	0.643	0.823	0.781288
11	Rpl22	3.56e-30	7.28e-26	-0.339347	0.528	0.69	0.765217
11	Nnat	1.69e-10	3.45e-06	-0.267687	0.389	0.511	0.761252
11	Serbp1	1.45e-53	2.96e-49	-0.443301	0.586	0.774	0.757106
11	Ubb	2.71e-30	5.55e-26	-0.346814	0.532	0.703	0.756757
11	Pabpc1	5.36e-34	1.1e-29	-0.369583	0.507	0.683	0.742313
11	Rps5	2.78e-60	5.68e-56	-0.469155	0.572	0.794	0.720403
11	Rbm25	7.49e-21	1.53e-16	-0.272689	0.431	0.601	0.717138
11	Rtn1	1.3e-24	2.65e-20	-0.384537	0.393	0.558	0.704301
11	Rpl4	3.68e-57	7.52e-53	-0.447615	0.535	0.762	0.7021
11	Fkbp3	1.83e-29	3.73e-25	-0.337293	0.438	0.629	0.696343
11	Rps11	3.94e-30	8.06e-26	-0.311716	0.43	0.625	0.688
11	Pdap1	4.32e-21	8.83e-17	-0.251177	0.391	0.571	0.684763
11	Rps19	3.41e-63	6.96e-59	-0.526017	0.537	0.787	0.682338
11	Rplp0	1.83e-53	3.74e-49	-0.468143	0.518	0.76	0.681579
11	Rps3	5.48e-62	1.12e-57	-0.471283	0.528	0.78	0.676923
11	Chd4	4.87e-19	9.94e-15	-0.251304	0.364	0.538	0.67658
11	Atrx	1.98e-21	4.06e-17	-0.294134	0.368	0.545	0.675229
11	Zic1	2.45e-21	5.01e-17	-0.293891	0.356	0.529	0.672968
11	Ybx1	2.73e-31	5.58e-27	-0.337582	0.417	0.621	0.671497
11	Ttc3	3.68e-27	7.52e-23	-0.335288	0.387	0.578	0.66955
11	Nfix	1.84e-20	3.77e-16	-0.267221	0.35	0.524	0.667939
11	Anp32a	1.98e-57	4.04e-53	-0.447569	0.489	0.736	0.664402
11	H3f3b	4.11e-106	8.4e-102	-0.625402	0.583	0.88	0.6625
11	H2afv	1.04e-21	2.12e-17	-0.287373	0.335	0.506	0.662055
11	Nfib	1.59e-86	3.26e-82	-0.677216	0.521	0.797	0.653701
11	Hnrnpdl	2.5e-25	5.1e-21	-0.2896	0.35	0.538	0.650558
11	Matr3	8.9e-30	1.82e-25	-0.309841	0.382	0.589	0.648557
11	Ddx5	5.13e-70	1.05e-65	-0.483447	0.477	0.747	0.638554
11	Hmgn1	1.37e-29	2.81e-25	-0.307758	0.361	0.569	0.634446
11	Hnrnpk	1.09e-29	2.22e-25	-0.28329	0.371	0.588	0.630952
11	Acin1	4.79e-24	9.8e-20	-0.284574	0.331	0.526	0.629277
11	Celf2	8.35e-23	1.71e-18	-0.302123	0.29	0.473	0.613108
11	Nfia	2e-43	4.08e-39	-0.468966	0.389	0.635	0.612598
11	Anp32e	1.01e-23	2.06e-19	-0.305279	0.303	0.498	0.608434
11	Atpif1	2.37e-57	4.85e-53	-0.424251	0.433	0.716	0.604749
11	Srsf11	5.21e-22	1.07e-17	-0.259356	0.273	0.459	0.594771
11	Npm1	4.52e-39	9.23e-35	-0.378264	0.345	0.59	0.584746
11	Cbx1	4.71e-24	9.62e-20	-0.260851	0.282	0.485	0.581443
11	Hnrnpu	1.07e-53	2.19e-49	-0.444018	0.361	0.645	0.55969
11	Hnrnpm	2.52e-32	5.15e-28	-0.30972	0.282	0.524	0.538168
11	Hsp90aa1	1.97e-30	4.03e-26	-0.306702	0.254	0.475	0.534737
11	Srsf3	2.95e-31	6.02e-27	-0.299104	0.268	0.504	0.531746
11	Ranbp1	7.06e-37	1.44e-32	-0.37749	0.254	0.503	0.50497
11	Ddah2	7.34e-31	1.5e-26	-0.31406	0.231	0.461	0.501084
11	Smc1a	1.11e-22	2.27e-18	-0.261795	0.192	0.388	0.494845
11	Tubb5	2.43e-146	4.96e-142	-0.844445	0.412	0.84	0.490476
11	Hmgb1	7.21e-24	1.47e-19	-0.270127	0.185	0.381	0.485564
11	H1f0	4.16e-28	8.51e-24	-0.300896	0.201	0.422	0.476303
11	Calm2	2.08e-124	4.25e-120	-0.780916	0.377	0.795	0.474214
11	Tuba1b	1.66e-33	3.4e-29	-0.371824	0.204	0.444	0.459459
11	Anp32b	1.3e-37	2.66e-33	-0.408437	0.215	0.47	0.457447
11	Gm9800	2.98e-94	6.09e-90	-0.636388	0.326	0.72	0.452778
11	Nasp	7.61e-41	1.55e-36	-0.41965	0.225	0.498	0.451807
11	Ptma	1.4e-114	2.86e-110	-0.714694	0.34	0.76	0.447368
11	Gm10075	1.4e-56	2.85e-52	-0.480635	0.248	0.558	0.444444
11	Eif4a1	3.4e-35	6.94e-31	-0.316329	0.192	0.445	0.431461
11	Mki67	4.07e-20	8.33e-16	-0.325802	0.129	0.3	0.43
11	Bex2	1.58e-33	3.22e-29	-0.296916	0.187	0.435	0.429885
11	Snrpf	8.09e-33	1.65e-28	-0.290894	0.178	0.421	0.422803
11	Cenpf	2.04e-14	4.17e-10	-0.283302	0.093	0.223	0.41704
11	Hnrnpab	5.93e-36	1.21e-31	-0.325222	0.176	0.432	0.407407
11	Nop58	2.3e-29	4.71e-25	-0.280792	0.155	0.387	0.400517
11	2700094K13Rik	5.33e-31	1.09e-26	-0.290934	0.155	0.388	0.399484
11	Dek	3.89e-47	7.95e-43	-0.455952	0.194	0.487	0.398357
11	Stmn2	5.75e-62	1.17e-57	-0.791442	0.217	0.546	0.397436
11	Ccnd2	6.53e-49	1.33e-44	-0.485554	0.19	0.488	0.389344
11	Hmgb2	4.95e-30	1.01e-25	-0.380638	0.136	0.361	0.376731
11	Smc4	1.82e-26	3.71e-22	-0.33506	0.118	0.321	0.367601
11	Tmsb10	1.36e-188	2.78e-184	-1.06338	0.315	0.868	0.362903
11	Neurod1	5.79e-69	1.18e-64	-1.0016	0.181	0.532	0.340226
11	Hmgb3	8.16e-33	1.67e-28	-0.279203	0.123	0.365	0.336986
11	Stmn3	2.09e-31	4.26e-27	-0.269001	0.118	0.354	0.333333
11	Chd7	1.05e-28	2.14e-24	-0.263353	0.111	0.333	0.333333
11	Cd24a	9.58e-32	1.96e-27	-0.271461	0.111	0.344	0.322674
11	Map1b	2.83e-52	5.79e-48	-0.498226	0.144	0.457	0.315098
11	Ftl1	4.34e-43	8.88e-39	-0.430822	0.132	0.42	0.314286
11	Rnd3	1.33e-30	2.72e-26	-0.283725	0.097	0.321	0.302181
11	Top2a	5.87e-30	1.2e-25	-0.464701	0.09	0.305	0.295082
11	Hn1	5.48e-32	1.12e-27	-0.262972	0.093	0.324	0.287037
11	Gap43	7.8e-49	1.59e-44	-0.545093	0.12	0.42	0.285714
11	Mex3a	3.17e-31	6.48e-27	-0.266607	0.085	0.309	0.275081
11	H2afz	1.88e-39	3.85e-35	-0.339963	0.097	0.361	0.268698
11	Basp1	5e-61	1.02e-56	-0.484944	0.116	0.469	0.247335
11	Gm11223	1.13e-39	2.3e-35	-0.350891	0.086	0.35	0.245714
11	Nhlh2	7.61e-32	1.55e-27	-0.295589	0.072	0.297	0.242424
11	Ank3	5.49e-29	1.12e-24	-0.250152	0.067	0.277	0.241877
11	Smc2	1.15e-35	2.35e-31	-0.393247	0.077	0.319	0.241379
11	Tubb3	3.49e-55	7.14e-51	-0.508791	0.092	0.417	0.220623
11	Stmn4	3.65e-23	7.46e-19	-0.254331	0.046	0.216	0.212963
11	Slc29a1	1.1e-34	2.24e-30	-0.283381	0.062	0.299	0.207358
11	Chgb	2.65e-21	5.42e-17	-0.251852	0.04	0.2	0.2
11	Elavl3	8.8e-55	1.8e-50	-0.432472	0.081	0.407	0.199017
11	Stmn1	1.71e-48	3.49e-44	-0.359413	0.074	0.376	0.196808
11	2810417H13Rik	3.1e-33	6.34e-29	-0.357877	0.055	0.281	0.195729
11	Crmp1	8.39e-45	1.71e-40	-0.3358	0.065	0.349	0.186246
11	Cog7	1.03e-36	2.11e-32	-0.28897	0.056	0.302	0.18543
11	Gm2694	8e-32	1.63e-27	-0.268374	0.049	0.269	0.182156
11	Lhx1	6.01e-38	1.23e-33	-0.31916	0.055	0.305	0.180328
11	Sfrp1	1.08e-79	2.2e-75	-0.667361	0.085	0.495	0.171717
11	Igfbpl1	3.1e-84	6.33e-80	-0.598696	0.086	0.514	0.167315
11	1500016L03Rik	1.91e-36	3.91e-32	-0.277525	0.048	0.29	0.165517
11	Barhl1	1.2e-49	2.45e-45	-0.356599	0.033	0.331	0.0996979
12	Gabra6	0	0	0.403463	0.308	0.002	153.992
12	Vsnl1	0	0	0.379731	0.312	0.008	38.9995
12	Gabra1	0	0	0.311818	0.254	0.007	36.2852
12	Chn2	0	0	0.552805	0.439	0.015	29.2665
12	Eno2	0	0	0.267204	0.241	0.009	26.7775
12	Syt4	0	0	0.677671	0.48	0.018	26.6665
12	Calb2	0	0	0.624114	0.376	0.017	22.1175
12	Gas7	0	0	0.286416	0.231	0.011	20.9998
12	Rph3a	0	0	0.405786	0.347	0.017	20.4116
12	Scn2a1	0	0	0.337908	0.258	0.013	19.846
12	Elmod1	7.37e-210	1.51e-205	0.252257	0.179	0.011	16.2726
12	Etv1	2.5e-242	5.1e-238	0.269404	0.229	0.016	14.3124
12	Sncb	2.69e-261	5.5e-257	0.273919	0.268	0.021	12.7618
12	Chchd10	3.52e-275	7.2e-271	0.29851	0.291	0.023	12.6521
12	Camk4	0	0	0.679998	0.462	0.044	10.5
12	Kcnd2	3.71e-197	7.58e-193	0.290246	0.249	0.024	10.375
12	Cacnb4	8.3e-186	1.7e-181	0.291075	0.239	0.024	9.95829
12	Lin7a	2.34e-300	4.79e-296	0.52325	0.401	0.043	9.32556
12	Eomes	9.19e-118	1.88e-113	0.29694	0.164	0.018	9.11106
12	Atp1b1	0	0	0.709486	0.53	0.062	8.54837
12	Nrxn3	2.39e-300	4.89e-296	0.56653	0.439	0.052	8.44229
12	Snhg11	8.09e-118	1.65e-113	0.431552	0.177	0.021	8.42853
12	Syt1	0	0	0.839467	0.592	0.071	8.33802
12	Napb	1.32e-198	2.69e-194	0.297959	0.314	0.038	8.26314
12	Cbln1	2.27e-165	4.63e-161	0.27282	0.281	0.037	7.59457
12	Meg3	0	0	1.70988	0.875	0.121	7.2314
12	Pak1	2.4e-232	4.91e-228	0.455845	0.416	0.059	7.05084
12	Tceal5	8.15e-128	1.67e-123	0.250049	0.252	0.037	6.81079
12	Nap1l5	1.54e-182	3.15e-178	0.408388	0.347	0.051	6.80391
12	Syn2	1.79e-135	3.65e-131	0.27269	0.283	0.045	6.28887
12	Kcnc1	3.95e-122	8.07e-118	0.300811	0.287	0.05	5.73999
12	Atp1a3	6.01e-148	1.23e-143	0.308014	0.347	0.061	5.68852
12	Clip1	2.1e-91	4.29e-87	0.274926	0.26	0.053	4.90565
12	Tspan7	3.97e-96	8.12e-92	0.25215	0.277	0.057	4.85964
12	Spock2	5.11e-102	1.04e-97	0.276635	0.314	0.068	4.61764
12	Nrxn2	4.21e-160	8.61e-156	0.47118	0.478	0.107	4.46729
12	Btbd3	8.7e-111	1.78e-106	0.381537	0.376	0.09	4.17777
12	Chgb	7.39e-300	1.51e-295	1.14227	0.759	0.182	4.17033
12	Olfm1	9.68e-132	1.98e-127	0.426314	0.445	0.109	4.08257
12	Syp	1.1e-72	2.24e-68	0.260156	0.287	0.075	3.82666
12	Snap25	2.91e-236	5.95e-232	1.11221	0.669	0.175	3.82285
12	Fbxw7	2.13e-60	4.34e-56	0.257721	0.243	0.064	3.79687
12	Plcb4	2.39e-79	4.89e-75	0.346808	0.347	0.098	3.54081
12	Cadm3	1.25e-107	2.56e-103	0.394979	0.453	0.129	3.51163
12	Ntm	4.65e-80	9.51e-76	0.327316	0.382	0.114	3.35087
12	Mbnl2	4.29e-58	8.77e-54	0.25797	0.297	0.091	3.26373
12	Stxbp1	1.54e-65	3.15e-61	0.291475	0.353	0.114	3.09649
12	Atp6v1a	3.2e-71	6.55e-67	0.350543	0.426	0.152	2.80263
12	Gnao1	2.4e-76	4.91e-72	0.380199	0.47	0.172	2.73256
12	Celf4	4.72e-104	9.65e-100	0.525629	0.59	0.217	2.71889
12	Mapt	5.79e-63	1.18e-58	0.343762	0.422	0.157	2.6879
12	Aplp2	2.38e-73	4.87e-69	0.393239	0.466	0.175	2.66286
12	Nptn	8.8e-46	1.8e-41	0.25329	0.343	0.132	2.59848
12	Rock2	1.12e-35	2.28e-31	0.262969	0.283	0.112	2.52678
12	Aldoa	7.74e-64	1.58e-59	0.369369	0.461	0.184	2.50543
12	Ank2	1.31e-44	2.68e-40	0.270604	0.362	0.145	2.49655
12	Ankrd12	1.21e-44	2.47e-40	0.289908	0.389	0.162	2.40123
12	Nrxn1	4.24e-80	8.66e-76	0.506377	0.559	0.233	2.39914
12	Rbfox3	2.69e-76	5.51e-72	0.456534	0.555	0.237	2.34177
12	Tagln3	3.76e-44	7.69e-40	0.270048	0.403	0.174	2.31609
12	Ppp3ca	3.73e-92	7.63e-88	0.636941	0.605	0.267	2.26592
12	Atp2b1	1.32e-80	2.71e-76	0.566842	0.62	0.294	2.10884
12	Gm2694	1.79e-57	3.66e-53	0.425668	0.532	0.257	2.07004
12	2021-09-03	1.31e-52	2.68e-48	0.341596	0.586	0.287	2.04181
12	Kif5c	1.07e-41	2.19e-37	0.28404	0.476	0.234	2.03419
12	Gpm6a	1.83e-43	3.74e-39	0.285673	0.545	0.277	1.96751
12	Gria2	3.4e-42	6.94e-38	0.340956	0.514	0.269	1.91078
12	Atp6v1e1	7.77e-30	1.59e-25	0.269917	0.403	0.212	1.90094
12	Gm26924	2.11e-29	4.32e-25	0.295743	0.418	0.221	1.8914
12	Purb	1.57e-39	3.21e-35	0.382955	0.524	0.294	1.78231
12	Serinc1	2.04e-38	4.18e-34	0.308235	0.553	0.311	1.77813
12	Nrep	7.49e-109	1.53e-104	0.745191	0.84	0.474	1.77215
12	Cplx2	4.32e-35	8.83e-31	0.380433	0.478	0.272	1.75735
12	Stmn2	3.16e-102	6.47e-98	0.650513	0.911	0.528	1.72538
12	App	9.66e-47	1.97e-42	0.436817	0.64	0.391	1.63683
12	Stmn3	5.49e-26	1.12e-21	0.265457	0.536	0.343	1.56268
12	Cox8a	3.29e-59	6.72e-55	0.461063	0.753	0.511	1.47358
12	Map1b	1.52e-27	3.11e-23	0.320094	0.64	0.444	1.44144
12	Rtn1	9.38e-37	1.92e-32	0.323392	0.782	0.548	1.42701
12	Zic1	5.4e-37	1.1e-32	0.340053	0.73	0.519	1.40655
12	Tcf25	2.7e-24	5.52e-20	0.294408	0.592	0.425	1.39294
12	Ttc3	1.67e-38	3.42e-34	0.376935	0.757	0.568	1.33275
12	Calm1	3.9e-97	7.97e-93	0.597497	0.933	0.71	1.31408
12	mt-Nd2	2.48e-30	5.06e-26	0.360972	0.757	0.62	1.22097
12	Calm2	1.02e-31	2.08e-27	0.341189	0.892	0.781	1.14213
12	mt-Nd5	1.53e-14	3.12e-10	0.353259	0.73	0.661	1.10439
12	mt-Nd1	5.54e-17	1.13e-12	0.33418	0.923	0.898	1.02784
12	Malat1	2.37e-131	4.84e-127	0.900676	0.996	0.982	1.01426
12	mt-Rnr2	3.2e-36	6.53e-32	0.359538	0.996	0.998	0.997996
12	Actb	5.12e-94	1.05e-89	-0.539396	0.904	0.983	0.919634
12	Tuba1a	9.86e-19	2.01e-14	-0.29765	0.798	0.901	0.885682
12	H3f3b	2.26e-23	4.63e-19	-0.257401	0.726	0.876	0.828767
12	Hnrnpa2b1	2.42e-32	4.94e-28	-0.333035	0.649	0.823	0.788578
12	Marcks	1.3e-31	2.66e-27	-0.354592	0.609	0.803	0.758406
12	Nfib	2.21e-35	4.53e-31	-0.421055	0.593	0.794	0.746851
12	Hnrnpu	3.09e-20	6.31e-16	-0.261328	0.459	0.642	0.714953
12	Tmsb10	4.62e-63	9.45e-59	-0.538474	0.593	0.86	0.689535
12	Cst3	1.93e-07	0.00393377	-0.373885	0.202	0.3	0.673333
12	Fkbp3	6.38e-26	1.3e-21	-0.319181	0.42	0.629	0.667726
12	Rps21	3.42e-35	6.98e-31	-0.361064	0.439	0.671	0.654247
12	Rps26	6.73e-124	1.38e-119	-0.793111	0.572	0.908	0.629956
12	Tmsb4x	2.67e-84	5.46e-80	-0.745527	0.516	0.847	0.609209
12	Pabpc1	1.62e-38	3.31e-34	-0.386482	0.416	0.685	0.607299
12	Nfia	1.16e-34	2.36e-30	-0.417005	0.385	0.634	0.607255
12	Rps24	1.29e-61	2.64e-57	-0.50334	0.457	0.755	0.605298
12	Rpl23	5.9e-22	1.2e-17	-0.257312	0.314	0.52	0.603846
12	Hnrnpdl	1.44e-22	2.94e-18	-0.260566	0.324	0.538	0.60223
12	Rpl39	6.77e-50	1.38e-45	-0.445121	0.434	0.721	0.601942
12	Rpl37a	1.45e-25	2.96e-21	-0.266825	0.349	0.585	0.596581
12	Rpl26	2.35e-47	4.8e-43	-0.400847	0.41	0.704	0.582386
12	Rpl32	2.97e-90	6.06e-86	-0.625123	0.484	0.833	0.581032
12	Gas5	2.92e-26	5.97e-22	-0.287758	0.318	0.548	0.580292
12	Shfm1	3.05e-23	6.22e-19	-0.250365	0.293	0.508	0.576772
12	Eef1a1	4.52e-39	9.24e-35	-0.368201	0.366	0.636	0.575472
12	Rpl4	2.69e-68	5.49e-64	-0.515328	0.437	0.764	0.571989
12	Cnbp	2.55e-25	5.2e-21	-0.277146	0.295	0.519	0.568401
12	Ybx1	3.71e-35	7.58e-31	-0.342323	0.351	0.622	0.564309
12	Rpl8	4.07e-43	8.31e-39	-0.39853	0.36	0.643	0.559875
12	Rplp1	6.57e-63	1.34e-58	-0.510256	0.418	0.748	0.558823
12	Eef1b2	2.17e-29	4.43e-25	-0.311898	0.312	0.559	0.558139
12	Rpl41	1.6e-75	3.28e-71	-0.591255	0.428	0.771	0.555123
12	Srsf3	4.45e-24	9.09e-20	-0.257174	0.277	0.503	0.550696
12	Nasp	1.4e-27	2.87e-23	-0.362766	0.272	0.496	0.548387
12	Rps14	9.61e-92	1.96e-87	-0.623506	0.459	0.845	0.543195
12	Rplp2	3.06e-43	6.25e-39	-0.389034	0.345	0.636	0.542453
12	Basp1	1.84e-22	3.77e-18	-0.292781	0.252	0.465	0.541935
12	Ptma	1.52e-74	3.1e-70	-0.582862	0.408	0.757	0.53897
12	Tubb5	2.83e-99	5.78e-95	-0.689273	0.451	0.838	0.538186
12	Rps3	5.42e-79	1.11e-74	-0.573831	0.418	0.783	0.533844
12	Rpl13a	5.95e-95	1.22e-90	-0.661701	0.428	0.804	0.532338
12	Rps25	2.05e-22	4.18e-18	-0.284205	0.233	0.439	0.530752
12	Tuba1b	1.61e-24	3.29e-20	-0.335658	0.233	0.443	0.525959
12	Rpl37	1.45e-52	2.96e-48	-0.437654	0.362	0.689	0.525399
12	Dek	1.39e-27	2.84e-23	-0.345035	0.252	0.485	0.519588
12	Hnrnpab	2.98e-24	6.09e-20	-0.284251	0.222	0.431	0.515081
12	Rps10	1.83e-32	3.74e-28	-0.324607	0.268	0.524	0.51145
12	Rps3a1	3.71e-48	7.57e-44	-0.415739	0.322	0.632	0.509494
12	Marcksl1	1.03e-36	2.11e-32	-0.333523	0.312	0.616	0.506493
12	Rplp0	4.87e-84	9.95e-80	-0.631836	0.385	0.763	0.504587
12	Gm10075	1.08e-38	2.21e-34	-0.399193	0.281	0.557	0.504488
12	Npm1	7.09e-43	1.45e-38	-0.408727	0.297	0.591	0.502538
12	Dbi	1.37e-17	2.81e-13	-0.48131	0.166	0.337	0.492581
12	Rps15a	1.83e-71	3.74e-67	-0.523763	0.36	0.734	0.490463
12	Rpl34	2.14e-44	4.38e-40	-0.371414	0.299	0.61	0.490164
12	Gm9800	4.55e-70	9.3e-66	-0.554697	0.349	0.719	0.485396
12	Rps15	2.62e-45	5.35e-41	-0.385745	0.285	0.599	0.475793
12	Rps9	6.86e-110	1.4e-105	-0.693458	0.387	0.82	0.471951
12	Rpl14	2.36e-40	4.83e-36	-0.36063	0.26	0.559	0.465116
12	Hmgb1	4.42e-23	9.03e-19	-0.27344	0.175	0.381	0.459317
12	Hmgn1	2.09e-45	4.28e-41	-0.388162	0.262	0.571	0.458844
12	Ppib	2.07e-33	4.24e-29	-0.318581	0.22	0.481	0.45738
12	2700094K13Rik	9.08e-25	1.85e-20	-0.281748	0.177	0.387	0.457364
12	Rpl35a	1.19e-33	2.43e-29	-0.327006	0.218	0.485	0.449484
12	Gnb2l1	6.35e-32	1.3e-27	-0.301938	0.21	0.472	0.444915
12	H1f0	1.29e-26	2.64e-22	-0.293271	0.187	0.422	0.443128
12	Nop58	8.35e-23	1.71e-18	-0.250908	0.171	0.386	0.443005
12	Prdx1	3.68e-24	7.52e-20	-0.251893	0.173	0.392	0.441326
12	Rps5	2.91e-107	5.94e-103	-0.685413	0.349	0.799	0.436796
12	Anp32b	2.44e-34	4.98e-30	-0.389572	0.204	0.469	0.434968
12	Eif4a1	2.42e-33	4.94e-29	-0.326586	0.191	0.445	0.429213
12	Gm13826	7.66e-34	1.56e-29	-0.322039	0.198	0.463	0.427646
12	Rpl18a	1.99e-23	4.07e-19	-0.254198	0.15	0.358	0.418994
12	Rps28	8.44e-32	1.72e-27	-0.325445	0.183	0.437	0.418764
12	Rps19	2.32e-122	4.74e-118	-0.83871	0.331	0.791	0.418458
12	Rpl14-ps1	4.58e-29	9.37e-25	-0.277731	0.177	0.423	0.41844
12	Snrpe	4.77e-30	9.74e-26	-0.284602	0.175	0.421	0.415677
12	Rpl13	4.14e-44	8.45e-40	-0.389477	0.214	0.518	0.413127
12	Ptn	1e-32	2.05e-28	-0.595678	0.168	0.417	0.402878
12	Snrpg	1.21e-28	2.46e-24	-0.266723	0.16	0.401	0.399002
12	Rpl22	1.08e-81	2.21e-77	-0.585305	0.277	0.696	0.397988
12	Rps11	1.04e-66	2.12e-62	-0.496483	0.249	0.629	0.395866
12	Gm8292	3.23e-35	6.61e-31	-0.31213	0.168	0.438	0.383562
12	Ran	1.28e-30	2.61e-26	-0.297928	0.158	0.413	0.382566
12	Hmgb3	9.12e-28	1.86e-23	-0.268273	0.137	0.364	0.376374
12	Rps20	1.98e-60	4.05e-56	-0.488434	0.21	0.573	0.366492
12	Id2	2.23e-29	4.57e-25	-0.331635	0.135	0.376	0.359042
12	Anp32e	1.06e-46	2.17e-42	-0.430539	0.179	0.5	0.358
12	Snrpf	8.22e-35	1.68e-30	-0.309012	0.15	0.421	0.356294
12	Ranbp1	1.1e-48	2.25e-44	-0.442411	0.179	0.504	0.355159
12	Ddah2	2.01e-43	4.12e-39	-0.38658	0.16	0.462	0.34632
12	Cenpf	1.15e-15	2.35e-11	-0.284105	0.077	0.223	0.345291
12	Barhl1	6.68e-26	1.36e-21	-0.265791	0.112	0.328	0.341463
12	Gm17750	3.58e-26	7.31e-22	-0.254319	0.108	0.327	0.330275
12	Rps27l	1.3e-32	2.66e-28	-0.285836	0.116	0.367	0.316076
12	Ftl1	2.88e-38	5.88e-34	-0.418291	0.131	0.419	0.312649
12	Ezh2	4.49e-26	9.17e-22	-0.261537	0.089	0.302	0.294702
12	Cd24a	5.09e-31	1.04e-26	-0.265613	0.098	0.344	0.284884
12	H2afv	3.87e-57	7.92e-53	-0.46841	0.145	0.511	0.283757
12	Ccnd2	1.51e-55	3.08e-51	-0.522706	0.133	0.488	0.272541
12	Ccnd1	7.7e-24	1.57e-19	-0.274336	0.073	0.269	0.271375
12	H2afz	3.11e-36	6.35e-32	-0.333393	0.092	0.36	0.255555
12	Mki67	1.7e-29	3.48e-25	-0.398959	0.073	0.301	0.242525
12	Rnd3	1.26e-32	2.58e-28	-0.305782	0.077	0.321	0.239875
12	Cdk4	2.62e-56	5.35e-52	-0.416827	0.11	0.459	0.239651
12	Igfbpl1	6.6e-68	1.35e-63	-0.558868	0.116	0.512	0.226562
12	Cog7	2.12e-31	4.32e-27	-0.27901	0.066	0.301	0.219269
12	Smc4	3.08e-35	6.3e-31	-0.387464	0.067	0.321	0.208723
12	Hmgb2	7.63e-43	1.56e-38	-0.475283	0.073	0.362	0.201657
12	Sfrp1	4.08e-68	8.33e-64	-0.632939	0.096	0.493	0.194726
12	Smc2	1.19e-35	2.43e-31	-0.395214	0.062	0.319	0.194357
12	Cd9	2.46e-36	5.02e-32	-0.32576	0.06	0.32	0.1875
12	Slc29a1	1.03e-32	2.11e-28	-0.278477	0.056	0.299	0.187291
12	Top2a	4.97e-35	1.02e-30	-0.519089	0.056	0.305	0.183606
12	Cd63	2.38e-79	4.87e-75	-0.555018	0.092	0.53	0.173585
12	Mdk	1.42e-36	2.89e-32	-0.34571	0.044	0.301	0.146179
12	E130114P18Rik	3.95e-53	8.07e-49	-0.441832	0.048	0.384	0.125
12	2810417H13Rik	6.88e-37	1.41e-32	-0.390477	0.029	0.281	0.103203
13	Ascl1	0	0	0.44884	0.291	0.008	36.3745
13	Kirrel2	0	0	0.25937	0.213	0.006	35.4994
13	Tfap2b	0	0	0.549053	0.419	0.026	16.1153
13	Pax3	0	0	0.419008	0.398	0.03	13.2666
13	Angpt1	0	0	0.787627	0.561	0.045	12.4666
13	Pam	4.34e-118	8.87e-114	0.255801	0.278	0.047	5.91488
13	Fos	5.25e-89	1.07e-84	0.279117	0.242	0.046	5.26086
13	Gadd45g	5.81e-114	1.19e-109	0.35476	0.313	0.062	5.04838
13	Fabp7	1.47e-122	3.01e-118	0.452364	0.415	0.096	4.32291
13	Egr1	1.58e-143	3.23e-139	0.66106	0.502	0.129	3.89147
13	Sparcl1	5.29e-108	1.08e-103	0.314863	0.51	0.15	3.4
13	Vim	6.45e-103	1.32e-98	0.496067	0.524	0.172	3.04651
13	Fxyd6	1.87e-82	3.82e-78	0.573664	0.608	0.287	2.11847
13	Mdk	2.5e-39	5.11e-35	0.27296	0.555	0.289	1.92041
13	Ccnd2	6.29e-28	1.28e-23	0.383045	0.665	0.475	1.4
13	Malat1	3.55e-27	7.25e-23	-0.397964	0.961	0.983	0.977619
13	Tmsb10	4.83e-32	9.87e-28	-0.389018	0.75	0.856	0.876168
13	Ptn	8.58e-07	0.017541	-0.352579	0.343	0.412	0.832524
13	Rtn1	7.15e-12	1.46e-07	-0.299668	0.461	0.555	0.83063
13	Celf2	1.74e-14	3.55e-10	-0.253686	0.325	0.472	0.688559
13	Tubb3	4.98e-17	1.02e-12	-0.31965	0.25	0.412	0.606796
13	Sfrp1	4.42e-18	9.04e-14	-0.279406	0.295	0.488	0.604508
13	Ftl1	7.11e-15	1.45e-10	-0.259078	0.244	0.416	0.586538
13	Neurod1	8.86e-40	1.81e-35	-0.851676	0.293	0.529	0.553875
13	Basp1	6.02e-27	1.23e-22	-0.353684	0.24	0.465	0.516129
13	Map1b	2.56e-29	5.22e-25	-0.396009	0.22	0.454	0.484581
13	Stmn2	1.63e-50	3.32e-46	-0.786244	0.244	0.544	0.448529
13	Gap43	1.3e-34	2.66e-30	-0.502634	0.165	0.418	0.394737
14	Sox10	0	0	0.337996	0.32	0.002	159.992
14	Pllp	0	0	0.449923	0.45	0.004	112.497
14	Gpr17	0	0	0.461554	0.347	0.004	86.7478
14	Enpp6	0	0	0.457703	0.23	0.003	76.6641
14	Scrg1	0	0	0.63799	0.595	0.008	74.3741
14	3110035E14Rik	0	0	0.884277	0.641	0.01	64.0994
14	Ppp1r16b	0	0	0.316565	0.242	0.006	40.3327
14	2810468N07Rik	0	0	0.254506	0.242	0.006	40.3327
14	Qpct	0	0	0.289736	0.281	0.007	40.1423
14	Tmem100	0	0	0.278987	0.275	0.007	39.2852
14	Ptpre	0	0	0.290184	0.273	0.007	38.9994
14	Olig1	0	0	0.773285	0.62	0.016	38.7498
14	Rgcc	0	0	0.261355	0.23	0.006	38.3327
14	Ugt8a	0	0	0.327027	0.261	0.008	32.6246
14	Cspg5	0	0	0.486539	0.386	0.012	32.1664
14	S100a1	0	0	0.572297	0.431	0.014	30.7855
14	Gjc3	0	0	0.400766	0.304	0.01	30.3997
14	Bcan	0	0	0.521879	0.474	0.016	29.6248
14	Itpr2	0	0	0.399367	0.32	0.012	26.6664
14	Mag	8.66e-210	1.77e-205	0.30459	0.133	0.005	26.5995
14	Ncam2	0	0	0.283798	0.279	0.011	25.3634
14	Olig2	0	0	0.411357	0.392	0.016	24.4998
14	S100a13	0	0	0.67158	0.485	0.02	24.2499
14	Gpr37l1	0	0	0.336813	0.363	0.016	22.6874
14	Ptprz1	0	0	0.68821	0.577	0.03	19.2333
14	Ppfibp1	0	0	0.358727	0.335	0.018	18.611
14	Cnp	0	0	0.950206	0.446	0.024	18.5833
14	S100a6	0	0	0.327072	0.283	0.017	16.647
14	Enpp2	0	0	0.364172	0.386	0.026	14.8461
14	Gatm	0	0	0.335163	0.335	0.024	13.9583
14	Dnm3	5.19e-277	1.06e-272	0.322032	0.292	0.022	13.2727
14	Serpine2	0	0	1.15475	0.752	0.06	12.5333
14	S100b	5.33e-280	1.09e-275	0.386802	0.324	0.028	11.5714
14	Cntn1	0	0	0.531369	0.497	0.048	10.3541
14	Sox2	3.41e-221	6.96e-217	0.275357	0.294	0.029	10.1379
14	Cacng4	0	0	0.568987	0.501	0.058	8.63792
14	Ddah1	3.72e-182	7.61e-178	0.269457	0.3	0.036	8.33331
14	Nap1l5	8.03e-238	1.64e-233	0.376502	0.4	0.05	7.99998
14	Fabp7	0	0	0.834149	0.71	0.089	7.97752
14	S100a16	1.77e-268	3.63e-264	0.494049	0.437	0.055	7.94544
14	Cldn11	5.79e-97	1.18e-92	0.427205	0.177	0.023	7.69562
14	Chn2	1.33e-91	2.72e-87	0.261279	0.166	0.022	7.54542
14	Nfasc	8.47e-96	1.73e-91	0.263856	0.172	0.023	7.47823
14	Asrgl1	9.11e-206	1.86e-201	0.338922	0.376	0.051	7.37253
14	Lsamp	4.27e-245	8.73e-241	0.452017	0.458	0.064	7.15624
14	Epn2	1.34e-150	2.74e-146	0.281809	0.322	0.05	6.43999
14	Sirt2	3.46e-233	7.06e-229	0.983632	0.47	0.075	6.26666
14	Gltp	4.7e-116	9.61e-112	0.262921	0.271	0.045	6.02221
14	Kcnip3	1.17e-103	2.4e-99	0.254145	0.255	0.044	5.79544
14	Pdgfra	3.73e-154	7.62e-150	0.388161	0.368	0.064	5.74999
14	Epb4.1l2	1.11e-105	2.26e-101	0.365005	0.265	0.047	5.63829
14	Fyn	3.26e-187	6.67e-183	0.701996	0.437	0.078	5.60256
14	Bcas1	1.1e-223	2.26e-219	1.11857	0.528	0.101	5.22772
14	Ncald	1.78e-135	3.63e-131	0.354826	0.4	0.082	4.87804
14	Phyhipl	4.97e-83	1.01e-78	0.286623	0.277	0.061	4.54098
14	Plp1	4.44e-94	9.08e-90	1.40384	0.29	0.064	4.53124
14	Mbp	1.54e-87	3.14e-83	1.27328	0.279	0.063	4.42856
14	Mpzl1	2.82e-77	5.75e-73	0.275777	0.265	0.06	4.41666
14	Pcsk1n	1.23e-105	2.51e-101	0.315055	0.378	0.088	4.29545
14	Tsc22d4	2.67e-112	5.45e-108	0.364593	0.396	0.094	4.21276
14	Vcan	3.93e-88	8.04e-84	0.355016	0.378	0.101	3.74257
14	Lcorl	9.56e-68	1.95e-63	0.273097	0.298	0.08	3.725
14	Tubb4a	2.85e-57	5.82e-53	0.272829	0.253	0.068	3.72058
14	Tpm1	7.7e-124	1.57e-119	0.481539	0.522	0.148	3.52702
14	Deb1	1.66e-77	3.38e-73	0.329362	0.392	0.119	3.29411
14	Vimp	1.4e-64	2.87e-60	0.272923	0.39	0.129	3.02325
14	Pfn2	1.09e-77	2.22e-73	0.371643	0.429	0.142	3.02112
14	Tspan3	9.9e-83	2.02e-78	0.403933	0.618	0.255	2.42353
14	Dbi	1.28e-98	2.62e-94	0.368098	0.719	0.324	2.21914
14	Cd81	1.23e-46	2.51e-42	0.328718	0.503	0.238	2.11344
14	Dynll2	1.37e-23	2.8e-19	0.25329	0.29	0.139	2.08633
14	Cd9	4.53e-78	9.26e-74	0.657851	0.622	0.307	2.02606
14	Lamp1	2.76e-35	5.64e-31	0.252886	0.497	0.255	1.94902
14	Canx	3.73e-48	7.63e-44	0.357469	0.682	0.391	1.74425
14	Ptn	3.25e-53	6.64e-49	0.429428	0.688	0.404	1.70297
14	2021-09-07	2.69e-75	5.49e-71	0.619455	0.754	0.446	1.69058
14	Calr	1.86e-31	3.81e-27	0.306698	0.536	0.318	1.68553
14	Dynll1	4.54e-33	9.29e-29	0.33252	0.608	0.384	1.58333
14	Hspa5	7.97e-19	1.63e-14	0.253721	0.534	0.36	1.48333
14	Hsp90b1	5.52e-27	1.13e-22	0.31277	0.704	0.494	1.4251
14	Arl6ip1	3.07e-19	6.28e-15	0.357314	0.598	0.426	1.40376
14	Malat1	1.16e-14	2.36e-10	0.326206	0.986	0.982	1.00407
14	Hsp90ab1	3.03e-46	6.18e-42	-0.365132	0.957	0.983	0.97355
14	Rps5	3.1e-19	6.34e-15	-0.275743	0.692	0.79	0.875949
14	Tmsb4x	4.72e-36	9.65e-32	-0.455918	0.682	0.843	0.809015
14	Nnat	4.37e-09	8.93e-05	-0.339797	0.411	0.51	0.805882
14	Pabpc1	4.85e-22	9.9e-18	-0.3169	0.542	0.682	0.794721
14	Fkbp3	3.33e-16	6.8e-12	-0.255165	0.493	0.627	0.786284
14	H3f3b	5.41e-66	1.1e-61	-0.518993	0.688	0.877	0.784492
14	Tubb5	1.32e-62	2.7e-58	-0.538609	0.634	0.834	0.760192
14	Tcf4	2.33e-20	4.77e-16	-0.302398	0.487	0.654	0.744648
14	Gm10075	1.27e-17	2.59e-13	-0.277078	0.394	0.554	0.711191
14	Calm2	1.43e-60	2.92e-56	-0.550008	0.538	0.79	0.681013
14	Hmgn1	2.15e-20	4.39e-16	-0.275632	0.384	0.567	0.677249
14	Dek	9.94e-17	2.03e-12	-0.291156	0.314	0.483	0.650103
14	Ftl1	2.84e-12	5.79e-08	-0.253691	0.269	0.416	0.646634
14	Tmsb10	1.33e-102	2.72e-98	-0.773536	0.548	0.861	0.636469
14	Ptma	2.26e-65	4.61e-61	-0.570046	0.468	0.755	0.619867
14	Ptms	3.41e-27	6.98e-23	-0.341712	0.339	0.564	0.601064
14	Gm9800	6.64e-59	1.36e-54	-0.521539	0.413	0.717	0.576011
14	Elavl3	1.3e-17	2.65e-13	-0.258579	0.222	0.403	0.550868
14	Basp1	3.14e-23	6.42e-19	-0.334974	0.255	0.464	0.549569
14	Anp32a	2.37e-63	4.84e-59	-0.508196	0.396	0.738	0.536585
14	H2afv	2.03e-28	4.14e-24	-0.342148	0.267	0.507	0.526627
14	Cbx1	2.23e-26	4.56e-22	-0.295213	0.248	0.485	0.51134
14	2810417H13Rik	2e-13	4.1e-09	-0.253751	0.138	0.278	0.496403
14	Hmgb2	9e-19	1.84e-14	-0.325494	0.175	0.359	0.487465
14	Celf2	2.51e-31	5.14e-27	-0.36636	0.216	0.474	0.455696
14	Smc2	1.47e-18	3.01e-14	-0.305176	0.138	0.317	0.435331
14	Cd63	4.66e-38	9.53e-34	-0.372849	0.226	0.526	0.429658
14	Nfia	2.81e-66	5.75e-62	-0.634452	0.273	0.636	0.429245
14	Nfix	3.33e-43	6.81e-39	-0.416961	0.222	0.526	0.422053
14	Nfib	2.31e-121	4.71e-117	-0.896628	0.333	0.8	0.41625
14	Ccnd2	1.3e-39	2.65e-35	-0.464079	0.193	0.486	0.397119
14	Crmp1	2.15e-24	4.39e-20	-0.269006	0.129	0.346	0.372832
14	E130114P18Rik	6.63e-31	1.35e-26	-0.349537	0.129	0.382	0.337696
14	Nrep	1.14e-46	2.33e-42	-0.51761	0.162	0.49	0.330612
14	Ddah2	3.29e-43	6.71e-39	-0.402618	0.152	0.462	0.329004
14	Gm11223	2.25e-31	4.59e-27	-0.337705	0.099	0.349	0.283668
14	Neurod1	3.67e-66	7.49e-62	-1.04407	0.15	0.532	0.281955
14	Sfrp1	1.01e-54	2.07e-50	-0.576365	0.138	0.492	0.280488
14	Stmn2	1.34e-70	2.73e-66	-0.926609	0.146	0.546	0.267399
14	Zic1	7.88e-67	1.61e-62	-0.550718	0.129	0.533	0.242026
14	Stmn1	7.88e-38	1.61e-33	-0.343029	0.09	0.374	0.240642
14	Cog7	2.96e-28	6.04e-24	-0.274091	0.072	0.3	0.24
14	Gm17750	1.5e-32	3.06e-28	-0.296238	0.072	0.328	0.219512
14	Slc29a1	1.6e-30	3.27e-26	-0.287215	0.06	0.298	0.201342
14	Rnd3	5.12e-34	1.05e-29	-0.323417	0.064	0.321	0.199377
14	Tubb3	4.68e-50	9.57e-46	-0.520789	0.08	0.416	0.192308
14	Lhx1	6.26e-32	1.28e-27	-0.314206	0.057	0.304	0.1875
14	Pax6	1.47e-35	3.01e-31	-0.307323	0.053	0.32	0.165625
14	Nhlh2	3e-32	6.13e-28	-0.316318	0.049	0.297	0.164983
14	Igfbpl1	3.1e-73	6.34e-69	-0.604236	0.084	0.512	0.164062
14	Barhl1	1.35e-38	2.75e-34	-0.343197	0.051	0.329	0.155015
14	Gm2694	4.07e-31	8.31e-27	-0.282289	0.033	0.269	0.122677
14	1500016L03Rik	1e-34	2.04e-30	-0.291412	0.033	0.289	0.114187
14	Cd24a	9.35e-45	1.91e-40	-0.34981	0.039	0.345	0.113043
15	Cd84	0	0	0.343358	0.325	0	Inf
15	Bcl2a1b	0	0	0.279208	0.244	0	Inf
15	Ccl6	0	0	0.404994	0.212	0	Inf
15	Ccl3	0	0	0.318543	0.2	0	Inf
15	Clec7a	0	0	0.315187	0.198	0	Inf
15	F13a1	0	0	0.270412	0.129	0	Inf
15	Ccl4	0	0	0.270506	0.118	0	Inf
15	Ly86	0	0	0.795456	0.576	0.001	575.942
15	Fcgr3	0	0	0.496474	0.472	0.001	471.953
15	Cd53	0	0	0.482839	0.452	0.001	451.955
15	Ms4a7	0	0	0.80387	0.406	0.001	405.959
15	Cd52	0	0	0.611875	0.387	0.001	386.961
15	P2ry12	0	0	0.553726	0.376	0.001	375.962
15	Gpr34	0	0	0.412175	0.336	0.001	335.966
15	Spi1	0	0	0.328166	0.32	0.001	319.968
15	Mrc1	0	0	0.759793	0.318	0.001	317.968
15	Ms4a6c	0	0	0.384399	0.316	0.001	315.968
15	Aif1	0	0	0.8034	0.615	0.002	307.485
15	Fcrls	0	0	0.922528	0.613	0.002	306.485
15	C3ar1	0	0	0.324609	0.302	0.001	301.97
15	Ptprc	0	0	0.318355	0.29	0.001	289.971
15	Trem2	0	0	0.836727	0.578	0.002	288.986
15	Csf1r	0	0	0.651213	0.535	0.002	267.487
15	Mpeg1	0	0	0.626893	0.518	0.002	258.987
15	Emr1	0	0	0.26489	0.256	0.001	255.974
15	Pld4	0	0	0.268559	0.251	0.001	250.975
15	Ltc4s	0	0	0.263263	0.23	0.001	229.977
15	Wfdc17	0	0	0.345633	0.207	0.001	206.979
15	Fcer1g	0	0	1.37262	0.813	0.004	203.245
15	Hpgds	0	0	0.453172	0.406	0.002	202.99
15	Ptpn18	0	0	0.467263	0.396	0.002	197.99
15	Arhgdib	0	0	0.397326	0.394	0.002	196.99
15	Ccl12	0	0	0.463082	0.187	0.001	186.981
15	Cd74	0	0	0.893359	0.177	0.001	176.982
15	Tyrobp	0	0	1.6033	0.859	0.005	171.797
15	Fyb	0	0	0.63109	0.514	0.003	171.328
15	Cd68	0	0	0.664935	0.509	0.003	169.661
15	C1qa	0	0	1.605	0.795	0.005	158.997
15	Ifi27l2a	0	0	0.262181	0.152	0.001	151.985
15	Pf4	0	0	1.05813	0.286	0.002	142.993
15	Cx3cr1	0	0	0.881362	0.567	0.004	141.746
15	Cybb	0	0	0.320241	0.272	0.002	135.993
15	Lcp1	0	0	0.388581	0.382	0.003	127.329
15	Laptm5	0	0	1.1068	0.744	0.006	123.998
15	Lpcat2	0	0	0.253386	0.237	0.002	118.494
15	C1qc	0	0	1.74599	0.829	0.007	118.427
15	Ctsc	0	0	0.601716	0.525	0.005	104.998
15	Evi2a	0	0	0.307077	0.302	0.003	100.663
15	Ctss	0	0	2.19111	0.903	0.009	100.332
15	C1qb	0	0	1.80605	0.836	0.009	92.8879
15	Unc93b1	0	0	0.432562	0.412	0.005	82.3984
15	Ccl2	0	0	0.383819	0.164	0.002	81.9959
15	Lyz2	0	0	2.04616	0.811	0.01	81.0992
15	Mertk	0	0	0.269676	0.228	0.003	75.9975
15	Pycard	0	0	0.378464	0.364	0.005	72.7985
15	Bst2	0	0	0.452057	0.35	0.005	69.9986
15	Lgals3	0	0	0.338245	0.203	0.003	67.6644
15	Apoc1	0	0	0.578542	0.258	0.004	64.4984
15	Gpnmb	4.75e-288	9.71e-284	0.31106	0.124	0.002	61.9969
15	H2-Ab1	0	0	0.54781	0.122	0.002	60.997
15	Plek	0	0	0.467995	0.412	0.007	58.8563
15	Stab1	0	0	0.347996	0.288	0.005	57.5988
15	Rnase4	0	0	0.647415	0.518	0.009	57.5549
15	Igf1	0	0	0.615942	0.454	0.008	56.7493
15	Ctsh	0	0	0.446846	0.387	0.007	55.2849
15	Spp1	0	0	1.53359	0.323	0.006	53.8324
15	Rgs10	0	0	0.582378	0.505	0.01	50.4995
15	Apbb1ip	0	0	0.332764	0.302	0.006	50.3325
15	Maf	0	0	0.825271	0.548	0.012	45.6663
15	Srgn	0	0	0.256515	0.212	0.005	42.3992
15	Vamp8	0	0	0.366287	0.336	0.008	41.9995
15	Hexb	0	0	1.70252	0.724	0.018	40.222
15	Cyba	0	0	0.817621	0.647	0.017	38.0586
15	Man2b1	0	0	0.394227	0.376	0.01	37.5996
15	Zfp36	0	0	0.361759	0.249	0.007	35.5709
15	Arl4c	0	0	0.294914	0.276	0.008	34.4996
15	Abca1	0	0	0.444344	0.378	0.011	34.3633
15	Olfml3	0	0	0.279069	0.237	0.007	33.8567
15	H2-K1	0	0	0.381423	0.329	0.01	32.8997
15	Emp3	0	0	0.307726	0.26	0.009	28.8886
15	Tmem86a	0	0	0.25794	0.256	0.009	28.4441
15	Apobec1	0	0	0.289939	0.224	0.008	27.9996
15	Sirpa	0	0	0.389441	0.392	0.015	26.1332
15	Ehd4	0	0	0.362231	0.313	0.012	26.0831
15	Hebp1	0	0	0.251935	0.247	0.01	24.6998
15	Timp2	0	0	0.416206	0.357	0.015	23.7998
15	Arpc1b	0	0	0.644846	0.565	0.024	23.5416
15	Grn	0	0	0.938398	0.638	0.03	21.2666
15	Hexa	0	0	0.599658	0.505	0.024	21.0416
15	Anxa5	0	0	0.329001	0.329	0.017	19.3528
15	Creg1	0	0	0.605149	0.5	0.029	17.2413
15	Rgs2	0	0	0.438376	0.403	0.024	16.7916
15	Sepp1	0	0	1.64201	0.786	0.049	16.0408
15	Gusb	0	0	0.376974	0.371	0.024	15.4583
15	Crip1	2.92e-181	5.97e-177	0.313672	0.18	0.012	14.9999
15	Lipa	6.17e-298	1.26e-293	0.30014	0.306	0.021	14.5714
15	Sat1	0	0	0.76861	0.611	0.044	13.8863
15	Itgam	3.05e-218	6.24e-214	0.328648	0.235	0.017	13.8234
15	Nrp1	1.46e-229	2.97e-225	0.271717	0.26	0.019	13.6841
15	Trf	0	0	0.494801	0.401	0.03	13.3666
15	Mafb	1.32e-211	2.7e-207	0.261	0.249	0.019	13.1052
15	Lpl	8.31e-266	1.7e-261	0.424946	0.311	0.024	12.9583
15	Ctsz	0	0	0.936307	0.659	0.051	12.9215
15	Lgmn	0	0	1.22529	0.753	0.061	12.3442
15	Pld3	5.68e-264	1.16e-259	0.360508	0.32	0.026	12.3076
15	Plin2	5.78e-255	1.18e-250	0.323502	0.325	0.028	11.6071
15	Lrp1	1.71e-204	3.5e-200	0.253462	0.274	0.024	11.4166
15	Mef2c	8.62e-278	1.76e-273	0.382649	0.364	0.032	11.375
15	Tpp1	3.05e-191	6.23e-187	0.252958	0.256	0.023	11.1304
15	Ifngr1	2.52e-226	5.14e-222	0.276967	0.306	0.028	10.9285
15	Gns	2.36e-263	4.81e-259	0.366817	0.362	0.034	10.647
15	Ctsa	0	0	0.697454	0.539	0.052	10.3654
15	Serinc3	0	0	0.523422	0.507	0.049	10.3469
15	Tpd52	6.56e-190	1.34e-185	0.274582	0.281	0.028	10.0357
15	Gas6	3.81e-183	7.78e-179	0.29621	0.283	0.029	9.75859
15	Ctsd	0	0	2.42702	0.825	0.092	8.96738
15	Abhd12	4.46e-207	9.12e-203	0.339347	0.348	0.04	8.69998
15	Asah1	8.63e-195	1.76e-190	0.303759	0.336	0.039	8.61536
15	Syngr1	4.82e-225	9.84e-221	0.413541	0.382	0.045	8.48887
15	Scamp2	3.7e-218	7.56e-214	0.384114	0.403	0.051	7.90195
15	H2-D1	0	0	0.816215	0.608	0.078	7.79486
15	Ostf1	1.58e-141	3.23e-137	0.259948	0.306	0.043	7.11626
15	Cstb	3.71e-242	7.58e-238	0.654622	0.498	0.073	6.82191
15	B2m	0	0	1.90457	0.938	0.139	6.7482
15	Snx5	3.91e-193	7.99e-189	0.384035	0.438	0.067	6.5373
15	Ctsb	0	0	2.06939	0.889	0.139	6.39568
15	Serpine2	1.6e-171	3.27e-167	0.565599	0.424	0.069	6.14492
15	Fos	5.38e-87	1.1e-82	0.452672	0.253	0.046	5.49999
15	Lamp2	2.28e-135	4.66e-131	0.350339	0.385	0.071	5.42253
15	Apoe	0	0	3.38395	0.924	0.172	5.37209
15	Cotl1	8.66e-185	1.77e-180	0.508682	0.514	0.097	5.29896
15	Psap	7.64e-260	1.56e-255	0.793183	0.661	0.127	5.20472
15	Msn	2.33e-97	4.76e-93	0.270723	0.306	0.06	5.09999
15	Gm6977	4.02e-95	8.22e-91	0.278157	0.304	0.06	5.06666
15	Mt1	3.1e-175	6.33e-171	0.519182	0.544	0.11	4.94545
15	Sh3bgrl3	1e-161	2.05e-157	0.47583	0.514	0.109	4.71559
15	Sparc	2.16e-116	4.41e-112	0.795554	0.389	0.083	4.68674
15	Tmem176b	3.11e-75	6.36e-71	0.25789	0.272	0.059	4.61016
15	Rrbp1	1.92e-178	3.92e-174	0.607591	0.611	0.141	4.33333
15	Ctsl	7.3e-201	1.49e-196	1.17411	0.618	0.143	4.32168
15	Cyfip1	1.51e-94	3.08e-90	0.307614	0.366	0.085	4.30588
15	Lgals1	9.01e-104	1.84e-99	0.579039	0.472	0.13	3.63077
15	Npc2	5.28e-222	1.08e-217	0.87903	0.795	0.235	3.38298
15	Golm1	1.27e-48	2.59e-44	0.255647	0.283	0.086	3.29069
15	Cst3	0	0	2.35847	0.931	0.285	3.26667
15	Gpx1	2.59e-93	5.29e-89	0.426712	0.488	0.15	3.25333
15	Erp29	1.2e-73	2.46e-69	0.338183	0.415	0.128	3.24218
15	Lamp1	2.26e-200	4.62e-196	0.880996	0.779	0.25	3.116
15	Ly6e	3.42e-64	6.99e-60	0.409195	0.429	0.149	2.87919
15	Sdcbp	2.1e-48	4.29e-44	0.254642	0.35	0.122	2.86885
15	Gnai2	4.99e-47	1.02e-42	0.25049	0.371	0.134	2.76865
15	Atox1	2.93e-63	5.98e-59	0.300138	0.486	0.179	2.71508
15	Zfp36l1	3.36e-39	6.86e-35	0.281712	0.323	0.12	2.69166
15	Tmem50a	5.99e-59	1.22e-54	0.287456	0.475	0.178	2.66854
15	Nfkbia	7.82e-28	1.6e-23	0.262132	0.247	0.095	2.6
15	Clic1	2.48e-57	5.06e-53	0.303949	0.482	0.187	2.57754
15	Capza2	3.45e-55	7.05e-51	0.344672	0.518	0.222	2.33333
15	Clta	3.53e-96	7.21e-92	0.557357	0.694	0.302	2.29801
15	Pfn1	1.31e-58	2.67e-54	0.380806	0.558	0.248	2.25
15	Arpc5	1.63e-56	3.33e-52	0.36496	0.56	0.252	2.22222
15	Arpc2	6.64e-78	1.36e-73	0.523255	0.657	0.311	2.11254
15	Gabarap	1.18e-40	2.42e-36	0.286114	0.535	0.268	1.99627
15	Itm2b	8.33e-175	1.7e-170	0.99026	0.912	0.462	1.97403
15	Sh3glb1	5.73e-34	1.17e-29	0.286932	0.512	0.269	1.90335
15	Tpm3	5.91e-33	1.21e-28	0.280594	0.505	0.27	1.87037
15	Ftl1	3.08e-112	6.3e-108	1.37483	0.744	0.405	1.83704
15	Fth1	9.86e-206	2.02e-201	1.27581	0.942	0.518	1.81853
15	Cd9	3.61e-44	7.37e-40	0.569999	0.555	0.309	1.79612
15	Calr	1.13e-37	2.32e-33	0.350292	0.571	0.318	1.7956
15	Ttr	8.24e-09	0.000168422	-0.262886	0.21	0.119	1.7647
15	Hspa5	6.86e-39	1.4e-34	0.469526	0.608	0.359	1.69359
15	Snx6	8e-19	1.64e-14	0.271198	0.415	0.246	1.68699
15	Gm9843	9.09e-25	1.86e-20	0.253097	0.523	0.316	1.65506
15	Pdia3	2.44e-19	4.99e-15	0.259157	0.461	0.289	1.59516
15	Hsp90b1	2.35e-47	4.8e-43	0.480929	0.76	0.493	1.54158
15	Prdx1	2.76e-23	5.65e-19	0.268662	0.585	0.383	1.52741
15	Cd63	3.84e-21	7.85e-17	0.30009	0.677	0.516	1.31202
15	Rplp1	3.25e-27	6.64e-23	0.301718	0.896	0.737	1.21574
15	Tmsb4x	3.72e-183	7.6e-179	1.16671	0.993	0.836	1.1878
15	Actb	1.38e-113	2.81e-109	0.675492	0.998	0.981	1.01733
15	Hsp90ab1	7.11e-104	1.45e-99	-0.642641	0.878	0.985	0.89137
15	Rplp0	2.67e-13	5.45e-09	-0.254236	0.657	0.756	0.869048
15	Serbp1	7.68e-21	1.57e-16	-0.286123	0.62	0.772	0.803109
15	Ubb	1.57e-21	3.2e-17	-0.322843	0.537	0.702	0.764957
15	Calm2	7.96e-42	1.63e-37	-0.485613	0.59	0.788	0.748731
15	H3f3b	2.11e-73	4.3e-69	-0.582782	0.654	0.877	0.745724
15	Ddx5	1.41e-28	2.88e-24	-0.323402	0.551	0.744	0.740591
15	Npm1	1.48e-15	3.03e-11	-0.260442	0.422	0.587	0.71891
15	Atpif1	4.42e-26	9.02e-22	-0.301551	0.498	0.713	0.698457
15	Ywhae	1.06e-35	2.17e-31	-0.360792	0.486	0.727	0.668501
15	Hnrnpu	8.9e-25	1.82e-20	-0.331508	0.429	0.642	0.668224
15	Tubb5	3.83e-75	7.83e-71	-0.644693	0.523	0.835	0.626347
15	Hnrnpa2b1	1.83e-69	3.74e-65	-0.578157	0.512	0.825	0.620606
15	Hnrnpm	1.25e-20	2.54e-16	-0.280867	0.316	0.521	0.606526
15	Anp32a	1.69e-47	3.45e-43	-0.462798	0.44	0.736	0.597826
15	Ndufa4	8.93e-36	1.82e-31	-0.366148	0.392	0.663	0.591252
15	Cnbp	4.12e-22	8.43e-18	-0.292202	0.302	0.518	0.583011
15	Hnrnpc	1.08e-23	2.2e-19	-0.297156	0.302	0.53	0.569811
15	Slc25a4	3.3e-36	6.73e-32	-0.378973	0.339	0.617	0.549433
15	Celf2	3.39e-20	6.93e-16	-0.300051	0.258	0.472	0.54661
15	Hnrnpk	8.88e-32	1.81e-27	-0.334823	0.311	0.588	0.528911
15	Eif4g2	1.47e-24	3e-20	-0.291187	0.26	0.494	0.526316
15	Pdap1	1.38e-33	2.82e-29	-0.374174	0.3	0.571	0.525394
15	Srsf3	6e-25	1.23e-20	-0.297055	0.26	0.503	0.516899
15	Ranbp1	6.8e-26	1.39e-21	-0.348294	0.256	0.501	0.510978
15	Skp1a	6.96e-32	1.42e-27	-0.339254	0.281	0.553	0.508137
15	Hnrnpdl	2.54e-32	5.18e-28	-0.370963	0.267	0.538	0.496282
15	Snrpf	6.3e-21	1.29e-16	-0.263095	0.205	0.419	0.48926
15	Hnrnpab	5.33e-22	1.09e-17	-0.290191	0.21	0.43	0.488372
15	Thoc7	8.35e-20	1.71e-15	-0.259662	0.2	0.415	0.481928
15	Smc2	8.03e-15	1.64e-10	-0.28308	0.15	0.316	0.474683
15	Hmgn1	3.25e-38	6.64e-34	-0.397518	0.27	0.569	0.474517
15	Ckb	7.24e-48	1.48e-43	-0.576857	0.288	0.608	0.473684
15	Ptma	1.09e-77	2.22e-73	-0.668003	0.353	0.757	0.466314
15	2700094K13Rik	3.74e-20	7.64e-16	-0.261676	0.177	0.386	0.458549
15	Gm9800	1.19e-67	2.44e-63	-0.603236	0.325	0.718	0.452646
15	Anp32e	1.42e-30	2.9e-26	-0.384514	0.224	0.498	0.449799
15	Nop58	1.4e-20	2.87e-16	-0.276718	0.173	0.385	0.449351
15	Basp1	7.68e-29	1.57e-24	-0.39431	0.207	0.465	0.445161
15	Smc3	4.9e-20	1e-15	-0.251824	0.175	0.395	0.443038
15	Hmgb2	3e-20	6.13e-16	-0.357424	0.157	0.359	0.437326
15	Hmgb1	1.2e-22	2.44e-18	-0.303816	0.164	0.381	0.430446
15	Top2a	6.46e-16	1.32e-11	-0.360089	0.129	0.303	0.425742
15	Tcf4	6.42e-57	1.31e-52	-0.546116	0.279	0.657	0.424657
15	H1f0	3.98e-27	8.14e-23	-0.344571	0.175	0.421	0.415677
15	Apc	2.83e-22	5.79e-18	-0.315713	0.154	0.377	0.408488
15	Matr3	3.01e-49	6.15e-45	-0.456957	0.24	0.591	0.406091
15	Gm10075	3.15e-44	6.44e-40	-0.464169	0.226	0.557	0.405745
15	Sparcl1	3.14e-08	0.000641752	-0.425622	0.065	0.161	0.403726
15	Cbx1	4.43e-33	9.06e-29	-0.346465	0.194	0.486	0.399177
15	Atxn7l3b	4.6e-23	9.39e-19	-0.272042	0.147	0.372	0.395161
15	Fkbp3	2.57e-59	5.25e-55	-0.561329	0.247	0.632	0.390823
15	Cdk4	2.59e-31	5.29e-27	-0.321521	0.177	0.456	0.388158
15	Tuba1a	3.85e-162	7.87e-158	-1.22456	0.346	0.91	0.38022
15	Ttc3	3.83e-52	7.82e-48	-0.531465	0.214	0.58	0.368965
15	Gm8292	2.85e-31	5.83e-27	-0.320779	0.161	0.437	0.368421
15	Tmsb10	3.8e-131	7.77e-127	-0.983033	0.318	0.865	0.36763
15	Nfib	1.93e-111	3.95e-107	-0.893027	0.286	0.8	0.3575
15	Htatsf1	1.9e-22	3.87e-18	-0.268538	0.124	0.348	0.356322
15	Nfia	9.64e-65	1.97e-60	-0.650709	0.226	0.636	0.355346
15	Top2b	1.38e-23	2.82e-19	-0.271185	0.118	0.346	0.34104
15	Cbx5	9.29e-33	1.9e-28	-0.35676	0.143	0.421	0.339667
15	Neurod1	1.95e-50	3.99e-46	-0.934832	0.18	0.53	0.339623
15	2810417H13Rik	3.64e-18	7.44e-14	-0.296864	0.094	0.278	0.338129
15	Nasp	1.72e-41	3.51e-37	-0.480674	0.168	0.497	0.338028
15	Hsp90aa1	4.71e-39	9.62e-35	-0.382303	0.159	0.476	0.334034
15	Prdx2	3.49e-46	7.13e-42	-0.402284	0.171	0.525	0.325714
15	Nrep	1.68e-44	3.43e-40	-0.522817	0.15	0.489	0.306748
15	Ngfrap1	6.39e-34	1.31e-29	-0.325874	0.127	0.415	0.306024
15	Ilf2	1.3e-26	2.67e-22	-0.265375	0.106	0.354	0.299435
15	Marcksl1	1.67e-65	3.4e-61	-0.536641	0.184	0.618	0.297735
15	Elavl3	7.93e-33	1.62e-28	-0.372365	0.12	0.404	0.29703
15	Stmn2	3.67e-58	7.5e-54	-0.872182	0.157	0.545	0.288073
15	Sfrp1	1.8e-48	3.69e-44	-0.590847	0.141	0.491	0.287169
15	Gap43	6.37e-37	1.3e-32	-0.530422	0.118	0.418	0.282297
15	Ddah2	5.24e-43	1.07e-38	-0.422108	0.129	0.462	0.279221
15	Nfix	1.59e-52	3.25e-48	-0.479206	0.147	0.527	0.278937
15	Fnbp1l	2.61e-26	5.33e-22	-0.292245	0.09	0.33	0.272727
15	Ccnd2	9.9e-47	2.02e-42	-0.512968	0.131	0.487	0.268994
15	H2afv	1.12e-51	2.28e-47	-0.490252	0.134	0.509	0.263261
15	Lhx1	2.7e-24	5.53e-20	-0.288639	0.078	0.303	0.257426
15	Stmn3	2.22e-30	4.53e-26	-0.304263	0.088	0.353	0.249292
15	Rtn1	6.25e-64	1.28e-59	-0.65972	0.138	0.562	0.245552
15	Gm11223	1.38e-30	2.82e-26	-0.34286	0.083	0.349	0.237822
15	Nedd4	5.68e-54	1.16e-49	-0.448329	0.12	0.505	0.237624
15	Nnat	7.85e-57	1.6e-52	-0.67765	0.122	0.515	0.236893
15	Map1b	6.2e-45	1.27e-40	-0.503012	0.108	0.456	0.236842
15	Gria2	4.94e-23	1.01e-18	-0.265796	0.065	0.279	0.232975
15	Gpm6a	4.99e-24	1.02e-19	-0.277933	0.067	0.288	0.232639
15	Ptn	9.23e-42	1.89e-37	-0.690898	0.097	0.417	0.232614
15	Gm2694	2.59e-22	5.28e-18	-0.259054	0.062	0.268	0.231343
15	2021-09-03	1.41e-25	2.87e-21	-0.299437	0.069	0.299	0.230769
15	Cog7	1.16e-25	2.37e-21	-0.273199	0.069	0.3	0.23
15	Zic1	2.68e-60	5.47e-56	-0.544463	0.122	0.532	0.229323
15	Nhlh2	1.7e-25	3.47e-21	-0.299761	0.067	0.296	0.226351
15	Crmp1	5.7e-32	1.17e-27	-0.326021	0.078	0.347	0.224784
15	Barhl1	1.94e-29	3.97e-25	-0.308097	0.071	0.328	0.216463
15	Rnd3	3.02e-28	6.17e-24	-0.297837	0.069	0.32	0.215625
15	Tubb3	4.7e-44	9.6e-40	-0.519762	0.085	0.415	0.204819
15	Psip1	7.69e-52	1.57e-47	-0.441803	0.097	0.476	0.203781
15	Pax6	8.68e-30	1.77e-25	-0.301228	0.065	0.319	0.203762
15	Stmn1	2.96e-37	6.06e-33	-0.360609	0.076	0.374	0.203209
15	Fxyd6	3.88e-27	7.92e-23	-0.28706	0.06	0.299	0.200669
15	Map2	6.47e-33	1.32e-28	-0.340155	0.069	0.348	0.198276
15	Tubb2b	1.15e-38	2.36e-34	-0.414383	0.074	0.378	0.195767
15	Cd24a	3.67e-33	7.51e-29	-0.311376	0.067	0.344	0.194767
15	Igfbpl1	2.04e-60	4.16e-56	-0.566743	0.099	0.511	0.193738
15	Cpe	5.06e-25	1.03e-20	-0.255949	0.053	0.276	0.192029
15	1500016L03Rik	1.83e-26	3.74e-22	-0.270363	0.055	0.288	0.190972
15	Mex3a	2.21e-29	4.52e-25	-0.291156	0.058	0.308	0.188312
15	Nsg1	4.66e-25	9.51e-21	-0.252925	0.048	0.27	0.177778
15	Gm17750	1.06e-32	2.17e-28	-0.324044	0.058	0.328	0.176829
15	Ina	4.69e-24	9.59e-20	-0.250217	0.046	0.263	0.174905
15	Hmgb3	1.48e-37	3.02e-33	-0.335819	0.062	0.365	0.169863
15	Gpm6b	8.2e-33	1.68e-28	-0.332863	0.055	0.326	0.168712
15	Mdk	3.14e-30	6.41e-26	-0.336964	0.046	0.3	0.153333
15	Cald1	9.19e-28	1.88e-23	-0.28621	0.039	0.274	0.142336
15	Bex2	2.42e-53	4.94e-49	-0.429996	0.058	0.437	0.132723
15	Gng3	4.1e-25	8.38e-21	-0.262573	0.025	0.239	0.104602
15	E130114P18Rik	9.64e-47	1.97e-42	-0.45642	0.039	0.383	0.101828
16	Pvalb	0	0	1.26281	0.839	0.057	14.7193
16	Fam210b	2.42e-31	4.94e-27	0.323611	0.402	0.158	2.5443
16	Gm10263	2.85e-19	5.83e-15	0.273976	0.371	0.175	2.12
16	Mdk	1.8e-27	3.67e-23	0.357189	0.559	0.291	1.92096
16	Rps19	6.67e-19	1.36e-14	0.311875	0.899	0.779	1.15404
16	Rplp0	1.82e-21	3.72e-17	0.362245	0.86	0.752	1.14362
16	Rpl4	4.64e-16	9.48e-12	0.297398	0.846	0.755	1.12053
16	Rps9	2.21e-23	4.51e-19	0.341467	0.895	0.809	1.1063
16	Rps5	1.05e-16	2.16e-12	0.30464	0.867	0.787	1.10165
16	Rpl13a	4.61e-14	9.42e-10	0.284344	0.864	0.794	1.08816
16	Rps26	1.77e-19	3.61e-15	0.287172	0.955	0.899	1.06229
16	Malat1	2.59e-29	5.3e-25	-0.574466	0.937	0.983	0.953204
16	Tmsb4x	2.55e-18	5.21e-14	-0.482169	0.741	0.84	0.882143
16	Calm2	2.59e-09	5.29e-05	-0.252385	0.65	0.786	0.826972
16	Rtn1	3.05e-10	6.22e-06	-0.321699	0.399	0.555	0.718919
16	Zic1	8.3e-12	1.7e-07	-0.272992	0.332	0.527	0.629981
16	Stmn2	6.7e-26	1.37e-21	-0.730785	0.262	0.541	0.484288
16	Neurod1	1.26e-29	2.57e-25	-0.957039	0.238	0.527	0.451613
16	Apoe	7e-07	0.0143072	-0.86347	0.077	0.188	0.409574
16	Ptn	1.79e-19	3.66e-15	-0.614964	0.168	0.414	0.405797
16	Gap43	7.95e-22	1.62e-17	-0.488483	0.136	0.416	0.326923
16	Gpm6a	1.15e-13	2.36e-09	-0.259186	0.091	0.286	0.318182
16	Sparcl1	7.33e-08	0.00149823	-0.461809	0.045	0.16	0.28125
17	Rps3a3	4.17e-122	8.53e-118	0.54195	0.505	0.094	5.37233
17	Gm10263	8.23e-73	1.68e-68	0.493624	0.562	0.173	3.24855
17	Ccnd1	5.26e-35	1.07e-30	0.378665	0.569	0.26	2.18846
17	Jun	1.7e-14	3.47e-10	0.271482	0.406	0.228	1.7807
17	Hnrnpd	1.24e-18	2.53e-14	0.271296	0.604	0.379	1.59367
17	Rps8	7.33e-18	1.5e-13	0.297449	0.562	0.353	1.59207
17	Rps20	1.17e-31	2.39e-27	0.379965	0.83	0.561	1.4795
17	Gnb2l1	2.98e-18	6.08e-14	0.287685	0.682	0.462	1.47619
17	Eef1b2	3.33e-26	6.81e-22	0.347819	0.802	0.55	1.45818
17	Rps10	9.29e-19	1.9e-14	0.295802	0.746	0.515	1.44854
17	Nfia	1.99e-42	4.07e-38	0.552891	0.873	0.625	1.3968
17	Rplp2	1.2e-24	2.45e-20	0.318961	0.855	0.626	1.36581
17	mt-Nd5	1.52e-31	3.11e-27	0.413868	0.89	0.659	1.35053
17	Rpl22	3.15e-27	6.43e-23	0.337497	0.915	0.683	1.33968
17	Rps21	1.44e-29	2.94e-25	0.386292	0.876	0.663	1.32127
17	Pabpc1	1.97e-15	4.02e-11	0.251948	0.873	0.676	1.29142
17	Hnrnpu	4.51e-17	9.22e-13	0.276616	0.813	0.636	1.2783
17	Tcf4	2.08e-16	4.26e-12	0.262443	0.823	0.648	1.27006
17	Rpl39	1.25e-31	2.56e-27	0.415256	0.901	0.712	1.26545
17	Rps24	3.42e-26	6.98e-22	0.325757	0.922	0.746	1.23592
17	Ncl	2.85e-28	5.83e-24	0.376523	0.919	0.745	1.23356
17	Rplp1	7.96e-33	1.63e-28	0.400453	0.908	0.738	1.23035
17	Rpl13a	6.7e-40	1.37e-35	0.418119	0.954	0.793	1.20303
17	Nfib	1.03e-13	2.1e-09	0.250791	0.898	0.788	1.13959
17	Rpl32	1.44e-20	2.94e-16	0.278234	0.919	0.824	1.11529
17	Rps26	4.96e-53	1.01e-48	0.487723	0.979	0.899	1.08899
17	mt-Nd1	2.95e-27	6.02e-23	0.31246	0.961	0.898	1.07016
17	mt-Rnr2	2.1e-125	4.3e-121	0.976308	1	0.998	1.002
17	Malat1	2.27e-08	0.000464198	-0.341262	0.982	0.983	0.998983
17	Tubb5	1.8e-18	3.67e-14	-0.360849	0.774	0.83	0.93253
17	H3f3b	4.43e-15	9.06e-11	-0.297393	0.806	0.873	0.923253
17	Tmsb10	1.12e-23	2.29e-19	-0.46502	0.777	0.855	0.908772
17	Tmsb4x	3.83e-16	7.82e-12	-0.453027	0.76	0.84	0.904762
17	Ckb	1.18e-07	0.0024165	-0.275009	0.502	0.603	0.832504
17	Tuba1a	3.68e-45	7.52e-41	-0.704243	0.739	0.901	0.8202
17	Rtn1	8.93e-11	1.82e-06	-0.360161	0.428	0.555	0.771171
17	Ubb	1.72e-16	3.52e-12	-0.342204	0.537	0.7	0.767143
17	Calm2	8.89e-28	1.82e-23	-0.489884	0.601	0.786	0.764631
17	Nrep	1.25e-08	0.000255128	-0.296128	0.336	0.484	0.694215
17	Calm1	2.51e-25	5.14e-21	-0.465365	0.484	0.718	0.674095
17	Ptn	1.47e-09	3.01e-05	-0.441065	0.251	0.413	0.607748
17	Top2a	5.19e-07	0.0106091	-0.343966	0.18	0.301	0.598006
17	Arl6ip1	5.57e-12	1.14e-07	-0.36894	0.247	0.433	0.570439
17	Map1b	4.05e-13	8.28e-09	-0.336738	0.247	0.452	0.54646
17	Itm2b	1.37e-15	2.8e-11	-0.353492	0.258	0.474	0.544304
17	Tubb2b	9.66e-12	1.97e-07	-0.298344	0.198	0.374	0.529412
17	Tubb3	1.83e-14	3.73e-10	-0.385042	0.212	0.411	0.515815
17	Neurod1	2.71e-31	5.54e-27	-0.959666	0.216	0.527	0.409867
17	Gap43	9.69e-20	1.98e-15	-0.492387	0.163	0.415	0.392771
17	Gm11223	2e-16	4.09e-12	-0.313241	0.117	0.347	0.337176
17	Stmn2	2.18e-37	4.45e-33	-0.87517	0.173	0.542	0.319188
17	Gpm6a	1.78e-15	3.64e-11	-0.277784	0.074	0.286	0.258741
17	Stmn4	9.76e-14	1.99e-09	-0.259726	0.032	0.214	0.149533
18	Lum	0	0	0.913429	0.646	0.001	645.935
18	Edn3	0	0	0.652298	0.456	0.001	455.954
18	Col6a2	0	0	0.377589	0.365	0.001	364.964
18	Serpinf1	0	0	0.36459	0.365	0.001	364.964
18	Slc22a6	0	0	0.380039	0.325	0.001	324.968
18	Postn	0	0	0.343569	0.299	0.001	298.97
18	Slc6a20a	0	0	0.28034	0.274	0.001	273.973
18	Slc6a13	0	0	0.663805	0.544	0.002	271.986
18	Pcolce	0	0	0.581308	0.544	0.002	271.986
18	Col1a1	0	0	1.25257	0.807	0.003	268.991
18	Tbx18	0	0	0.296454	0.263	0.001	262.974
18	Col26a1	0	0	0.271481	0.263	0.001	262.974
18	Col13a1	0	0	0.288758	0.259	0.001	258.974
18	Gjb2	0	0	0.252359	0.245	0.001	244.976
18	Dcn	0	0	2.05641	0.967	0.004	241.744
18	Col6a1	0	0	0.49184	0.482	0.002	240.988
18	Col15a1	0	0	0.595697	0.434	0.002	216.989
18	Ogn	0	0	0.566996	0.343	0.002	171.491
18	Ifitm1	0	0	0.419693	0.307	0.002	153.492
18	Aldh1a2	0	0	0.333319	0.296	0.002	147.993
18	Efemp1	0	0	0.271061	0.274	0.002	136.993
18	Slc7a11	0	0	0.483179	0.409	0.003	136.329
18	Cyp1b1	0	0	0.278847	0.27	0.002	134.993
18	Vtn	0	0	1.3876	0.796	0.006	132.664
18	0610007N19Rik	0	0	0.276368	0.263	0.002	131.493
18	Msx1	0	0	0.254488	0.248	0.002	123.994
18	Pdgfrl	0	0	0.259701	0.245	0.002	122.494
18	Rbp1	0	0	0.985276	0.693	0.006	115.498
18	Nupr1	0	0	0.646301	0.536	0.005	107.198
18	Nid2	0	0	0.342123	0.31	0.003	103.33
18	Lama2	0	0	0.323404	0.307	0.003	102.33
18	Colec12	0	0	0.435229	0.401	0.004	100.247
18	Mgp	0	0	0.660062	0.19	0.002	94.9953
18	Cfh	0	0	0.775284	0.569	0.006	94.8318
18	Rarres2	0	0	0.283503	0.277	0.003	92.3303
18	Col4a5	0	0	0.505915	0.442	0.005	88.3982
18	Gjb6	0	0	0.290385	0.263	0.003	87.6637
18	Bgn	0	0	0.431291	0.42	0.005	83.9983
18	Foxc1	0	0	0.256282	0.252	0.003	83.9972
18	Col3a1	0	0	2.07564	0.934	0.012	77.8327
18	Itih5	0	0	0.997954	0.682	0.009	75.7769
18	Tgfbi	0	0	0.277077	0.215	0.003	71.6643
18	Bicc1	0	0	0.293657	0.281	0.004	70.2482
18	Cp	0	0	0.983882	0.672	0.01	67.1993
18	Col1a2	0	0	1.98812	0.982	0.015	65.4662
18	Aebp1	0	0	0.69723	0.409	0.007	58.4277
18	Tfpi	0	0	0.292029	0.288	0.005	57.5988
18	Lama4	0	0	0.283308	0.27	0.005	53.9989
18	Lamb1	0	0	0.556195	0.46	0.009	51.1105
18	Anxa2	0	0	0.500076	0.456	0.009	50.6661
18	Penk	0	0	0.316824	0.245	0.005	48.999
18	Ccdc80	0	0	0.440288	0.423	0.009	46.9995
18	Emp3	0	0	0.417702	0.391	0.009	43.444
18	Cthrc1	0	0	0.492811	0.42	0.01	41.9996
18	Hlf	0	0	0.48464	0.416	0.01	41.5996
18	Ifitm3	0	0	0.712073	0.562	0.014	40.1426
18	Col4a2	0	0	0.735966	0.529	0.014	37.7854
18	Emp1	9.55e-305	1.95e-300	0.252096	0.223	0.006	37.166
18	Igfbp4	0	0	0.512463	0.482	0.013	37.0766
18	Apod	0	0	3.32482	0.949	0.027	35.148
18	Igfbp2	0	0	1.21789	0.788	0.023	34.2607
18	Cpq	0	0	0.312507	0.303	0.009	33.6663
18	Lpar1	0	0	0.310148	0.325	0.01	32.4997
18	Vcam1	0	0	0.329237	0.288	0.009	31.9996
18	Phlda1	0	0	0.533215	0.504	0.016	31.4998
18	S100a6	0	0	0.673451	0.5	0.016	31.2498
18	Anxa5	0	0	0.517025	0.504	0.017	29.6469
18	Ifi27	0	0	0.265982	0.266	0.009	29.5552
18	Nid1	0	0	0.779844	0.657	0.024	27.3749
18	Cpxm1	2.65e-281	5.42e-277	0.255164	0.245	0.009	27.2219
18	Itm2a	0	0	0.674204	0.588	0.022	26.7272
18	Htra1	1.24e-292	2.53e-288	0.271946	0.266	0.01	26.5997
18	Igf2	0	0	2.12257	0.898	0.034	26.4117
18	Cldn11	0	0	0.589305	0.522	0.02	26.0999
18	Gsn	5.43e-219	1.11e-214	0.265975	0.208	0.008	25.9997
18	Mfap2	2.04e-277	4.16e-273	0.300342	0.259	0.01	25.8997
18	Fosb	3.53e-250	7.22e-246	0.341355	0.23	0.009	25.5553
18	Arhgap29	0	0	0.50983	0.474	0.019	24.9472
18	Pmp22	0	0	0.278355	0.296	0.012	24.6665
18	Pltp	0	0	0.538294	0.464	0.019	24.4209
18	S100a11	0	0	0.656572	0.584	0.025	23.3599
18	Fcgrt	9.56e-280	1.95e-275	0.27817	0.285	0.013	21.9229
18	Col5a2	0	0	0.351507	0.347	0.016	21.6874
18	Cxcl12	0	0	1.31991	0.755	0.035	21.5714
18	Col4a1	0	0	1.14942	0.679	0.033	20.5757
18	Islr	7.49e-290	1.53e-285	0.333764	0.325	0.016	20.3124
18	Wnt5a	5.42e-227	1.11e-222	0.255854	0.263	0.013	20.2306
18	Plat	0	0	0.349764	0.358	0.018	19.8888
18	Crip1	4.8e-205	9.81e-201	0.271967	0.237	0.012	19.7498
18	Gja1	0	0	0.749406	0.558	0.029	19.2413
18	Col18a1	0	0	0.443429	0.391	0.022	17.7726
18	Gng11	4.89e-219	9.99e-215	0.307912	0.281	0.016	17.5624
18	Fbln2	2.14e-165	4.38e-161	0.252297	0.208	0.012	17.3332
18	Igfbp7	5.87e-162	1.2e-157	0.43684	0.226	0.014	16.1427
18	Atp1a2	0	0	1.30166	0.869	0.054	16.0926
18	Ier3	8.8e-170	1.8e-165	0.253553	0.237	0.015	15.7999
18	Cd302	0	0	0.442855	0.456	0.029	15.7241
18	Rcn3	0	0	0.42985	0.456	0.03	15.1999
18	Wls	0	0	0.571712	0.609	0.041	14.8536
18	Maf	4.5e-189	9.19e-185	0.324736	0.288	0.02	14.3999
18	S100a10	1.88e-252	3.83e-248	0.415138	0.387	0.027	14.3333
18	Slc41a1	1.45e-225	2.97e-221	0.328921	0.358	0.026	13.7692
18	Svil	6.32e-185	1.29e-180	0.279789	0.299	0.022	13.5908
18	Ppap2b	0	0	0.629977	0.54	0.04	13.5
18	Sepp1	0	0	0.797292	0.734	0.055	13.3454
18	Serping1	2.7e-178	5.52e-174	0.339573	0.299	0.023	12.9999
18	Id3	3.82e-300	7.8e-296	0.629723	0.504	0.039	12.923
18	Ptgds	7.29e-204	1.49e-199	3.12896	0.332	0.026	12.7692
18	Lhfp	6.83e-150	1.4e-145	0.275206	0.263	0.021	12.5237
18	Sparc	0	0	1.50526	0.96	0.078	12.3077
18	Enpp2	5.09e-208	1.04e-203	0.409138	0.369	0.03	12.3
18	Trf	4.45e-189	9.1e-185	0.509868	0.369	0.033	11.1818
18	Gpx8	2.93e-224	5.98e-220	0.424836	0.438	0.04	10.95
18	Tmem64	4.93e-178	1.01e-173	0.325531	0.35	0.032	10.9375
18	Flrt2	7.45e-149	1.52e-144	0.310412	0.303	0.028	10.8214
18	Gpc3	1.06e-134	2.17e-130	0.300876	0.285	0.027	10.5555
18	Tril	5.25e-120	1.07e-115	0.255973	0.281	0.029	9.68962
18	Fkbp7	1.53e-158	3.13e-154	0.349554	0.383	0.042	9.11903
18	Uaca	1.15e-130	2.35e-126	0.302759	0.318	0.035	9.08569
18	Serpinh1	3.03e-289	6.19e-285	0.807278	0.668	0.077	8.67531
18	Fstl1	2.34e-280	4.78e-276	0.794082	0.672	0.081	8.29629
18	Fos	5.55e-141	1.13e-136	0.729653	0.376	0.046	8.1739
18	Arl4a	8.07e-129	1.65e-124	0.398638	0.398	0.055	7.23635
18	Add3	6.07e-116	1.24e-111	0.330272	0.376	0.054	6.96295
18	Cdkn1c	6.54e-80	1.34e-75	0.284668	0.27	0.039	6.92306
18	Lgals1	0	0	1.27741	0.85	0.128	6.64062
18	Serpine2	1.34e-123	2.74e-119	0.527921	0.453	0.071	6.38027
18	Nr2f2	9.89e-111	2.02e-106	0.391174	0.405	0.065	6.23076
18	Rell1	1.3e-88	2.65e-84	0.271386	0.336	0.054	6.22221
18	Ramp2	1.17e-71	2.39e-67	0.250937	0.277	0.045	6.15554
18	Sparcl1	2.44e-283	4.99e-279	1.38379	0.883	0.149	5.92617
18	Timp3	5.38e-111	1.1e-106	0.511185	0.423	0.072	5.87499
18	Cstb	1.57e-98	3.2e-94	0.34285	0.423	0.077	5.4935
18	Ginm1	3.65e-80	7.46e-76	0.287771	0.35	0.064	5.46874
18	Vkorc1	5.71e-75	1.17e-70	0.251992	0.332	0.061	5.44261
18	Itm2c	7.04e-117	1.44e-112	0.442331	0.504	0.095	5.30526
18	Ppic	1.01e-91	2.06e-87	0.376223	0.405	0.077	5.25973
18	Ifitm2	7.98e-140	1.63e-135	0.539777	0.591	0.113	5.23008
18	Lamp2	9.1e-70	1.86e-65	0.288213	0.358	0.073	4.9041
18	Akap12	3.57e-97	7.29e-93	0.457954	0.467	0.096	4.86458
18	Igfbp5	4.55e-68	9.29e-64	0.926261	0.332	0.069	4.81159
18	B2m	1.52e-148	3.11e-144	0.615375	0.697	0.148	4.70946
18	Ech1	6.14e-53	1.25e-48	0.264402	0.285	0.061	4.67212
18	Apoe	1.85e-190	3.78e-186	0.713821	0.832	0.179	4.64804
18	Ctsl	1.66e-143	3.4e-139	0.635862	0.668	0.146	4.57534
18	Rrbp1	1.08e-126	2.21e-122	0.62168	0.635	0.144	4.40972
18	Nenf	1.13e-69	2.31e-65	0.320027	0.405	0.093	4.35483
18	Hes1	2.8e-44	5.73e-40	0.260152	0.27	0.062	4.35483
18	Maged2	7.7e-60	1.57e-55	0.303087	0.35	0.081	4.32098
18	1810058I24Rik	2.3e-75	4.7e-71	0.384306	0.423	0.098	4.31632
18	Zfp36l1	1.53e-56	3.13e-52	0.357357	0.431	0.12	3.59166
18	Vim	3.58e-69	7.31e-65	0.489263	0.573	0.176	3.25568
18	Vimp	1.62e-46	3.3e-42	0.317561	0.42	0.131	3.2061
18	Glul	9.01e-29	1.84e-24	0.273034	0.299	0.1	2.99
18	P4hb	6.37e-38	1.3e-33	0.293024	0.42	0.149	2.81879
18	Egr1	1.07e-36	2.19e-32	0.527607	0.38	0.135	2.81481
18	Tpm1	4.13e-40	8.44e-36	0.404176	0.427	0.153	2.79085
18	2021-09-11	5.02e-63	1.03e-58	0.47804	0.613	0.22	2.78636
18	Alcam	2.99e-21	6.11e-17	0.390405	0.245	0.088	2.78409
18	Sptbn1	4.01e-35	8.19e-31	0.333897	0.464	0.181	2.56353
18	Cd81	1.8e-51	3.67e-47	0.413872	0.606	0.24	2.525
18	Mdk	1.63e-62	3.32e-58	0.502469	0.712	0.29	2.45517
18	Laptm4a	2.09e-143	4.27e-139	0.998589	0.912	0.372	2.45161
18	Ptn	3.88e-195	7.93e-191	2.23396	0.982	0.403	2.43672
18	Itgb1	4.18e-45	8.55e-41	0.375254	0.631	0.272	2.31985
18	Myl12a	8.86e-26	1.81e-21	0.268019	0.423	0.185	2.28649
18	Sec62	1.46e-27	2.98e-23	0.291647	0.518	0.246	2.10569
18	Itm2b	2.22e-74	4.55e-70	0.63136	0.894	0.465	1.92258
18	Gm26924	1.22e-16	2.49e-12	0.26529	0.427	0.223	1.9148
18	Calr	1.04e-26	2.12e-22	0.312576	0.602	0.319	1.88715
18	Pdia3	3.33e-22	6.8e-18	0.274748	0.54	0.289	1.86851
18	App	6.16e-28	1.26e-23	0.337643	0.682	0.393	1.73537
18	Hspa5	2.17e-23	4.43e-19	0.405239	0.624	0.36	1.73333
18	Fth1	1.72e-72	3.51e-68	0.715951	0.891	0.522	1.7069
18	Rpl22l1	3.63e-17	7.42e-13	0.256658	0.602	0.379	1.58839
18	Hsp90b1	2.89e-31	5.9e-27	0.395891	0.785	0.495	1.58586
18	Rpl23	5.93e-13	1.21e-08	0.294035	0.679	0.513	1.32359
18	mt-Nd2	5.5e-14	1.12e-09	0.275763	0.788	0.621	1.26892
18	mt-Nd5	2.84e-20	5.8e-16	0.335844	0.836	0.66	1.26667
18	Cox6c	2.49e-22	5.09e-18	0.406556	0.81	0.655	1.23664
18	Rplp1	5.26e-12	1.08e-07	0.332959	0.807	0.739	1.09202
18	Malat1	9.36e-22	1.91e-17	0.466983	0.978	0.983	0.994913
18	Actb	7e-18	1.43e-13	-0.291964	0.945	0.982	0.962322
18	Rps19	8.99e-10	1.84e-05	-0.280129	0.712	0.781	0.911652
18	Hsp90ab1	2.33e-67	4.77e-63	-0.650701	0.88	0.984	0.894309
18	Marcks	1.22e-14	2.5e-10	-0.334178	0.704	0.8	0.88
18	Serbp1	3.48e-17	7.12e-13	-0.337674	0.642	0.771	0.832685
18	Ncl	9.11e-18	1.86e-13	-0.363929	0.602	0.749	0.803738
18	Ddx5	2.4e-19	4.9e-15	-0.352677	0.595	0.742	0.801887
18	H3f3b	7.82e-36	1.6e-31	-0.487387	0.682	0.875	0.779428
18	Pabpc1	5e-14	1.02e-09	-0.331138	0.518	0.681	0.760646
18	Arl6ip1	1.57e-06	0.0320697	-0.304409	0.325	0.432	0.752315
18	Tmsb4x	3.4e-37	6.94e-33	-0.688005	0.628	0.842	0.745843
18	Rbm25	1.63e-12	3.33e-08	-0.320962	0.434	0.599	0.724541
18	Fkbp3	3.79e-14	7.74e-10	-0.323664	0.453	0.627	0.722488
18	Hnrnpa2b1	4.1e-42	8.38e-38	-0.56466	0.566	0.822	0.688564
18	Hnrnpk	1.31e-12	2.67e-08	-0.26639	0.401	0.584	0.686644
18	Atrx	3.09e-12	6.32e-08	-0.316901	0.358	0.542	0.660516
18	Ttc3	3.25e-16	6.65e-12	-0.373345	0.376	0.575	0.653913
18	Hspa8	3.95e-20	8.08e-16	-0.357725	0.405	0.643	0.62986
18	Tuba1b	6.56e-10	1.34e-05	-0.263962	0.274	0.44	0.622727
18	Gm10075	3.97e-17	8.12e-13	-0.371759	0.339	0.553	0.61302
18	Pdap1	1.62e-16	3.31e-12	-0.326078	0.343	0.569	0.602812
18	Ywhae	1.44e-33	2.94e-29	-0.464608	0.431	0.726	0.593664
18	Psip1	5.96e-12	1.22e-07	-0.255846	0.277	0.471	0.58811
18	Hnrnpm	3.81e-15	7.79e-11	-0.308948	0.299	0.52	0.575
18	Luc7l3	9.03e-14	1.84e-09	-0.317294	0.263	0.458	0.574236
18	Chd4	8.76e-18	1.79e-13	-0.361562	0.303	0.536	0.565298
18	Hnrnpdl	3.27e-17	6.69e-13	-0.339114	0.303	0.536	0.565298
18	Cfl1	1.87e-26	3.82e-22	-0.406051	0.361	0.642	0.562305
18	Tubb5	5.98e-63	1.22e-58	-0.776983	0.467	0.834	0.559952
18	Cbx1	4.46e-14	9.12e-10	-0.285628	0.27	0.483	0.559006
18	Gm9800	2.36e-36	4.83e-32	-0.558704	0.398	0.714	0.557423
18	H2afv	4.45e-17	9.09e-13	-0.366017	0.281	0.505	0.556436
18	Srsf3	5.13e-16	1.05e-11	-0.31086	0.277	0.501	0.552894
18	Hnrnpu	3.33e-26	6.8e-22	-0.438568	0.354	0.642	0.551402
18	Matr3	2.08e-22	4.25e-18	-0.388852	0.321	0.587	0.546848
18	Hint1	3.85e-14	7.88e-10	-0.269866	0.259	0.477	0.542977
18	Anp32a	1.54e-40	3.14e-36	-0.550229	0.398	0.734	0.542234
18	Tuba1a	6.87e-93	1.4e-88	-1.13925	0.489	0.904	0.540929
18	Ranbp1	5.98e-17	1.22e-12	-0.357295	0.266	0.499	0.533066
18	Ptma	4.14e-48	8.46e-44	-0.659938	0.401	0.753	0.532536
18	Nfix	1.12e-19	2.29e-15	-0.377806	0.27	0.522	0.517241
18	Cdk4	6.54e-16	1.34e-11	-0.300158	0.226	0.453	0.498896
18	Ddah2	7.31e-17	1.49e-12	-0.335015	0.223	0.458	0.486899
18	Nnat	7.27e-18	1.49e-13	-0.406637	0.248	0.511	0.485323
18	Smc4	8.58e-10	1.75e-05	-0.273377	0.153	0.317	0.48265
18	Ybx1	1.54e-31	3.15e-27	-0.485574	0.299	0.62	0.482258
18	Calm2	4.66e-59	9.53e-55	-0.765497	0.38	0.789	0.481622
18	Celf2	2.39e-18	4.88e-14	-0.375743	0.226	0.471	0.47983
18	Dek	2.55e-19	5.21e-15	-0.410529	0.23	0.483	0.47619
18	Nop58	4.45e-13	9.1e-09	-0.280125	0.182	0.383	0.475196
18	Anp32e	2.28e-20	4.65e-16	-0.407498	0.234	0.496	0.471774
18	Nasp	7.76e-22	1.59e-17	-0.435085	0.215	0.494	0.435223
18	Snrpf	1.77e-16	3.61e-12	-0.293053	0.179	0.418	0.42823
18	Sfrp1	2.45e-25	5.01e-21	-0.550382	0.197	0.487	0.404517
18	Marcksl1	1.63e-36	3.33e-32	-0.511067	0.248	0.614	0.403909
18	Nfia	5.88e-40	1.2e-35	-0.652481	0.255	0.633	0.402844
18	Chd7	3.05e-13	6.24e-09	-0.26052	0.128	0.33	0.387879
18	Gm1673	5.72e-15	1.17e-10	-0.267672	0.139	0.359	0.387187
18	Hnrnpab	1.2e-19	2.46e-15	-0.334756	0.161	0.429	0.375291
18	Hsp90aa1	2.4e-23	4.91e-19	-0.36666	0.175	0.473	0.369979
18	Hnrnpd	6.77e-17	1.38e-12	-0.292133	0.142	0.385	0.368831
18	2700094K13Rik	1.47e-17	3.01e-13	-0.308183	0.139	0.385	0.361039
18	Map1b	5.37e-23	1.1e-18	-0.458199	0.161	0.453	0.355408
18	Id2	3.27e-16	6.68e-12	-0.284723	0.131	0.373	0.351206
18	Ccnd2	3.49e-27	7.14e-23	-0.507183	0.164	0.484	0.338843
18	Mki67	3.72e-13	7.6e-09	-0.345495	0.099	0.298	0.332215
18	Gpm6b	7.84e-15	1.6e-10	-0.277974	0.106	0.323	0.328173
18	Nfib	1.68e-85	3.43e-81	-1.04207	0.252	0.796	0.316583
18	Top2a	3.33e-14	6.8e-10	-0.436004	0.095	0.302	0.314569
18	Apc	5.24e-20	1.07e-15	-0.381202	0.113	0.376	0.300532
18	Hn1	2.24e-16	4.58e-12	-0.264814	0.091	0.321	0.283489
18	2021-09-03	5.36e-15	1.1e-10	-0.28765	0.084	0.297	0.282828
18	Cenpf	1.62e-10	3.3e-06	-0.308872	0.062	0.222	0.279279
18	H2afz	3.87e-19	7.9e-15	-0.329073	0.099	0.357	0.277311
18	Ccnd1	1.72e-13	3.52e-09	-0.282767	0.073	0.266	0.274436
18	H2afy	1.17e-15	2.38e-11	-0.254781	0.084	0.309	0.271845
18	Smc2	5.37e-17	1.1e-12	-0.378983	0.084	0.316	0.265823
18	Ckb	1.52e-48	3.11e-44	-0.727405	0.161	0.607	0.265239
18	Hmgb2	1.43e-20	2.91e-16	-0.436845	0.091	0.359	0.253482
18	Stmn2	7.19e-42	1.47e-37	-0.942158	0.135	0.542	0.249077
[truncated: 1,112 more rows]
