# Supplementary material for: Cryptic developmental events determine medulloblastoma radiosensitivity and cellular heterogeneity without altering transcriptomic profile
Source: Commun Biol. 2021 May 21;4:616. doi: 10.1038/s42003-021-02099-w (PMC8139976; doi:10.1038/s42003-021-02099-w)
Supplement: Supplementary file 10 — Supplementary Data 7 [file 42003_2021_2099_MOESM10_ESM.xlsx]

## Sheet: supp_table_7_cluster_markers_en
Supplementary Data 7. Endothelial cluster markers in G-Smo, M-Smo, WT scRNA-seq data
Cluster#	gene name	p value	adj p value	avg_logFC	pct.1 (in cluster)	pct.2 (all others)	ratio (pct.1:pct.2)
0	Apln	3.98e-06	0.0274719	0.462916	0.367	0.035	10.4857
0	Rpl35a	4.2e-07	0.00290017	0.515813	0.633	0.193	3.27979
0	Rplp0	4.93e-08	0.000340125	0.601032	0.833	0.439	1.89749
0	Tmsb10	1.55e-12	1.07e-08	0.937388	0.944	0.772	1.2228
0	Rps9	6.04e-06	0.0416581	0.417484	0.878	0.737	1.19132
0	Rps26	1.2e-07	0.000826119	0.53364	0.956	0.825	1.15879
0	Cldn5	2.71e-07	0.00187233	0.624432	0.933	0.807	1.15613
0	Malat1	4.98e-09	3.43e-05	-0.7404	0.933	0.982	0.950102
0	Ly6e	4.93e-08	0.000340214	-0.589445	0.411	0.807	0.509294
0	Gpr116	1.92e-12	1.32e-08	-0.8488	0.444	0.877	0.506271
0	Flt1	8.12e-12	5.61e-08	-0.913279	0.356	0.825	0.431515
0	Nfkbia	1.17e-07	0.000810402	-0.717485	0.278	0.684	0.406433
0	Sdpr	1.79e-06	0.0123546	-0.526963	0.2	0.544	0.367647
0	Cd2ap	8.74e-08	0.000602993	-0.530261	0.233	0.649	0.359014
0	Klf6	1.84e-07	0.00127096	-0.574541	0.211	0.596	0.354027
0	Ptprb	6.33e-11	4.37e-07	-0.811693	0.2	0.702	0.2849
0	Abcb1a	6.14e-16	4.24e-12	-1.03056	0.233	0.842	0.276722
0	Cxcl12	4.23e-06	0.0291705	-0.862224	0.122	0.456	0.267544
0	Ly6c1	2.59e-19	1.79e-15	-1.31466	0.233	0.912	0.255482
0	Sgms1	1.32e-06	0.00908506	-0.370684	0.078	0.404	0.193069
0	Gpd2	4.95e-06	0.0341347	-0.300888	0.067	0.368	0.182065
0	Timp3	6.08e-09	4.2e-05	-0.623812	0.078	0.491	0.158859
0	Ly6a	5.52e-18	3.81e-14	-0.975798	0.078	0.754	0.103448
0	Igfbp3	3.14e-10	2.16e-06	-0.631962	0.044	0.474	0.092827
0	Slco1a4	1.48e-17	1.02e-13	-0.980007	0.056	0.719	0.0778859
0	Sema3c	1.81e-08	0.000125018	-0.434779	0.022	0.368	0.0597826
0	Hspb1	5.59e-09	3.86e-05	-0.598409	0.022	0.386	0.0569948
0	Ier3	8.85e-07	0.00610956	-0.304418	0.011	0.281	0.0391459
1	Ier3	8.85e-07	0.00610956	0.304418	0.281	0.011	25.5452
1	Hspb1	5.59e-09	3.86e-05	0.598409	0.386	0.022	17.5454
1	Sema3c	1.81e-08	0.000125018	0.434779	0.368	0.022	16.7272
1	Slco1a4	1.48e-17	1.02e-13	0.980007	0.719	0.056	12.8393
1	Igfbp3	3.14e-10	2.16e-06	0.631962	0.474	0.044	10.7727
1	Ly6a	5.52e-18	3.81e-14	0.975798	0.754	0.078	9.66665
1	Timp3	6.08e-09	4.2e-05	0.623812	0.491	0.078	6.29486
1	Gpd2	4.95e-06	0.0341347	0.300888	0.368	0.067	5.49253
1	Sgms1	1.32e-06	0.00908506	0.370684	0.404	0.078	5.17948
1	Ly6c1	2.59e-19	1.79e-15	1.31466	0.912	0.233	3.91416
1	Cxcl12	4.23e-06	0.0291705	0.862224	0.456	0.122	3.7377
1	Abcb1a	6.14e-16	4.24e-12	1.03056	0.842	0.233	3.61373
1	Ptprb	6.33e-11	4.37e-07	0.811693	0.702	0.2	3.51
1	Klf6	1.84e-07	0.00127096	0.574541	0.596	0.211	2.82464
1	Cd2ap	8.74e-08	0.000602993	0.530261	0.649	0.233	2.78541
1	Sdpr	1.79e-06	0.0123546	0.526963	0.544	0.2	2.72
1	Nfkbia	1.17e-07	0.000810402	0.717485	0.684	0.278	2.46043
1	Flt1	8.12e-12	5.61e-08	0.913279	0.825	0.356	2.31742
1	Gpr116	1.92e-12	1.32e-08	0.8488	0.877	0.444	1.97522
1	Ly6e	4.93e-08	0.000340214	0.589445	0.807	0.411	1.9635
1	Malat1	4.98e-09	3.43e-05	0.7404	0.982	0.933	1.05252
1	Cldn5	2.71e-07	0.00187233	-0.624432	0.807	0.933	0.864952
1	Rps26	1.2e-07	0.000826119	-0.53364	0.825	0.956	0.862971
1	Rps9	6.04e-06	0.0416581	-0.417484	0.737	0.878	0.839408
1	Tmsb10	1.55e-12	1.07e-08	-0.937388	0.772	0.944	0.817797
1	Rplp0	4.93e-08	0.000340125	-0.601032	0.439	0.833	0.527011
1	Rpl35a	4.2e-07	0.00290017	-0.515813	0.193	0.633	0.304897
1	Apln	3.98e-06	0.0274719	-0.462916	0.035	0.367	0.0953678
