# Supplementary material for: Cryptic developmental events determine medulloblastoma radiosensitivity and cellular heterogeneity without altering transcriptomic profile
Source: Commun Biol. 2021 May 21;4:616. doi: 10.1038/s42003-021-02099-w (PMC8139976; doi:10.1038/s42003-021-02099-w)
Supplement: Supplementary file 11 — Supplementary Data 8 [file 42003_2021_2099_MOESM11_ESM.xlsx]

## Sheet: supp_table_8_cluster_markers_my
Supplementary Data 8. Myeloid cluster markers in G-Smo, M-Smo, WT scRNA-seq data
Cluster#	gene name	p value	adj p value	avg_logFC	pct.1 (in cluster)	pct.2 (all others)	ratio (pct.1:pct.2)
0	Sparc	6.31e-67	6.41e-63	1.64501	0.883	0.066	13.3788
0	Siglech	3.46e-23	3.51e-19	0.454688	0.423	0.041	10.317
0	Cst7	1.02e-12	1.03e-08	0.378315	0.294	0.052	5.65384
0	Cd81	5.61e-39	5.7e-35	0.825671	0.724	0.129	5.6124
0	Ptgs1	4.57e-11	4.64e-07	0.268767	0.294	0.063	4.66666
0	Olfml3	2.14e-16	2.17e-12	0.421053	0.417	0.092	4.5326
0	Ccl4	1.08e-07	0.00109936	0.349414	0.221	0.052	4.24999
0	Plxdc2	3.41e-13	3.47e-09	0.324065	0.38	0.092	4.13043
0	Serpine2	2.64e-33	2.68e-29	0.826822	0.773	0.188	4.1117
0	Lpl	1.28e-20	1.3e-16	0.602556	0.54	0.137	3.9416
0	Gpr34	2.07e-17	2.11e-13	0.487252	0.552	0.173	3.19075
0	Lair1	1.61e-09	1.64e-05	0.270212	0.337	0.107	3.14953
0	P2ry12	4.67e-20	4.74e-16	0.653702	0.601	0.192	3.13021
0	Itgam	9.7e-09	9.85e-05	0.318879	0.368	0.133	2.76692
0	Epb4.1l2	1.62e-09	1.64e-05	0.268315	0.423	0.162	2.61111
0	Ldhb	1.61e-07	0.00163351	0.273249	0.344	0.14	2.45714
0	Cd9	5.65e-33	5.74e-29	0.91602	0.847	0.362	2.33978
0	Cyfip1	5.38e-11	5.47e-07	0.347529	0.515	0.221	2.33032
0	Golm1	1.11e-08	0.000113178	0.358739	0.411	0.181	2.27072
0	Apbb1ip	1.39e-07	0.00141556	0.289679	0.405	0.188	2.15425
0	Pkm	1.83e-07	0.0018537	0.341315	0.442	0.221	2
0	Ctsl	1.4e-45	1.42e-41	1.32039	0.933	0.469	1.98934
0	Pycard	1.51e-07	0.00152943	0.290956	0.454	0.229	1.98253
0	Sirpa	3.07e-07	0.00311511	0.258631	0.479	0.251	1.90837
0	Cx3cr1	2.63e-15	2.67e-11	0.594726	0.736	0.387	1.90181
0	Ctsz	1.13e-19	1.15e-15	0.611337	0.847	0.458	1.84934
0	Ly86	6.59e-13	6.69e-09	0.464748	0.73	0.395	1.8481
0	Syngr1	1.23e-06	0.0125323	0.250693	0.491	0.266	1.84586
0	Trem2	3.99e-13	4.06e-09	0.433812	0.755	0.417	1.81055
0	Rgs10	5.48e-07	0.00555994	0.294358	0.62	0.376	1.64894
0	Fcgr3	2.14e-07	0.00217493	0.306265	0.552	0.336	1.64286
0	Fcrls	1.25e-10	1.27e-06	0.366457	0.773	0.472	1.63771
0	Hexb	4.34e-41	4.41e-37	1.01855	1	0.616	1.62338
0	Mpeg1	2.19e-06	0.0222336	0.277434	0.607	0.38	1.59737
0	Hexa	5.88e-07	0.00597219	0.303979	0.595	0.373	1.59517
0	Csf1r	1.83e-07	0.00186181	0.300729	0.65	0.41	1.58537
0	Lgmn	7.8e-16	7.92e-12	0.469878	0.957	0.683	1.40117
0	Grn	4.65e-06	0.0472174	0.26176	0.73	0.528	1.38258
0	Ctsd	3.09e-18	3.13e-14	0.595317	1	0.738	1.35501
0	mt-Nd2	9.65e-09	9.8e-05	0.356352	0.816	0.609	1.3399
0	Laptm5	9.31e-10	9.45e-06	0.408954	0.877	0.672	1.30506
0	C1qc	3.14e-14	3.19e-10	0.451972	1	0.771	1.29702
0	C1qa	4.33e-14	4.39e-10	0.454012	0.975	0.756	1.28968
0	C1qb	1.34e-11	1.36e-07	0.384446	0.994	0.779	1.27599
0	Tyrobp	2.55e-10	2.59e-06	0.300919	0.975	0.823	1.18469
0	mt-Cytb	8.89e-10	9.03e-06	0.355021	0.939	0.804	1.16791
0	Ctss	1.48e-08	0.000150411	0.392874	0.994	0.852	1.16667
0	Ctsb	9.64e-14	9.79e-10	0.482633	0.988	0.849	1.16372
0	Cst3	3.28e-34	3.33e-30	1.12954	0.994	0.893	1.1131
0	Itm2b	3.06e-10	3.11e-06	0.373194	0.982	0.904	1.08628
0	mt-Nd1	1.39e-09	1.41e-05	0.363602	0.988	0.926	1.06695
0	Lyz2	1.87e-06	0.0189856	-0.580847	0.822	0.815	1.00859
0	Tmsb4x	5.44e-08	0.000552394	0.2673	1	1	1
0	Lgals1	1.74e-08	0.000176723	-0.447721	0.294	0.565	0.520354
0	Tmsb10	1.07e-06	0.0108639	-0.405275	0.209	0.428	0.488318
0	Bst2	5.19e-09	5.27e-05	-0.379808	0.172	0.428	0.401869
0	Cd74	4.29e-06	0.0435334	-1.13901	0.067	0.229	0.292576
0	Apobec1	7.09e-08	0.000720476	-0.317268	0.08	0.295	0.271186
0	Msrb1	1.55e-06	0.0157664	-0.259918	0.061	0.236	0.258474
0	Slfn2	5.45e-07	0.00553929	-0.25147	0.049	0.232	0.211207
0	Mrc1	6.77e-16	6.87e-12	-0.958832	0.08	0.432	0.185185
0	Ms4a6c	1.15e-15	1.17e-11	-0.480243	0.074	0.432	0.171296
0	Iqgap1	7.71e-09	7.83e-05	-0.274224	0.043	0.262	0.164122
0	Ifitm3	5.31e-07	0.00539664	-0.307047	0.031	0.203	0.152709
0	H2-Ab1	1.36e-06	0.0138223	-0.787662	0.025	0.177	0.141243
0	Pla2g7	3.99e-12	4.05e-08	-0.364646	0.043	0.325	0.132308
0	Wfdc17	4.31e-11	4.37e-07	-0.482702	0.037	0.295	0.125424
0	Cybb	6.3e-16	6.39e-12	-0.428877	0.037	0.387	0.0956072
0	Cd36	2.5e-08	0.000253696	-0.295846	0.018	0.207	0.0869565
0	Ms4a7	1.22e-30	1.24e-26	-1.05735	0.043	0.609	0.0706075
0	Pf4	3.47e-20	3.52e-16	-1.39321	0.018	0.428	0.0420561
0	F13a1	5.93e-10	6.02e-06	-0.440514	0	0.207	0
0	Cfp	1.9e-09	1.93e-05	-0.278414	0	0.196	0
0	H2-Aa	9.22e-08	0.000936345	-0.731161	0	0.159	0
0	H2-Eb1	2.85e-07	0.0028904	-0.663182	0	0.148	0
0	Ccl7	5.98e-07	0.00606915	-0.324807	0	0.14	0
0	Lyve1	2.61e-06	0.0265442	-0.55486	0	0.125	0
1	Mgst1	8.71e-16	8.84e-12	0.268254	0.336	0.048	6.99999
1	Gpr65	8.12e-13	8.24e-09	0.259437	0.311	0.054	5.75925
1	Pmepa1	4e-14	4.07e-10	0.331017	0.37	0.076	4.86841
1	Wfdc17	2.73e-15	2.78e-11	0.526672	0.445	0.105	4.23809
1	Ms4a7	1.48e-38	1.5e-34	1.01142	0.866	0.219	3.95434
1	Tmem176a	1.28e-14	1.3e-10	0.386785	0.437	0.114	3.83333
1	Msrb1	3.38e-09	3.43e-05	0.272049	0.345	0.105	3.28571
1	Cybb	1.03e-13	1.04e-09	0.358774	0.513	0.159	3.22641
1	Apobec1	1.34e-11	1.37e-07	0.377757	0.429	0.133	3.22556
1	Hebp1	3.13e-11	3.18e-07	0.298797	0.445	0.146	3.04794
1	Cd36	2.73e-06	0.0277415	0.255055	0.261	0.089	2.93258
1	Pla2g7	3.76e-09	3.82e-05	0.262049	0.412	0.146	2.82192
1	Tmem176b	7.58e-11	7.7e-07	0.358774	0.471	0.175	2.69143
1	Bst2	2.88e-13	2.93e-09	0.469544	0.58	0.238	2.43697
1	Ms4a6c	1.2e-09	1.21e-05	0.346612	0.504	0.219	2.30137
1	Adipor1	7.07e-09	7.18e-05	0.317573	0.471	0.21	2.24286
1	Abca1	2.84e-09	2.88e-05	0.408599	0.529	0.26	2.03461
1	Ctsh	3.05e-07	0.00309863	0.300325	0.513	0.26	1.97308
1	Trf	3.2e-08	0.000324688	0.391087	0.563	0.295	1.90847
1	Timp2	9.84e-07	0.00998765	0.378158	0.462	0.251	1.84064
1	Rnase4	1.08e-08	0.000109936	0.390457	0.664	0.381	1.74278
1	Igf1	1.06e-06	0.0107226	0.330452	0.588	0.346	1.69942
1	Aif1	6.32e-10	6.42e-06	0.41544	0.748	0.476	1.57143
1	Ctsa	4.72e-08	0.000479028	0.415535	0.672	0.429	1.56643
1	Sat1	4.48e-09	4.54e-05	0.418245	0.739	0.479	1.5428
1	Ftl1	1.92e-25	1.95e-21	0.84017	0.992	0.67	1.4806
1	Grn	1.93e-06	0.019571	0.324987	0.765	0.543	1.40884
1	Lyz2	1.83e-19	1.85e-15	0.720628	0.992	0.752	1.31915
1	Ctsd	1.58e-12	1.61e-08	0.543236	0.992	0.778	1.27506
1	Cd63	1.12e-06	0.0113715	0.343216	0.798	0.638	1.25078
1	Sepp1	1.09e-11	1.11e-07	0.519794	0.966	0.775	1.24645
1	C1qb	1.7e-06	0.0172602	0.304373	0.966	0.819	1.17949
1	Ctsb	3.92e-06	0.0397598	0.250657	0.992	0.867	1.14418
1	Apoe	1.41e-29	1.43e-25	0.993869	1	0.898	1.11359
1	Rpl32	1.88e-06	0.0190681	-0.268533	0.899	0.94	0.956383
1	Rps26	5.69e-07	0.00578143	-0.301951	0.882	0.94	0.938298
1	Ctsl	2.72e-06	0.027657	-0.748603	0.58	0.667	0.869565
1	Rps18	2.7e-06	0.0274204	-0.314653	0.134	0.356	0.376404
1	Cd81	5.36e-11	5.44e-07	-0.516029	0.109	0.444	0.245495
1	Ccl6	3.4e-07	0.0034509	-0.468362	0.042	0.263	0.159696
1	Sparc	3.29e-17	3.34e-13	-1.18754	0.059	0.492	0.119919
2	H2-Ea-ps	4.89e-38	4.97e-34	0.685543	0.424	0	Inf
2	Plac8	9.95e-18	1.01e-13	0.627913	0.212	0.003	70.6643
2	H2-Eb1	1.08e-43	1.1e-39	1.51746	0.545	0.011	49.545
2	S100a6	3.11e-28	3.15e-24	0.587026	0.364	0.008	45.4994
2	Plbd1	1.25e-17	1.27e-13	0.282262	0.227	0.005	45.3991
2	H2-Aa	8.6e-46	8.73e-42	1.6578	0.576	0.014	41.1426
2	Ccr2	6.2e-27	6.3e-23	0.760268	0.364	0.011	33.0906
2	Pyhin1	5.74e-14	5.83e-10	0.334826	0.197	0.008	24.6247
2	Ahnak	6.68e-22	6.78e-18	0.399343	0.318	0.014	22.7141
2	S100a4	2.09e-15	2.12e-11	0.342829	0.227	0.011	20.6362
2	H2-Ab1	3.86e-35	3.92e-31	1.68774	0.561	0.041	13.6829
2	Fn1	1.04e-10	1.06e-06	0.291751	0.182	0.014	12.9999
2	S100a10	6.15e-16	6.24e-12	0.350531	0.288	0.024	12
2	Cd74	8.93e-44	9.07e-40	2.25359	0.727	0.068	10.6912
2	S100a11	6.87e-19	6.98e-15	0.456533	0.364	0.035	10.4
2	Crip1	4.32e-25	4.38e-21	0.996011	0.591	0.098	6.03061
2	Apoc2	2.16e-09	2.19e-05	0.404394	0.242	0.041	5.90242
2	Ifi203	1.95e-08	0.000197869	0.39732	0.227	0.041	5.53657
2	Mndal	5.19e-11	5.27e-07	0.421674	0.318	0.06	5.29999
2	Btg2	8.05e-11	8.18e-07	0.309434	0.318	0.06	5.29999
2	Ifitm3	1.8e-15	1.83e-11	0.647987	0.439	0.084	5.22618
2	Slfn2	4.73e-17	4.81e-13	0.46213	0.515	0.101	5.099
2	Lsp1	1.08e-10	1.1e-06	0.424209	0.333	0.071	4.69013
2	Clec4a3	1.68e-09	1.71e-05	0.311725	0.303	0.065	4.66153
2	Neat1	1.97e-10	2.01e-06	0.332134	0.364	0.084	4.33333
2	Fxyd5	3.01e-11	3.05e-07	0.302863	0.409	0.095	4.30526
2	Filip1l	3.03e-06	0.0307936	0.280309	0.227	0.057	3.98245
2	Srgn	2.1e-15	2.14e-11	0.560345	0.53	0.136	3.89706
2	Lgals3	4.54e-13	4.61e-09	0.649991	0.485	0.13	3.73077
2	Vim	2.21e-10	2.25e-06	0.497526	0.394	0.106	3.71698
2	Alox5ap	6.53e-10	6.63e-06	0.507338	0.409	0.12	3.40833
2	Tgfbi	2.34e-06	0.0238022	0.416691	0.273	0.084	3.25
2	Emp3	3.69e-12	3.75e-08	0.497685	0.545	0.177	3.07909
2	Lilrb4	3.91e-07	0.00396795	0.310315	0.348	0.117	2.97436
2	Gngt2	2.84e-06	0.0288807	0.285727	0.333	0.117	2.84615
2	Dnaja1	2.25e-09	2.28e-05	0.439554	0.561	0.234	2.39743
2	Sh3bgrl	3.8e-07	0.00385887	0.344713	0.485	0.209	2.32057
2	Cd52	6.02e-13	6.11e-09	0.88218	0.682	0.302	2.25828
2	Tmsb10	1.92e-08	0.000194629	0.478589	0.636	0.293	2.17065
2	H2-K1	1.01e-06	0.0102477	0.393692	0.515	0.247	2.08502
2	H2-D1	6.44e-07	0.00654443	0.423055	0.803	0.508	1.58071
2	Rpl39	5.79e-07	0.0058813	0.380842	0.985	0.807	1.22057
2	Calm1	5.53e-10	5.62e-06	0.540218	0.955	0.823	1.16039
2	Rps24	3.04e-07	0.00309171	0.430094	0.97	0.856	1.13318
2	Cst3	4.44e-08	0.000450814	-0.79794	0.939	0.929	1.01076
2	Itm2b	1.9e-06	0.0192776	-0.404128	0.864	0.946	0.913319
2	mt-Nd1	2.5e-08	0.000253674	-0.489747	0.864	0.965	0.895337
2	Ctsb	3.04e-09	3.09e-05	-0.579625	0.727	0.932	0.780043
2	Ctsd	2.14e-14	2.18e-10	-1.19434	0.576	0.883	0.652322
2	C1qb	9e-12	9.14e-08	-0.687081	0.591	0.908	0.650881
2	C1qc	8.54e-15	8.68e-11	-0.763513	0.576	0.908	0.634361
2	C1qa	1.1e-12	1.11e-08	-0.685801	0.53	0.894	0.592841
2	Lgmn	1.27e-15	1.29e-11	-0.84719	0.485	0.84	0.577381
2	Sepp1	8.87e-16	9.01e-12	-0.972815	0.5	0.886	0.564334
2	Cd63	2.25e-07	0.0022857	-0.460104	0.394	0.734	0.536785
2	Grn	1.92e-07	0.00194719	-0.531888	0.333	0.652	0.510736
2	Ctsl	7.09e-09	7.19e-05	-0.835471	0.348	0.696	0.5
2	Trem2	1.54e-06	0.0156322	-0.448943	0.288	0.59	0.488136
2	Ctsz	6.33e-08	0.000643191	-0.587037	0.318	0.655	0.485496
2	Hexb	3.2e-19	3.25e-15	-1.39994	0.394	0.826	0.476998
2	Mt1	1.33e-06	0.013534	-0.493503	0.242	0.549	0.440801
2	Cd9	1.35e-07	0.00136962	-0.649333	0.258	0.595	0.433613
2	Csf1r	3.96e-06	0.0402024	-0.390786	0.227	0.549	0.413479
2	Ctsa	1.68e-07	0.00170739	-0.544292	0.212	0.546	0.388278
2	Cx3cr1	1.01e-07	0.00102682	-0.617633	0.212	0.573	0.369982
2	Hpgds	3.73e-06	0.037922	-0.341341	0.121	0.429	0.282051
2	Fcrls	5.86e-12	5.95e-08	-0.71099	0.182	0.658	0.276596
2	Syngr1	3.69e-06	0.0374671	-0.382735	0.106	0.394	0.269035
2	Hexa	2.69e-09	2.73e-05	-0.556136	0.121	0.516	0.234496
2	Sparc	6.87e-09	6.97e-05	-1.08194	0.061	0.429	0.142191
2	Serpine2	3.34e-11	3.4e-07	-0.777447	0.03	0.476	0.0630252
2	Gpr34	1.81e-08	0.00018409	-0.46712	0.015	0.37	0.0405405
2	P2ry12	4.49e-10	4.56e-06	-0.651532	0	0.408	0
3	Lyve1	5.43e-57	5.51e-53	1.60318	0.653	0.005	130.597
3	Cd163	2.81e-27	2.86e-23	0.625832	0.388	0.013	29.8459
3	Cbr2	2.73e-28	2.77e-24	0.506454	0.429	0.018	23.8332
3	Ccl24	1.92e-26	1.95e-22	0.733969	0.429	0.023	18.6521
3	Clec10a	1.01e-15	1.03e-11	0.299517	0.265	0.016	16.5624
3	F13a1	5.97e-44	6.06e-40	1.02575	0.755	0.049	15.4081
3	Ccl7	1.19e-26	1.21e-22	0.887017	0.49	0.036	13.6111
3	Igfbp4	2.64e-30	2.68e-26	0.63181	0.551	0.042	13.119
3	Ednrb	1.19e-27	1.21e-23	0.592608	0.531	0.044	12.0682
3	Fcna	2.17e-10	2.2e-06	0.30458	0.204	0.018	11.3333
3	Ccr1	1.57e-17	1.59e-13	0.384205	0.408	0.044	9.27271
3	Cfp	1.69e-16	1.72e-12	0.495125	0.49	0.075	6.53332
3	Hgsnat	7.46e-11	7.57e-07	0.429735	0.327	0.057	5.73683
3	Pf4	1.19e-43	1.21e-39	2.24289	1	0.182	5.4945
3	Ccl2	8.47e-19	8.6e-15	1.20382	0.551	0.101	5.45544
3	Rnasel	1.33e-11	1.35e-07	0.373127	0.388	0.073	5.31506
3	Itsn1	1.58e-08	0.000160787	0.269664	0.306	0.062	4.93548
3	Cited2	6.58e-08	0.00066779	0.274506	0.286	0.06	4.76666
3	Mrc1	3.06e-40	3.11e-36	1.70833	0.98	0.213	4.60094
3	Fcgrt	2.37e-13	2.4e-09	0.522499	0.49	0.112	4.375
3	Folr2	3.88e-09	3.94e-05	0.317454	0.388	0.094	4.12766
3	Clec4a2	2.15e-09	2.18e-05	0.325295	0.408	0.099	4.12121
3	Cd36	3.54e-09	3.6e-05	0.376348	0.408	0.101	4.0396
3	Snx2	7.27e-16	7.38e-12	0.608585	0.633	0.166	3.81325
3	Ms4a6b	7.43e-11	7.54e-07	0.401591	0.551	0.158	3.48734
3	Blvrb	2.58e-08	0.000262028	0.34988	0.429	0.127	3.37795
3	Ifitm2	2.56e-07	0.00259791	0.278359	0.429	0.135	3.17778
3	Lst1	3.74e-08	0.000379834	0.366347	0.469	0.153	3.06536
3	Marcksl1	3.69e-09	3.75e-05	0.410742	0.551	0.184	2.99456
3	Blvra	4.58e-06	0.0465118	0.258313	0.388	0.135	2.87407
3	Stab1	1.31e-12	1.33e-08	0.640886	0.653	0.229	2.85153
3	Gas6	4.95e-10	5.03e-06	0.525662	0.592	0.226	2.61947
3	Ehd4	1.52e-10	1.54e-06	0.606692	0.612	0.239	2.56067
3	Nrp1	2.26e-06	0.0229263	0.372969	0.49	0.2	2.45
3	Wwp1	9.87e-07	0.0100249	0.364016	0.469	0.192	2.44271
3	Zfp36l1	6.52e-07	0.0066182	0.451985	0.612	0.27	2.26667
3	Fos	2.79e-06	0.0283681	0.668528	0.469	0.21	2.23333
3	Jun	1.18e-06	0.0119896	0.636501	0.571	0.27	2.11481
3	Maf	1.1e-17	1.11e-13	0.855325	0.939	0.449	2.09131
3	Snx6	2.82e-11	2.87e-07	0.858568	0.694	0.374	1.85561
3	Ctsc	4.71e-07	0.0047846	0.418445	0.776	0.447	1.73602
3	Clta	1.58e-07	0.00160002	0.467489	0.898	0.642	1.39875
3	Cst3	1.57e-08	0.000159284	-1.08864	0.959	0.927	1.03452
3	Ctss	1.63e-13	1.65e-09	-1.12321	0.816	0.917	0.889858
3	Ctsd	1.91e-14	1.93e-10	-1.81584	0.694	0.855	0.811696
3	Ftl1	2.39e-06	0.0242951	-0.696586	0.469	0.795	0.589937
3	Psap	2.93e-07	0.00297092	-0.627396	0.327	0.639	0.511737
3	Hexb	7.79e-15	7.91e-11	-1.44805	0.408	0.805	0.506832
3	Ctsz	1.19e-06	0.0120423	-0.59837	0.306	0.642	0.476635
3	Trem2	5.16e-07	0.00523763	-0.580876	0.204	0.587	0.34753
3	Mpeg1	3.65e-08	0.000370684	-0.537291	0.082	0.514	0.159533
3	Sparc	6.92e-07	0.0070292	-0.970489	0.041	0.416	0.0985577
3	Serpine2	4.4e-08	0.000447227	-0.742531	0.041	0.455	0.0901099
3	Cd9	1.87e-12	1.9e-08	-1.00343	0.041	0.608	0.0674342
3	Syngr1	4.25e-07	0.00432016	-0.470685	0.02	0.392	0.0510204
4	Nefm	1.27e-14	1.29e-10	0.250258	0.216	0.008	26.9997
4	Dixdc1	2.99e-15	3.04e-11	0.286105	0.27	0.015	17.9999
4	Mfap4	2.94e-16	2.99e-12	0.322847	0.297	0.018	16.4999
4	Meis1	1.52e-19	1.54e-15	0.329595	0.405	0.03	13.5
4	C130071C03Rik	3.23e-12	3.28e-08	0.260952	0.243	0.018	13.4999
4	Snap25	1.85e-18	1.88e-14	0.349666	0.405	0.033	12.2727
4	Hpca	1.53e-11	1.56e-07	0.300957	0.243	0.02	12.1499
4	Tsc22d1	3.23e-21	3.28e-17	0.429492	0.486	0.043	11.3023
4	Hmgb3	1.04e-18	1.06e-14	0.485468	0.432	0.04	10.8
4	Neurod2	9.86e-12	1e-07	0.253571	0.27	0.025	10.8
4	Cnn3	6.03e-15	6.13e-11	0.354486	0.351	0.033	10.6363
4	Nrxn1	1.29e-20	1.31e-16	0.486896	0.514	0.053	9.69809
4	1500016L03Rik	4.18e-16	4.24e-12	0.385384	0.405	0.043	9.41858
4	Pde1c	1.73e-12	1.75e-08	0.256763	0.324	0.035	9.25712
4	Ina	1.65e-10	1.67e-06	0.354486	0.27	0.03	8.99997
4	Msi2	2.81e-18	2.85e-14	0.40555	0.486	0.055	8.83635
4	Mdk	3.69e-11	3.75e-07	0.356904	0.297	0.035	8.48569
4	Stmn3	3.46e-22	3.51e-18	0.520927	0.595	0.071	8.38027
4	Pax6	2.57e-14	2.61e-10	0.360499	0.405	0.05	8.09998
4	Hmgcs1	1.51e-11	1.53e-07	0.278978	0.324	0.04	8.09998
4	Ppp1r14c	2.06e-11	2.1e-07	0.266973	0.324	0.04	8.09998
4	Tead2	6.23e-09	6.33e-05	0.251124	0.243	0.03	8.09997
4	Nbea	1.11e-10	1.13e-06	0.303239	0.297	0.038	7.81577
4	Prim1	1.71e-10	1.74e-06	0.281396	0.297	0.038	7.81577
4	Tulp4	7.47e-12	7.58e-08	0.266973	0.351	0.045	7.79998
4	Igfbpl1	3.19e-21	3.24e-17	0.718814	0.595	0.078	7.6282
4	Uchl1	9.13e-11	9.27e-07	0.312625	0.324	0.045	7.19998
4	Mcm7	1.58e-14	1.61e-10	0.413155	0.459	0.065	7.06153
4	Cacng2	3.96e-11	4.03e-07	0.300677	0.351	0.05	7.01999
4	Tubb3	2.6e-15	2.64e-11	0.386771	0.486	0.071	6.84506
4	Lmnb1	3.76e-14	3.81e-10	0.359286	0.459	0.068	6.74999
4	2021-09-03	2.01e-12	2.04e-08	0.366336	0.405	0.06	6.74999
4	Draxin	2.99e-10	3.03e-06	0.324131	0.324	0.048	6.74999
4	Cdca7	1.25e-08	0.000126768	0.278978	0.27	0.04	6.74998
4	Gpm6a	8.72e-12	8.85e-08	0.422358	0.378	0.058	6.51723
4	Ncam1	1.23e-10	1.25e-06	0.355737	0.351	0.055	6.38181
4	Cks1b	6.15e-11	6.24e-07	0.293577	0.378	0.06	6.29999
4	Crmp1	1.76e-13	1.79e-09	0.343931	0.459	0.073	6.28766
4	Bcl7a	9.05e-09	9.19e-05	0.266973	0.297	0.048	6.18749
4	Rtn1	8.23e-25	8.36e-21	0.854741	0.757	0.123	6.15447
4	Uncx	2.07e-09	2.1e-05	0.266973	0.324	0.053	6.1132
4	Fkbp4	5.17e-12	5.25e-08	0.284187	0.432	0.071	6.0845
4	Rnd3	2.44e-10	2.47e-06	0.403184	0.351	0.058	6.05171
4	Bex2	6.04e-10	6.13e-06	0.36398	0.351	0.058	6.05171
4	Gm2694	2.14e-08	0.000217579	0.251955	0.297	0.05	5.93999
4	Vps37b	5.13e-09	5.2e-05	0.295938	0.324	0.055	5.8909
4	Ccnd2	2.85e-20	2.9e-16	0.831837	0.676	0.121	5.58677
4	Kif5c	6.74e-09	6.84e-05	0.300677	0.324	0.058	5.5862
4	Cog7	1.8e-09	1.83e-05	0.332979	0.351	0.063	5.57142
4	Tubb2b	2.12e-10	2.15e-06	0.36163	0.378	0.068	5.55882
4	Zbtb18	4.68e-10	4.76e-06	0.305218	0.378	0.068	5.55882
4	Lhx1	3.3e-09	3.35e-05	0.341586	0.351	0.065	5.39999
4	Siva1	1.52e-08	0.000153937	0.281629	0.324	0.06	5.39999
4	Fxyd6	5.61e-08	0.000569281	0.412685	0.297	0.055	5.39999
4	Stmn4	1.21e-06	0.0122473	0.251955	0.243	0.045	5.39999
4	Ptn	7.23e-14	7.34e-10	0.544388	0.514	0.096	5.35416
4	Cfl2	2.24e-10	2.28e-06	0.334585	0.405	0.076	5.32894
4	Barhl1	1.69e-09	1.71e-05	0.314243	0.378	0.073	5.17808
4	Fam115a	4.96e-08	0.000503404	0.267478	0.324	0.063	5.14285
4	Stmn2	1.77e-20	1.79e-16	0.761542	0.757	0.149	5.08053
4	2810417H13Rik	9.27e-10	9.41e-06	0.382864	0.405	0.081	4.99999
4	Gap43	5.2e-13	5.28e-09	0.517601	0.514	0.103	4.99029
4	Epb4.1	3.81e-08	0.000387332	0.31463	0.324	0.065	4.98461
4	Map2	6.73e-08	0.000683009	0.356946	0.324	0.065	4.98461
4	Myef2	7.27e-08	0.000738136	0.302879	0.324	0.065	4.98461
4	Kdm1a	3.12e-07	0.00317126	0.312269	0.297	0.06	4.94999
4	Gria2	4.15e-07	0.00420999	0.300545	0.297	0.06	4.94999
4	Scg3	4.9e-06	0.0497111	0.288781	0.243	0.05	4.85999
4	Cplx2	3.12e-09	3.17e-05	0.386771	0.378	0.078	4.84615
4	Sfrp1	1.45e-14	1.47e-10	0.615597	0.568	0.118	4.81356
4	Map1b	5.59e-14	5.67e-10	0.606901	0.568	0.118	4.81356
4	Nedd4	1.28e-12	1.3e-08	0.512266	0.541	0.113	4.78761
4	Ddah2	3.24e-13	3.29e-09	0.411841	0.595	0.126	4.72222
4	Hmgn5	8.41e-08	0.000854276	0.277202	0.351	0.078	4.49999
4	Nrep	1.12e-15	1.14e-11	0.70617	0.649	0.146	4.4452
4	Nnat	7.76e-12	7.88e-08	0.511957	0.541	0.123	4.39837
4	Dut	8.49e-08	0.000862289	0.413155	0.351	0.081	4.33333
4	Zic1	2.53e-12	2.57e-08	0.563637	0.568	0.134	4.2388
4	Celf4	6.92e-08	0.000702902	0.394847	0.378	0.091	4.15384
4	Nfix	5.43e-13	5.51e-09	0.585542	0.595	0.144	4.13194
4	Dnajc9	1e-07	0.00101957	0.38743	0.378	0.093	4.06451
4	Neurod1	6.71e-17	6.82e-13	0.909919	0.703	0.176	3.99432
4	Ezh2	2.26e-08	0.000229097	0.384261	0.432	0.111	3.89189
4	Snhg5	4.56e-08	0.000463091	0.326438	0.432	0.111	3.89189
4	Elavl3	5.58e-09	5.66e-05	0.394174	0.486	0.126	3.85714
4	Bzw2	8.34e-07	0.00847159	0.284527	0.378	0.101	3.74257
4	Tra2b	1.55e-09	1.57e-05	0.321034	0.568	0.156	3.64102
4	Trp53	1.03e-07	0.00104288	0.310969	0.459	0.128	3.58593
4	Nasp	3.79e-12	3.85e-08	0.648611	0.622	0.176	3.53409
4	H2afv	7.37e-09	7.48e-05	0.466656	0.514	0.146	3.52055
4	Nolc1	2.98e-07	0.00302333	0.280505	0.459	0.131	3.50381
4	Psip1	1.85e-06	0.0188072	0.382056	0.378	0.108	3.5
4	Apex1	1.21e-06	0.0123229	0.257209	0.405	0.116	3.49138
4	Apc	3.03e-08	0.000308183	0.365321	0.514	0.149	3.44966
4	Brd8	4.72e-07	0.00478991	0.30637	0.459	0.136	3.375
4	Chd7	1.79e-07	0.00182257	0.293577	0.486	0.146	3.32876
4	Smarca4	1.65e-06	0.0167872	0.273687	0.432	0.131	3.29771
4	Snrpd1	2.61e-06	0.0264761	0.304602	0.405	0.123	3.29268
4	Ngfrap1	1.84e-06	0.0186988	0.26932	0.432	0.134	3.22388
4	Nfia	4.82e-14	4.89e-10	0.676741	0.73	0.227	3.21586
4	Ttc3	4.96e-11	5.03e-07	0.573446	0.676	0.212	3.18868
4	H1f0	2.66e-08	0.000269791	0.349817	0.568	0.179	3.17318
4	Nfib	2.37e-18	2.4e-14	0.924812	0.892	0.282	3.16312
4	Cbx5	1.12e-06	0.0113367	0.297896	0.459	0.146	3.14383
4	Marcksl1	1.53e-08	0.000154996	0.44634	0.595	0.191	3.11518
4	Rbbp4	8.25e-07	0.00837869	0.302088	0.486	0.159	3.0566
4	Cct2	2.69e-08	0.000273375	0.350962	0.595	0.196	3.03571
4	Hmgb2	3.4e-07	0.00344844	0.453613	0.486	0.161	3.01863
4	Rad21	2.5e-06	0.0253763	0.343174	0.459	0.154	2.98052
4	Smc2	1.62e-06	0.0164418	0.380588	0.459	0.156	2.94231
4	Supt16	1.29e-06	0.0131079	0.399358	0.486	0.166	2.92771
4	Mki67	9.96e-07	0.0101187	0.392949	0.514	0.176	2.92045
4	Tuba1a	6.59e-18	6.69e-14	1.13004	0.865	0.297	2.91246
4	Csde1	6.95e-07	0.0070539	0.285414	0.568	0.199	2.85427
4	Ddx39b	1.01e-06	0.0102273	0.334735	0.514	0.181	2.83978
4	2700094K13Rik	1.93e-06	0.0196259	0.370311	0.514	0.184	2.79348
4	Banf1	2.4e-07	0.00243873	0.429151	0.514	0.186	2.76344
4	Pcm1	1.13e-06	0.01144	0.487971	0.486	0.176	2.76136
4	Tmsb10	1.27e-12	1.29e-08	0.833084	0.811	0.302	2.68543
4	Fkbp3	4.44e-09	4.51e-05	0.572042	0.649	0.257	2.52529
4	Matr3	9.77e-09	9.92e-05	0.558269	0.649	0.257	2.52529
4	Prdx2	2.73e-06	0.0277423	0.406906	0.514	0.207	2.48309
4	Rrp1	1.04e-07	0.001055	0.427108	0.649	0.262	2.4771
4	Srsf3	3.06e-07	0.00310876	0.441869	0.622	0.264	2.35606
4	Cnbp	2.25e-08	0.000228282	0.518158	0.703	0.305	2.30492
4	Eif4g2	1.23e-06	0.0124663	0.417502	0.622	0.27	2.3037
4	Ranbp1	1.59e-06	0.0161015	0.427108	0.622	0.27	2.3037
4	Gm9800	1.67e-10	1.69e-06	0.608352	0.811	0.36	2.25278
4	Tcf4	3.25e-08	0.000329771	0.643621	0.676	0.305	2.21639
4	Slc25a4	1.07e-07	0.00109062	0.481532	0.757	0.35	2.16286
4	Anp32a	1.2e-10	1.22e-06	0.547357	0.919	0.451	2.03769
4	Ndufa4	3.94e-07	0.00399779	0.451463	0.784	0.408	1.92157
4	Hnrnpk	5.97e-07	0.00605825	0.503812	0.649	0.34	1.90882
4	Ywhae	4.19e-06	0.0425865	0.406906	0.865	0.496	1.74395
4	Hnrnpa2b1	2.32e-07	0.00235568	0.5098	0.865	0.547	1.58135
4	H3f3b	6.29e-08	0.000639151	0.512419	0.946	0.647	1.46213
4	Tubb5	8.84e-07	0.00898144	0.59642	0.757	0.539	1.40445
4	Tmsb4x	4.54e-13	4.61e-09	-0.84886	1	1	1
4	Actb	1e-08	0.000101665	-0.573713	1	1	1
4	Fth1	4.69e-14	4.76e-10	-1.07982	0.757	0.972	0.778807
4	Ftl1	5.57e-09	5.65e-05	-1.35219	0.514	0.781	0.658131
4	Itm2b	2.8e-14	2.84e-10	-0.968302	0.595	0.965	0.61658
4	Hsp90b1	3.56e-07	0.00361335	-0.652852	0.486	0.816	0.595588
4	Apoe	1.8e-18	1.82e-14	-2.3234	0.459	0.97	0.473196
4	Ctsb	7.23e-18	7.34e-14	-1.69935	0.432	0.945	0.457143
4	B2m	5.2e-17	5.29e-13	-1.28291	0.432	0.987	0.43769
4	Cst3	4.63e-20	4.71e-16	-2.29638	0.405	0.98	0.413265
4	Psap	5.29e-07	0.00536862	-0.714229	0.243	0.637	0.381476
4	Ctsl	8.04e-08	0.000816343	-1.07166	0.243	0.68	0.357353
4	Sepp1	6.2e-13	6.29e-09	-1.2428	0.297	0.877	0.338654
4	C1qa	4.9e-14	4.98e-10	-1.22201	0.297	0.889	0.334083
4	Npc2	1.75e-11	1.78e-07	-0.813334	0.27	0.836	0.322966
4	Ctsd	3.11e-15	3.16e-11	-2.00556	0.27	0.889	0.303712
4	Lamp1	3.16e-13	3.21e-09	-0.930054	0.243	0.846	0.287234
4	Ctss	5.19e-20	5.27e-16	-1.91303	0.27	0.965	0.279793
4	Sat1	9.57e-07	0.00971822	-0.659796	0.162	0.587	0.27598
4	Aif1	1.18e-06	0.0119789	-0.635673	0.162	0.587	0.27598
4	C1qb	4.91e-18	4.98e-14	-1.6089	0.243	0.917	0.264995
4	Tyrobp	5.83e-19	5.92e-15	-1.3707	0.243	0.94	0.258511
4	Ctsz	7.1e-08	0.000721116	-0.757937	0.162	0.645	0.251163
4	Laptm5	2.06e-11	2.1e-07	-0.863736	0.189	0.801	0.235955
4	Hexb	9.16e-13	9.3e-09	-1.39439	0.189	0.814	0.232187
4	C1qc	1.01e-18	1.02e-14	-1.58222	0.189	0.919	0.205658
4	Fcer1g	1.61e-15	1.63e-11	-1.10677	0.162	0.912	0.177632
4	Rnase4	4.04e-06	0.041	-0.550393	0.081	0.494	0.163968
4	Rgs10	1.04e-06	0.0105958	-0.555505	0.081	0.504	0.160714
4	Lyz2	3.75e-16	3.81e-12	-1.83253	0.135	0.882	0.153061
4	Cx3cr1	2.12e-07	0.00215711	-0.796276	0.081	0.559	0.144902
4	Lgmn	1.24e-15	1.26e-11	-1.19971	0.108	0.849	0.127208
4	Cyba	3.82e-10	3.88e-06	-0.777213	0.081	0.657	0.123288
4	Fcgr3	3.88e-06	0.0394066	-0.46471	0.054	0.451	0.119734
4	Creg1	1.13e-06	0.0115244	-0.60633	0.054	0.489	0.110429
4	Hexa	8.98e-07	0.00911931	-0.590965	0.054	0.494	0.109312
4	Cd68	2.34e-07	0.00237395	-0.660454	0.054	0.509	0.10609
4	Ctsc	1.17e-07	0.00118604	-0.592783	0.054	0.524	0.103053
4	Ly86	1.35e-08	0.000136988	-0.792132	0.054	0.564	0.0957447
4	Trem2	9.3e-09	9.44e-05	-0.771975	0.054	0.589	0.0916808
4	Grn	4.85e-11	4.93e-07	-0.961016	0.054	0.655	0.0824427
4	Igf1	1.23e-06	0.0124605	-0.626654	0.027	0.448	0.0602678
4	Fyb	1.94e-07	0.00197498	-0.65125	0.027	0.489	0.0552147
4	Mpeg1	1.57e-07	0.00159856	-0.609811	0.027	0.506	0.0533597
4	Fcrls	1.22e-10	1.24e-06	-0.918059	0.027	0.637	0.0423862
4	Csf1r	2.91e-09	2.95e-05	-0.705663	0	0.547	0
4	Ctsa	4.3e-09	4.37e-05	-0.802781	0	0.542	0
4	Hpgds	1.16e-06	0.0117351	-0.483762	0	0.418	0
