# Supplementary material for: Cryptic developmental events determine medulloblastoma radiosensitivity and cellular heterogeneity without altering transcriptomic profile
Source: Commun Biol. 2021 May 21;4:616. doi: 10.1038/s42003-021-02099-w (PMC8139976; doi:10.1038/s42003-021-02099-w)
Supplement: Supplementary file 12 — Supplementary Data 9 [file 42003_2021_2099_MOESM12_ESM.xlsx]

## Sheet: supp_table_9_cluster_markers_fi
Supplementary Data 9. Fibroblast cluster markers in G-Smo, M-Smo, WT scRNA-seq data
Cluster#	gene name	p value	adj p value	avg_logFC	pct.1 (in cluster)	pct.2 (all others)	ratio (pct.1:pct.2)
0	Penk	1.73e-11	1.64e-07	0.490815	0.373	0.027	13.8148
0	Fabp5	8.93e-10	8.44e-06	0.37719	0.329	0.027	12.1851
0	Gm2000	2.38e-11	2.25e-07	0.400249	0.404	0.044	9.1818
0	Gm5963	3.11e-07	0.00293744	0.252119	0.317	0.062	5.11289
0	Gm9385	3.24e-07	0.00306258	0.31096	0.379	0.106	3.57547
0	Gm10036	2.65e-08	0.00025068	0.430565	0.478	0.15	3.18666
0	Rps2	1.19e-12	1.13e-08	0.530186	0.64	0.212	3.01887
0	Col4a2	3.02e-10	2.85e-06	0.317044	0.689	0.23	2.99565
0	Edn3	1.16e-08	0.000109141	0.34725	0.59	0.204	2.89216
0	Rps18	4.49e-13	4.24e-09	0.508346	0.708	0.248	2.85484
0	Gm10076	2.33e-07	0.00220073	0.335578	0.478	0.168	2.84524
0	Rps13-ps2	5.21e-06	0.049237	0.259724	0.391	0.142	2.75352
0	Rpl3	4.61e-10	4.36e-06	0.468854	0.609	0.248	2.45564
0	Cthrc1	4.75e-06	0.0448824	0.279081	0.497	0.204	2.43627
0	Meg3	7.16e-07	0.00676352	0.339131	0.509	0.212	2.40094
0	Rpl35a	6.53e-14	6.17e-10	0.566809	0.758	0.327	2.31804
0	Rps7	1.13e-06	0.0107191	0.349713	0.484	0.221	2.19004
0	Rpl18a	4.2e-07	0.00396659	0.35577	0.522	0.239	2.1841
0	S100a6	4.48e-08	0.000423509	0.523434	0.584	0.274	2.13139
0	1810058I24Rik	4.91e-07	0.00464332	0.382112	0.522	0.248	2.10484
0	Gm9843	4.84e-06	0.0457286	0.33253	0.522	0.265	1.96981
0	Slc6a13	3.93e-07	0.00371151	0.386826	0.627	0.327	1.91743
0	Rpl38	1e-08	9.44e-05	0.46412	0.652	0.345	1.88985
0	Nrep	1.28e-07	0.00121269	0.462884	0.609	0.327	1.86238
0	Gm13826	1.05e-08	9.91e-05	0.443334	0.671	0.363	1.84848
0	Rpl14	2.71e-13	2.56e-09	0.536026	0.795	0.434	1.8318
0	Rpl23	3.37e-17	3.18e-13	0.661143	0.87	0.478	1.82008
0	Rpl8	2.73e-10	2.58e-06	0.442671	0.839	0.487	1.72279
0	Cxcl12	6.66e-26	6.3e-22	0.94116	0.957	0.575	1.66435
0	Rps10	3.61e-08	0.000340618	0.461631	0.677	0.407	1.66339
0	Rps15	2.77e-10	2.62e-06	0.446943	0.832	0.504	1.65079
0	Atpif1	1.43e-08	0.000135555	0.451317	0.789	0.478	1.65063
0	Eef1b2	1.95e-07	0.00183891	0.42526	0.689	0.425	1.62118
0	Rps20	5.29e-14	5e-10	0.620275	0.826	0.522	1.58238
0	Rplp0	3.77e-16	3.56e-12	0.609863	0.913	0.593	1.53963
0	Gas5	1.31e-07	0.00123308	0.428743	0.733	0.478	1.53347
0	Rps24	4.79e-15	4.53e-11	0.628318	0.907	0.619	1.46527
0	Rpl37	1.64e-12	1.55e-08	0.571753	0.851	0.593	1.43508
0	Rplp2	8.73e-09	8.25e-05	0.448025	0.826	0.584	1.41438
0	Rps19	9.61e-10	9.08e-06	0.423784	0.95	0.673	1.41159
0	Rpl34	6.41e-09	6.05e-05	0.404665	0.87	0.619	1.40549
0	Eef1a1	2.64e-08	0.000249018	0.425426	0.795	0.566	1.40459
0	Rps11	1.66e-06	0.0156603	0.359656	0.727	0.531	1.36911
0	Igfbp2	8.77e-09	8.29e-05	0.416782	0.913	0.673	1.35661
0	Rps3a1	9.26e-12	8.75e-08	0.514626	0.87	0.646	1.34675
0	Rps3	3.23e-10	3.05e-06	0.440794	0.907	0.69	1.31449
0	Rpl26	1.21e-11	1.15e-07	0.46613	0.95	0.726	1.30854
0	Sparcl1	2.83e-08	0.000267457	0.396635	0.988	0.761	1.29829
0	Lgals1	1.36e-12	1.28e-08	0.517187	0.963	0.752	1.28058
0	Rpl32	5.3e-17	5.01e-13	0.590445	0.981	0.77	1.27403
0	Rps21	5.87e-11	5.54e-07	0.481213	0.913	0.717	1.27336
0	Rpl4	3.21e-07	0.00303062	0.335723	0.913	0.717	1.27336
0	Rpl22	1.69e-07	0.00159428	0.352301	0.87	0.69	1.26087
0	Rps15a	1.04e-15	9.82e-12	0.551405	0.957	0.761	1.25756
0	Rps5	3.51e-12	3.32e-08	0.544839	0.863	0.699	1.23462
0	Rpl39	1.18e-13	1.12e-09	0.541629	0.957	0.788	1.21447
0	Tmsb10	1.56e-21	1.47e-17	0.732138	0.994	0.823	1.20778
0	Col3a1	8.05e-14	7.6e-10	0.552484	1	0.841	1.18906
0	Cox6c	3.53e-12	3.34e-08	0.508549	0.957	0.814	1.17568
0	Rps9	1.96e-10	1.85e-06	0.420809	0.938	0.805	1.16522
0	Rplp1	3.36e-16	3.18e-12	0.640153	0.975	0.841	1.15933
0	Rpl13a	1.52e-08	0.000143206	0.362858	0.963	0.841	1.14507
0	Rps14	1.29e-12	1.22e-08	0.484245	1	0.885	1.12994
0	Rps26	2.62e-22	2.47e-18	0.864141	0.981	0.876	1.11986
0	Rpl41	2.21e-09	2.09e-05	0.456914	0.969	0.876	1.10616
0	Apod	1.96e-06	0.0184873	-1.08157	0.981	0.903	1.08638
0	mt-Nd1	3.48e-06	0.0328562	0.28187	0.988	0.929	1.06351
0	Ptn	8.18e-21	7.73e-17	0.664733	1	0.965	1.03627
0	Malat1	2.76e-13	2.6e-09	-0.594776	0.981	1	0.981
0	Fth1	2.96e-09	2.79e-05	-0.497336	0.901	0.965	0.933679
0	Cp	2.78e-06	0.0262726	-0.688354	0.578	0.699	0.826895
0	Cst3	4.13e-06	0.0390636	-0.427914	0.571	0.743	0.768506
0	Apoe	1.83e-14	1.73e-10	-0.850172	0.733	0.956	0.766736
0	Ifitm3	3.62e-09	3.42e-05	-0.49519	0.373	0.681	0.547724
0	Tsc22d1	5.25e-07	0.00495791	-0.418817	0.329	0.602	0.546512
0	D4Wsu53e	1.04e-06	0.00978369	-0.425326	0.286	0.549	0.520947
0	Fos	1.36e-06	0.0128223	-0.684258	0.255	0.504	0.505952
0	Timp3	2.48e-08	0.000233913	-0.541228	0.286	0.575	0.497391
0	Igfbp5	6.06e-08	0.00057256	-1.27281	0.211	0.469	0.449893
0	Jun	9e-07	0.00850138	-0.525867	0.199	0.46	0.432609
0	Ogn	3.27e-07	0.00308947	-0.497689	0.205	0.478	0.42887
0	Aebp1	1.3e-12	1.23e-08	-0.845742	0.242	0.602	0.401993
0	Maf	1.9e-07	0.00179285	-0.417608	0.168	0.442	0.38009
0	Ptgds	2.98e-15	2.82e-11	-3.19946	0.211	0.628	0.335987
0	Serping1	4.39e-10	4.15e-06	-0.453601	0.149	0.478	0.311715
0	Mt1	4.65e-08	0.000439553	-0.659114	0.118	0.381	0.309711
0	Nfkbia	6.18e-08	0.000583515	-0.359557	0.099	0.363	0.272727
0	Alcam	5.12e-10	4.83e-06	-0.696961	0.112	0.434	0.258064
0	Ftl1	1.97e-14	1.86e-10	-0.582858	0.149	0.584	0.255137
0	Glul	4.82e-14	4.56e-10	-0.563308	0.13	0.54	0.240741
0	Rnase4	5.35e-08	0.00050527	-0.392377	0.075	0.327	0.229358
0	Crabp2	2.34e-06	0.022094	-0.387728	0.056	0.248	0.225806
0	H2-D1	1.82e-07	0.00171707	-0.270635	0.062	0.301	0.20598
0	Mgp	8.36e-12	7.89e-08	-1.15538	0.056	0.372	0.150538
0	Igfbp7	1.95e-14	1.84e-10	-0.856856	0.062	0.442	0.140271
0	Zfp36	2.14e-07	0.00202059	-0.323054	0.019	0.204	0.0931372
0	Rbp4	1.15e-09	1.09e-05	-0.606008	0.019	0.257	0.0739299
0	C3	2.12e-06	0.0200028	-0.322468	0	0.133	0
1	C3	1.02e-08	9.61e-05	0.394166	0.169	0	Inf
1	Lcn2	1.08e-07	0.00102308	0.573959	0.146	0	Inf
1	Moxd1	1.9e-09	1.79e-05	0.276657	0.202	0.005	40.3992
1	Ildr2	2.33e-06	0.0220191	0.250905	0.135	0.005	26.9995
1	Rbp4	5.49e-14	5.19e-10	0.726386	0.326	0.016	20.3749
1	Fkbp5	1.06e-08	0.000100126	0.271295	0.202	0.011	18.3635
1	Zfp36	1.11e-10	1.05e-06	0.400552	0.258	0.016	16.1249
1	Slc13a4	2.9e-07	0.00274003	0.302538	0.225	0.032	7.03123
1	Crabp2	6.39e-10	6.04e-06	0.49466	0.315	0.049	6.42856
1	S100a1	9.32e-07	0.00880162	0.289311	0.225	0.038	5.92104
1	Alcam	1.05e-15	9.91e-12	0.861882	0.539	0.103	5.233
1	Serping1	3.25e-16	3.07e-12	0.572178	0.596	0.135	4.41481
1	Rnase4	3.9e-09	3.68e-05	0.450427	0.371	0.086	4.31395
1	Tmem176b	3.14e-07	0.00296261	0.298649	0.315	0.081	3.88888
1	Ptgds	6.36e-24	6.01e-20	3.50654	0.764	0.2	3.82
1	Glul	1.12e-14	1.06e-10	0.579769	0.596	0.157	3.79618
1	Sned1	9.7e-09	9.17e-05	0.351171	0.416	0.114	3.64912
1	Nfkbia	1.05e-08	9.97e-05	0.390497	0.404	0.114	3.54386
1	Mt1	2.58e-10	2.44e-06	0.777599	0.438	0.124	3.53226
1	Aebp1	5.07e-22	4.79e-18	1.04538	0.753	0.216	3.48611
1	Slc38a2	6.39e-07	0.00603426	0.520697	0.315	0.092	3.42391
1	Ogn	1.09e-13	1.03e-09	0.683902	0.607	0.178	3.41011
1	Mgp	3.13e-07	0.00295324	1.05667	0.348	0.108	3.22222
1	Ptrf	5.29e-06	0.0499871	0.294192	0.315	0.103	3.05825
1	Ftl1	1.39e-10	1.32e-06	0.528491	0.584	0.205	2.84878
1	Maf	1.81e-07	0.00171039	0.451165	0.472	0.189	2.49735
1	Hist1h2bc	4.37e-06	0.0413155	0.297202	0.416	0.173	2.40462
1	Fos	4.86e-09	4.59e-05	0.816619	0.573	0.254	2.2559
1	Ifitm1	4.51e-07	0.0042652	0.506558	0.483	0.216	2.23611
1	Timp3	3.27e-10	3.09e-06	0.613487	0.64	0.292	2.19178
1	Jun	4.06e-06	0.038339	0.56809	0.472	0.227	2.07929
1	D4Wsu53e	3.55e-08	0.000335815	0.483067	0.607	0.292	2.07877
1	Tsc22d1	3.03e-09	2.86e-05	0.495814	0.674	0.33	2.04242
1	Ifitm3	4.54e-07	0.0042893	0.461633	0.685	0.411	1.66667
1	B2m	1.18e-07	0.00111337	0.475367	0.82	0.616	1.33117
1	Apoe	4.45e-14	4.2e-10	0.922127	0.944	0.768	1.22917
1	Cp	7.83e-07	0.00739441	0.774067	0.697	0.595	1.17143
1	Fth1	3.34e-14	3.16e-10	0.615913	0.989	0.897	1.10256
1	Malat1	3.71e-09	3.51e-05	0.496546	1	0.984	1.01626
1	Ptn	1.37e-23	1.3e-19	-0.826662	0.955	1	0.955
1	Laptm4a	6.42e-09	6.07e-05	-0.343168	0.91	0.968	0.940083
1	Rpl41	1.94e-06	0.0183674	-0.397035	0.865	0.962	0.899168
1	Rps26	2.89e-18	2.73e-14	-0.856992	0.865	0.973	0.889003
1	Cox6c	8.02e-10	7.58e-06	-0.475818	0.809	0.941	0.859724
1	Rpl13a	7.97e-10	7.53e-06	-0.425844	0.82	0.957	0.856844
1	Rps14	3.8e-14	3.59e-10	-0.548631	0.854	1	0.854
1	Rplp1	1.02e-11	9.64e-08	-0.58533	0.82	0.968	0.847107
1	Rpl39	4.67e-09	4.41e-05	-0.462554	0.787	0.935	0.841711
1	Rps9	8.78e-10	8.29e-06	-0.454473	0.775	0.935	0.828877
1	Rps5	8.27e-10	7.81e-06	-0.518749	0.697	0.843	0.826809
1	Rps15a	2.62e-10	2.47e-06	-0.468043	0.764	0.93	0.821505
1	Rps21	1.95e-08	0.000184167	-0.445426	0.719	0.886	0.811512
1	Tmsb10	1.57e-17	1.48e-13	-0.711419	0.798	0.984	0.810976
1	Col3a1	5.68e-22	5.37e-18	-0.930071	0.798	1	0.798
1	Rpl32	2.58e-15	2.44e-11	-0.599916	0.753	0.962	0.782744
1	Rpl26	7.46e-10	7.05e-06	-0.456678	0.719	0.924	0.778138
1	Rps3	3e-08	0.000283742	-0.421212	0.685	0.881	0.777525
1	Rps3a1	6.77e-10	6.39e-06	-0.522595	0.64	0.843	0.759193
1	Rpl4	2.48e-07	0.00234298	-0.366893	0.685	0.903	0.758582
1	Vtn	3.07e-07	0.00290174	-0.455268	0.663	0.886	0.748307
1	Rpl34	1.67e-07	0.00157491	-0.39247	0.618	0.838	0.73747
1	Rplp2	4.73e-07	0.00447255	-0.422463	0.584	0.795	0.734591
1	Igfbp2	3.41e-07	0.00322345	-0.422684	0.652	0.892	0.730942
1	Rps24	2.16e-11	2.04e-07	-0.586229	0.629	0.865	0.727168
1	Eef1a1	1.54e-07	0.00145455	-0.434622	0.551	0.773	0.712807
1	Rpl37	1.85e-09	1.75e-05	-0.527373	0.584	0.822	0.710462
1	Lgals1	1.05e-16	9.94e-13	-0.675523	0.685	0.968	0.707645
1	Rps19	1.04e-12	9.81e-09	-0.552059	0.652	0.924	0.705628
1	Sparcl1	8.11e-18	7.67e-14	-0.775719	0.697	0.989	0.704752
1	Rps11	2.14e-06	0.0202136	-0.366893	0.494	0.719	0.687065
1	Serpinh1	1.26e-07	0.00118748	-0.482142	0.472	0.724	0.651934
1	Gas5	1.8e-06	0.0170283	-0.39729	0.438	0.719	0.609179
1	Rplp0	7.09e-16	6.7e-12	-0.664757	0.539	0.897	0.600892
1	Rps15	2.9e-08	0.00027426	-0.417324	0.472	0.805	0.586335
1	Rpl23	1.12e-12	1.05e-08	-0.601636	0.472	0.822	0.574209
1	Rpl14	3.15e-10	2.97e-06	-0.497921	0.427	0.751	0.568575
1	Cxcl12	1.34e-22	1.27e-18	-0.984003	0.528	0.93	0.567742
1	Tuba1a	1.04e-07	0.000986061	-0.41371	0.393	0.708	0.555085
1	Nid1	1.5e-07	0.00142064	-0.436593	0.393	0.708	0.555085
1	Rpl8	2.63e-10	2.48e-06	-0.475316	0.449	0.811	0.553637
1	Rpl38	8.32e-07	0.00786311	-0.425733	0.337	0.616	0.547078
1	Rps20	8.01e-13	7.57e-09	-0.6304	0.449	0.822	0.546229
1	Gm13826	1.31e-07	0.00124148	-0.447523	0.348	0.638	0.545454
1	Nrep	2.08e-06	0.0196988	-0.449337	0.315	0.578	0.544983
1	Eef1b2	1.12e-08	0.000105982	-0.488184	0.371	0.681	0.544787
1	Rpl3	2.99e-07	0.0028228	-0.41419	0.247	0.562	0.439502
1	Rpl18a	3.88e-06	0.0366323	-0.331802	0.213	0.497	0.428571
1	Rps18	1.14e-08	0.000107882	-0.424625	0.258	0.643	0.401244
1	Col4a1	1.88e-20	1.78e-16	-1.11568	0.326	0.832	0.391827
1	1810058I24Rik	6.75e-08	0.000638077	-0.429135	0.191	0.514	0.371595
1	Rps7	1.96e-07	0.00185555	-0.385761	0.169	0.476	0.355042
1	Gm10076	4.24e-06	0.0400704	-0.323136	0.157	0.443	0.354402
1	Rps2	1.14e-09	1.08e-05	-0.494048	0.202	0.589	0.342954
1	Col18a1	4.92e-07	0.00464401	-0.426257	0.157	0.47	0.334042
1	Rpl35a	5.66e-15	5.35e-11	-0.620538	0.236	0.746	0.316354
1	S100a6	2.76e-12	2.61e-08	-0.692148	0.157	0.6	0.261667
1	Ntm	9.02e-07	0.00852499	-0.343042	0.09	0.373	0.241287
1	Lamb1	1.18e-11	1.12e-07	-0.563266	0.135	0.573	0.235602
1	Col15a1	3.31e-12	3.13e-08	-0.683285	0.112	0.551	0.203267
1	Col13a1	9.21e-07	0.0087054	-0.335144	0.067	0.341	0.196481
1	Edn3	1.06e-12	1e-08	-0.688708	0.112	0.584	0.191781
1	Cthrc1	2.56e-13	2.42e-09	-0.628188	0.067	0.524	0.127863
1	Gm2000	3.82e-08	0.000360758	-0.352607	0.045	0.357	0.12605
1	Tmed9	1.65e-06	0.0155524	-0.259921	0.034	0.281	0.120996
1	Fabp5	1.04e-06	0.0098356	-0.326222	0.034	0.286	0.118881
1	Emp1	3.64e-07	0.0034355	-0.326222	0.034	0.303	0.112211
1	Col4a2	2.86e-20	2.7e-16	-0.860088	0.067	0.708	0.0946328
1	Penk	1.46e-08	0.000138055	-0.444396	0.022	0.33	0.0666666
2	Pi16	2.17e-07	0.00205394	0.316808	0.25	0.024	10.4166
2	Heyl	5.24e-09	4.95e-05	0.341927	0.333	0.036	9.24997
2	Ndufa4l2	2.98e-07	0.00281651	0.279233	0.292	0.036	8.11109
2	Ets1	3.18e-06	0.0300588	0.283087	0.25	0.032	7.81248
2	Lpl	8.57e-10	8.09e-06	0.355903	0.458	0.064	7.15624
2	Htra3	1.3e-07	0.00123133	0.341197	0.417	0.072	5.79166
2	Pla2g7	3.84e-09	3.63e-05	0.516057	0.5	0.088	5.68181
2	Tmem204	9.15e-07	0.00864028	0.344853	0.417	0.088	4.73863
2	Pdgfrb	2.72e-07	0.00256829	0.382951	0.458	0.1	4.58
2	Fbln2	5.98e-12	5.65e-08	0.799721	0.708	0.16	4.425
2	Emp1	8.18e-11	7.73e-07	0.640313	0.708	0.168	4.21428
2	Igfbp7	4.57e-10	4.32e-06	0.796883	0.708	0.172	4.11628
2	Igfbp5	1.03e-17	9.76e-14	1.37131	1	0.252	3.96825
2	Rnd3	4.25e-06	0.040188	0.500875	0.5	0.144	3.47222
2	Lhfp	1.51e-08	0.000142732	0.740339	0.667	0.204	3.26961
2	Col18a1	3.2e-07	0.00302074	0.685832	0.792	0.328	2.41463
2	Lamb1	1.77e-07	0.00166983	0.686989	0.792	0.396	2
2	Col4a1	1.23e-11	1.16e-07	1.12751	1	0.636	1.57233
2	Itih5	7.95e-07	0.00751122	0.761688	0.875	0.6	1.45833
2	Sparcl1	4.77e-06	0.045085	0.522797	1	0.884	1.13122
2	Rbp1	1.37e-06	0.0129337	-0.810156	0.25	0.724	0.345304
